# Supplementary material for: The Hunchback transcription factor determines interneuron molecular identity, morphology, and presynapse targeting in the Drosophila NB5-2 lineage
Source: PLoS Biol. 2025 Mar 31;23(3):e3002881. doi: 10.1371/journal.pbio.3002881 (PMC12135938; doi:10.1371/journal.pbio.3002881)
Supplement: S1 Data — (XLSX) [file pbio.3002881.s010.xlsx]

## Sheet: Fig2D
Animal	Stage	hemisegment	Hb+Kr+Pdm+	Hb+Kr+	Kr+	Kr+Pdm+	Pdm+	Pdm+Cas+	Cas+	Cas+Grh+	Grh+
1	14	A1L	1	1	4
		A1R	1	2	3
		A2L	2	2	4
		A2R	2	2	3
2	14	A1L	2	2	3
		A1R	2	1	4
		A2L	2	2	3
		A2R	2	1	3
3	14	A1L	1	1	7
		A1R	1	1	5
		A2L	1	1	5
		A2R	1	1	6
1	14	A1L				4	2	4	3
		A1R				2	2	2	2
		A2L				2	2	4	3
		A2R				4	2	4	4
2	14	A1L				3	2	4	4
		A1R				4	2	3	4
		A2L				3	2	3	5
		A2R				4	2	4	4
3	14	A1L				3	3	4	6
		A1R				4	2	4	7
		A2R				4	2	3	6
		A3R				4	1	4	6
1	14	A1L								2
		A1R								2
		A2L								2
		A2R								2
2	14	A1L								3
		A1R								2
		A2L								2
		A2R								2
3	14	A1L								1
		A1R								2
		A2L								1
		A2R								2
1	16	A1L									4
		A1R									4
		A2L									4
		A2R									4
2	16	A1L									4
		A1R									2
		A2L									3
		A2R									3
3	late 15	A1L									2
		A1R									3
		A2L									2
		A2R									0
Averages			1.5	1.41667	4.16667	3.41667	2	3.58333	4.5	1.91667	2.91667
SD			0.522233	0.514929	1.33712	0.792961	0.426401	0.668558	1.50756	0.514929	1.24011

## Sheet: Fig2F
Animal	Stage	hemisegment	total cell number	Notes
1	14	A1L	17
		A1R	14
		A2L	15
		A2R	17
2	14	A1L	15
		A1R	12
		A2L	11
		A2R	14
3	14	A1L	11
		A1R	14
		A2L	13
		A2R	13
4	14	A1L	12
		A2L	16
5	14	A1L	14
		A1R	12
		A2L	15
		A2R	12
1	17	A1L	28
		A1R	18
		A2L	22
		A2R	20
2	17	A1L	X	not quantified: poor GFP signal
		A1R	20
		A2L	20
		A2R	17
3	17	A1L	23
		A1R	20
		A2L	15
		A2R	17
4		A1L	17
		A1R	X	not quantified: poor GFP signal
		A2L	20
		A2R	X	not quantified: poor GFP signal
5	16	A1L	27
		A1R	28
		A2L	21
		A2R	25
	Stg 14	Stg 17
Average	13.7222	21.0588
SD	1.87257	3.97603
