# Supplementary material for: The Hunchback transcription factor determines interneuron molecular identity, morphology, and presynapse targeting in the Drosophila NB5-2 lineage
Source: PLoS Biol. 2025 Mar 31;23(3):e3002881. doi: 10.1371/journal.pbio.3002881 (PMC12135938; doi:10.1371/journal.pbio.3002881)
Supplement: S2 Data — (XLSX) [file pbio.3002881.s011.xlsx]

## Sheet: WT quantifications
Animal	Stage	hemisegment	Hb+	Nvy	Dbx	Nkx6	Cas	Zfh2	Runt	Total cell number	Notes
WT_Hb_1	14	A1L	3
		A1R	3
		A2L	2
		A2R	2
WT_Hb_2	14	A1L	2
		A1R	X								Not quantified: weak GFP signal
		A2L	2
		A2R	3
		A3L	4
WT_Hb_3	14	A1L	2
		A1R	4
		A2L	4
		A2R	2
WT_Hb_Nvy_1	stg 17	A1L		3
		A1R		1
		A2L		1
		A2R		4
WT_Hb_Nvy_2	stg 16	A1L		4
		A1R		3
		A2L		4
		A2R		4
WT_Hb_Nvy_3	stg late 15	A1L		4
		A1R		4
		A3L		5
		A3R		3
WT_Hb_Nvy_4	stg 17	A1L		3
		A1R		2
		A2L		3
		A2R		3
WT_Hb_Nvy_5	stg 17	A1L		5
		A1R		3
		A2L		2
		A2R		4
WT_Hb_Nvy_6	stg 16	A1L		3
		A1R		3
		A2L		2
		A2R		2
WT_Hb_Nvy_7	stg 16	A1L		3
		A1R		3
		A2L		3
		A2R		3
WT_Hb_Dbx_1	stg17	A1L			2
		A1R			2
		A2L			2
		A2R			2
WT_Hb_Dbx_2	stg17	A1L			3
		A1R			3
		A2L			X						Not quantified: weak GFP signal
		A2R			1
WT_Hb_Dbx_3	stg17	A2L			2
		A2R			2
		A3L			2
		A3R			X						Not quantified: weak GFP signal
WT_Hb_Dbx_4	stg17	A1L			3
		A1R			2
		A2L			2
		A2R			1
WT_Hb_Dbx_5	stg17	A1L			2
		A1R			3
		A2L			2
		A2R			3
WT_Hb_Dbx_6	stg17	A1L			2
		A1R			2
		A2L			2
		A2R			1
WT_Hb_Nkx6_1	stg17	A1L				3
		A1R				X					Not quantified: weak GFP signal
		A2L				2
		A2R				3
WT_Hb_Nkx6_2	stg17	A1L				3
		A1R				1
		A2L				1
		A2R				1
WT_Hb_Nkx6_3	stg17	A1L				3
		A1R				2
		A2L				2
		A2R				1
WT_Hb_Nkx6_4	stg17	A1L				4
		A1R				2
		A2L				4
		A2R				3
WT_Hb_Nkx6_5	stg17	A1L				3
		A1R				1
		A2L				3
		A2R				2
WT_Cas_1	17	A1L					9
		A1R					7
		A2L					5
		A2R					6
WT_Cas_2	17	A1L					5
		A1R					11
		A2L					8
		A2R					9
WT_Cas_3	17	A1L					10
		A1R					5
		A2L					6
		A2R					11
WT_Zfh2_1	stg17	A1L						7
		A1R						9
		A2L						10
		A3R						7
WT_Zfh2_2	stg17	A1L						7
		A1R						X			Not quantified: weak GFP signal
		A2L						9
		A3R						6
WT_Zfh2_3	stg17	A1L						5
		A1R						6
		A3L						6
		A3R						5
WT_Zfh2_4	stg17	A1L						9
		A1R						6
		A2L						10
		A2R						10
WT_Zfh2_5	stg17	A1L						11
		A1R						X			Not quantified: weak GFP signal
		A2R						8
		A3L						7
WT_Zfh2_6	stg17	A1L						7
		A1R						X			Not quantified: weak GFP signal
		A2R						6
		A3L						8
WT_Runt_1	stg 17	A1L							10
		A1R							9
		A2L							6
		A2R							9
WT_Runt_2	stg 17	A1L							8
		A1R							10
		A2L							11
		A2R							8
WT_Runt_3	stg 17	A1L							9
		A1R							10
		A2L							11
		A2R							9
WT_Runt_4	stg 17	A1R							9
		A2L							8
		A2R							6
WT_Runt_5	stg 17	A1L							8
		A1R							9
		A2L							6
		A2R							8
WT_Runt_6	stg 17	A1L							8
		A3L							7
WT_Total_1	stg 17	A1L								22
		A1R								23
		A2L								23
		A2R								17
WT_Total_2	stg 17	A1L								28
		A1R								18
		A2L								22
		A2R								20
WT_Total_3	stg 17	A1L								X	Not quantified: weak GFP signal
		A1R								20
		A2L								20
		A2R								17
WT_Total_4	stg 17	A1L								23
		A1R								20
		A2L								15
		A2R								17
WT_Total_5	stg 17	A1L								17
		A1R								X	Not quantified: weak GFP signal
		A2L								20
		A2R								X	Not quantified: weak GFP signal
WT_Total_6	stg 16	A1L								27
		A1R								28
		A2L								21
		A2R								25
Average			2.75	3.10714	2.09091	2.31579	7.66667	7.57143	8.52381	21.0952
SD			0.866025	0.99403	0.610159	1.00292	2.3094	1.77684	1.47034	3.72699

## Sheet: HbOE quantifications
Animal	Stage	hemisegment	Hb+	Nvy	Dbx	Nkx6	Cas	Zfh2	Runt	Total cell number	Notes
HbOE_Hb_1	14	A1L	7
		A1R	17
		A2L	21
		A2R	22
HbOE_Hb_1	14	A2L	18
		A2R	16
		A3L	15
HbOE_Hb_3	14	A1L	21
		A1R	12
		A2L	17
		A2R	13
HbOE_Hb_Nvy_1	stg16	A1L		10
		A1R		9
		A2L		8
		A2R		7
HbOE_Hb_Nvy_2	stg16	A1L		X							Not quantified: weak GFP signal
		A1R		7
		A2L		9
		A2R		6
HbOE_Hb_Nvy_3	stg17	A1L		12
		A1R		6
		A2L		15
		A2R		12
HbOE_Hb_Nvy_4	stg17	A1L		7
		A1R		5
		A2L		6
		A2R		4
HbOE_Hb_Nvy_5	stg17	A1L		8
		A1R		10
		A2L		9
		A2R		11
HbOE_Hb_Nvy_6	stg17	A1L		17
		A1R		10
		A2L		19
		A2R		15
HbOE_Hb_Nvy_7	stg17	A1L		10
		A1R		10
		A2L		10
		A2R		8
HbOE_Hb_Dbx_1	Stg 17	A1L			X						Not quantified: weak GFP signal
		A1R			7
		A2L			3
		A2R			3
HbOE_Hb_Dbx_2	stg17	A1L			3
		A1R			10
		A3L			7
		A3R			X						Not quantified: weak GFP signal
HbOE_Hb_Dbx_3	stg17	A1R			4
		A2L			3
		A3R			3
HbOE_Hb_Dbx_4	Stg 17	A1L			15
		A1R			10
		A2L			14
		A2R			3
HbOE_Hb_Dbx_5	Stg 17	A1L			14
		A1R			12
		A2L			8
		A2R			20
HbOE_Hb_Dbx_6	stg16	A2L			12
		A2R			10
		A3L			11
		A3R			11
HbOE_Hb_Dbx_7	Stg 17	A1L			2
		A1R			3
		A2L			4
		A2R			2
HbOE_Hb_Nkx6_1	stg17	A1L				16
		A1R				9
		A2L				4
		A2R				2
HbOE_Hb_Nkx6_2	stg17	A2L				11
		A2R				3
		A3L				8
		A3R				X					Not quantified: weak GFP signal
HbOE_Hb_Nkx6_3	stg17	A1L				13
		A1R				11
		A2L				4
		A3R				5
HbOE_Hb_Nkx6_4	stg17	A1L				4
		A1R				10
		A2L				2
		A2R				6
HbOE_Hb_Nkx6_5	stg17	A1L				4
		A1R				3
		A2L				2
		A2R				1
HbOE_Hb_Nkx6_6	stg17	A1L				12
		A1R				10
		A2L				4
		A2R				2
HbOE_Cas_1	Stg 17	A1L					2
		A1R					0
		A2L					2
		A2R					0
HbOE_Cas_2	Stg 17	A1L					2
		A1R					3
		A2L					1
		A2R					1
HbOE_Cas_3	Stg 17	A1L					4
		A1R					5
		A2L					6
		A3L					6
HbOE_Zfh2_1	stg17	A1L						1
		A1R						0
HbOE_Zfh2_2	stg 17	A1L						0
		A1R						6
		A2L						3
		A2R						3
HbOE_Zfh2_3	stg17	A1L						2
		A1R						1
		A3L						3
		A3R						1
HbOE_Zfh2_4	stg17	A2L						2
		A2R						3
		A3L						2
		A3R						X			Not quantified: weak GFP signal
HbOE_Zfh2_5	stg17	A1L						6
		A1R						X			Not quantified: weak GFP signal
		A2L						2
		A3L						4
HbOE_Zfh2_6	stg17	A1L						5
		A1R						8
		A2L						0
		A2R						2
HbOE_Runt_1	Stg17	A1L							7
		A1R							7
		A2L							1
		A2R							2
HbOE_Runt_2	Stg 17	A1L							4
		A1R							5
		A2L							2
		A2R							1
HbOE_Runt_3	Stg 17	A1L							0
		A1R							0
		A2L							0
		A2R							3
HbOE_Runt_4	Stg 17	A1L							7
		A1R							7
		A2L							8
		A2R							3
HbOE_Runt_5	Stg 17	A1L							12
		A1R							6
		A2L							8
		A2R							7
HbOE_Runt_6	Stg 17	A1L							4
		A1R							6
		A2L							9
		A2R							6
HbOE_Total_1	stg 17	A1L								16
		A1R								15
		A2L								26
		A2R								13
HbOE_Total_2	stg 17	A1L								30
		A1R								25
		A2L								33
		A2R								26
HbOE_Total_3	stg 17	A1L								31
		A1R								19
		A2L								29
		A2R								26
HbOE_Total_4	stg 17	A1L								21
		A1R								18
		A2L								26
		A2R								20
HbOE_Total_5	stg17	A1L								22
		A1R								22
		A2L								29
		A2R								21
HbOE_Total_6	stg17	A1L								20
		A1R								22
		A2L								18
		A2R								18
Average			16.2727	9.62963	7.76	6.34783	2.66667	2.7	4.79167	22.75
SD			4.45176	3.59645	5.02726	4.29173	2.14617	2.17885	3.23001	5.34261
