# Supplementary material for: The Hunchback transcription factor determines interneuron molecular identity, morphology, and presynapse targeting in the Drosophila NB5-2 lineage
Source: PLoS Biol. 2025 Mar 31;23(3):e3002881. doi: 10.1371/journal.pbio.3002881 (PMC12135938; doi:10.1371/journal.pbio.3002881)
Supplement: S3 Data — (XLSX) [file pbio.3002881.s012.xlsx]

## Sheet: Sheet1
File	segment	cortical neurite length (um)		File	segment	cortical neurite length (um)		File	segment	Neuron	cortical neurite length (um)
WT Idun1				HbOE Idun1-like				WT Late-born neurons
WT_Idun1_1	A5	2.08		HbOE_Idun1-like_1	A3	16.05		WT_Late-born_1	A1	A06e (Saaghi-3)	9.02
WT_Idun1_2	A5	0.59		HbOE_Idun1-like_2	A2	7.17		WT_Late-born_1	A5	NB5-2 lineage 6	8.72
WT_Idun1_3	A4	0		HbOE_Idun1-like_3	A4	10		WT_Late-born_2	A1	A06x1	8.96
WT_Idun1_4	A3	0		HbOE_Idun1-like_4	A1	8.1		WT_Late-born_3	A2	A06f (SA2) or A06e (SA3)	8.08
WT_Idun1_5	A2	0.83		HbOE_Idun1-like_5	A2	13.33		WT_Late-born_4	A3	A06l (SA1)	11.73
WT_Idun1_6	A5	2.46		HbOE_Idun1-like_6	A3	15.09		WT_Late-born_4	A4	Jaam-3	10.47
WT_Idun1_7	A5	0		HbOE_Idun1-like_7	A1	13.19		WT_Late-born_5	A1	Jaam-3	11.8
WT_Idun1_8	A4	0.65		HbOE_Idun1-like_8	A1	5.85		WT_Late-born_5	A1	A06 (not A12)	12.65
				HbOE_Idun1-like_9	A4	8.05		WT_Late-born_6	A1	A06l (SA1)	9.06
AVERAGE		0.82625						WT_Late-born_7	A2	NB5-2 lineage 6	9.17
				AVERAGE		10.7589		WT_Late-born_8	A4	A06l (SA1)	8.74
								WT_Late-born_9	A3	NB5-2 lineage 6	12.49
WT Idun2				HbOE Idun2-like				WT_Late-born_10	A1	NB5-2 lineage 6	11.9
WT_Idun2_1	A1	0		HbOE_Idun2-like_1	A1	8.61		WT_Late-born_11	A2	Jaam-3	14.13
WT_Idun2_2	A1	0		HbOE_Idun2-like_2	A3	14.51		WT_Late-born_12	A2	NB5-2 lineage 6	16.13
WT_Idun2_3	A1	0.78		HbOE_Idun2-like_3	A5	9.23		WT_Late-born_12	A3	A06x1	15.58
WT_Idun2_4	A3	0		HbOE_Idun2-like_4	A2	12.82		WT_Late-born_13	A3	NB5-2 lineage 6	10.6
WT_Idun2_5	A3	0		HbOE_Idun2-like_5	A2	13.59		WT_Late-born_14	A3	A06x1	13.95
WT_Idun2_6	A1	0		HbOE_Idun2-like_6	A2	5.81		WT_Late-born_15	A1	A06 (not A12?)	11.29
WT_Idun2_7	A1	0		HbOE_Idun2-like_7	A5	6.93
				HbOE_Idun2-like_8	A3	12.48		AVERAGE			11.2879
				HbOE_Idun2-like_9	A4	9.15
				HbOE_Idun2-like_10	A6	9.37
AVERAGE		0.111429		AVERAGE		10.25
WT Idun3				HbOE Idun3-like
WT_Idun3_1	A7	0		HbOE_Idun3-like_1	A1	11.65
WT_Idun3_2	A4	0		HbOE_Idun3-like_2	A2	11.91
WT_Idun3_3	A6	1.45		HbOE_Idun3-like_3	A5	13.03
WT_Idun3_4	A7	1.44		HbOE_Idun3-like_4	A4	15.25
WT_Idun3_5	A4	0		HbOE_Idun3-like_5	A2	8.1
				HbOE_Idun3-like_6	A2	16.65
AVERAGE		0.578		HbOE_Idun3-like_6	A6	4.79
				HbOE_Idun3-like_7	A5	10.76
				AVERAGE		11.5175
**Note neurite was measured from apex of cell body to border of neuropil
**Note 0 neurtie length = apex of cell body at border neuropil
