# Supplementary material for: The Hunchback transcription factor determines interneuron molecular identity, morphology, and presynapse targeting in the Drosophila NB5-2 lineage
Source: PLoS Biol. 2025 Mar 31;23(3):e3002881. doi: 10.1371/journal.pbio.3002881 (PMC12135938; doi:10.1371/journal.pbio.3002881)
Supplement: S4 Data — (XLSX) [file pbio.3002881.s013.xlsx]

## Sheet: Manual analysis_Fig8G&K
Animal	hemisegment	Position 1	Position 2	Position 3	Total presynapses	% position 1 = i2	% postion 2 = i3	% position 3 = i1
WT_1	A1L	27	33	9	544	4.96324	6.06618	1.65441
	A1R	24	31	24	541	4.43623	5.73013	4.43623
	A2L	13	40	12	364	3.57143	10.989	3.2967
	A2R	15	38	19	412	3.64078	9.2233	4.61165
WT_2	A1L	16	28	15	415	3.85542	6.74699	3.61446
	A1R	18	44	17	519	3.46821	8.47784	3.27553
	A2L	17	40	25	493	3.44828	8.11359	5.07099
	A2R	20	29	13	438	4.56621	6.621	2.96804
WT_3	A1L	9	21	17	222	4.05405	9.45946	7.65766
	A1R	10	22	7	219	4.56621	10.0457	3.19635
	A2L	6	15	17	237	2.53165	6.32911	7.173
	A2R	2	18	7	240	0.833333	7.5	2.91667
WT_4	A1L	13	22	18	476	2.73109	4.62185	3.78151
	A1R	17	30	18	478	3.55649	6.27615	3.76569
	A2L	17	29	24	526	3.23194	5.51331	4.56274
	A2R	34	28	12	475	7.15789	5.89474	2.52632
WT_5	A1L	16	14	10	239	6.69456	5.85774	4.1841
	A1R	7	24	12	252	2.77778	9.52381	4.7619
	A2L	10	12	10	207	4.83092	5.7971	4.83092
	A2R	16	12	11	208	7.69231	5.76923	5.28846
WT_6	A1L	15	26	20	310	4.83871	8.3871	6.45161
	A1R	15	25	11	313	4.79233	7.98722	3.51438
	A2L	11	33	13	351	3.1339	9.40171	3.7037
	A2R	14	29	5	305	4.59016	9.5082	1.63934
WT_7	A1L	4	18	20	251	1.59363	7.17131	7.96813
	A1R	3	18	0	191	1.57068	9.42408	0
	A2L	8	22	12	201	3.9801	10.9453	5.97015
	A2R	6	28	7	232	2.58621	12.069	3.01724
WT_8	A1L	7	12	11	225	3.11111	5.33333	4.88889
	A2L	13	24	2	322	4.03727	7.45342	0.621118
HbOE_1	A1L	35	29	52	437	8.00915	6.63616	11.8993
	A1R	22	8	31	376	5.85106	2.12766	8.24468
	A2L	24	38	33	394	6.09137	9.64467	8.37563
	A2R	26	12	34	359	7.24234	3.34262	9.47075
HbOE_2	A1L	52	19	27	438	11.8721	4.3379	6.16438
	A1R	47	23	44	460	10.2174	5	9.56522
	A2L	62	14	24	339	18.2891	4.12979	7.07965
	A2R	45	20	44	364	12.3626	5.49451	12.0879
HbOE_3	A1L	54	26	40	377	14.3236	6.89655	10.6101
	A1R	35	7	25	350	10	2	7.14286
	A2L	30	30	32	406	7.38916	7.38916	7.88177
	A2R	24	17	34	418	5.74163	4.06699	8.13397
HbOE_4	A1R	37	12	34	419	8.83055	2.86396	8.11456
	A2R	32	30	11	394	8.12183	7.61421	2.79188
HbOE_5	A1L	34	12	17	463	7.34341	2.59179	3.67171
	A1R	40	20	15	424	9.43396	4.71698	3.53774
	A2L	22	16	16	398	5.52764	4.0201	4.0201
	A2R	30	12	23	335	8.95522	3.58209	6.86567
HbOE_6	A1L	33	19	52	351	9.40171	5.41311	14.8148
	A1R	45	18	33	321	14.0187	5.60748	10.2804
	A2L	36	8	39	239	15.0628	3.34728	16.318
	A2R	41	14	37	287	14.2857	4.87805	12.892
HbOE_7	A1L	50	15	20	381	13.1234	3.93701	5.24934
	A1R	38	7	32	298	12.7517	2.34899	10.7383
	A2L	43	23	21	305	14.0984	7.54098	6.88525
	A2R	34	12	21	297	11.4478	4.0404	7.07071
HbOE_8	A1L	27	19	15	369	7.31707	5.14905	4.06504
	A1R	27	16	31	226	11.9469	7.07965	13.7168
	A2L	15	19	15	213	7.04225	8.92019	7.04225
	A2R	21	22	21	243	8.64198	9.0535	8.64198
				WT Average	340.2	3.89474	7.74123	4.04493
				WT SD	121.581	1.51878	1.96406	1.86543
				HbOE Average	356.033	10.158	5.12569	8.44576
				HbOE SD	68.7015	3.30345	2.12216	3.40842

## Sheet: Computational analysis_Fig8J&K
Animal	Condition	idx	used for anti-hb-puncta	in neuropil	count in hb-puncta zone	count in anti-hb-puncta zone	count in lbl 1	count in lbl 2	count in lbl 3	percent in hb-puncta zone	percent in anti-hb-puncta zone (Late-born)	percent in lbl 1 = i1	percent in lbl 2 = i3	percent in lbl 3 = i2	score	side
Control-00-right	Control	00	FALSE	461	76	172	40	12	24	16.4859	37.3102	8.67679	2.60304	5.20607	1.03916	right
Control-03-right	Control	03	FALSE	518	105	158	52	33	20	20.2703	30.5019	10.0386	6.37066	3.861	1.12887	right
Control-04-right	Control	04	FALSE	388	68	140	37	13	18	17.5258	36.0825	9.53608	3.35052	4.63918	0.985178	right
Control-05-right	Control	05	FALSE	526	106	154	54	24	28	20.1521	29.2776	10.2662	4.56274	5.32319	1.11824	right
Control-06-right	Control	06	FALSE	219	46	85	23	19	4	21.0046	38.8128	10.5023	8.6758	1.82648	1.01507	right
Control-07-right	Control	07	FALSE	260	45	85	25	16	4	17.3077	32.6923	9.61538	6.15385	1.53846	1.10284	right
Control-09-right	Control	09	FALSE	532	108	168	37	30	41	20.3008	31.5789	6.95489	5.6391	7.70677	1.01756	right
Control-10-right	Control	10	TRUE	355	70	161	39	15	16	19.7183	45.3521	10.9859	4.22535	4.50704	1.03198	right
Control-11-right	Control	11	FALSE	349	64	130	31	17	16	18.3381	37.2493	8.88252	4.87106	4.58453	0.958124	right
Control-12-right	Control	12	TRUE	288	42	153	14	11	17	14.5833	53.125	4.86111	3.81944	5.90278	0.964181	right
Control-13-right	Control	13	FALSE	233	43	115	17	11	15	18.4549	49.3562	7.29614	4.72103	6.43777	0.950044	right
Control-00-left	Control	00	FALSE	481	83	169	47	11	25	17.2557	35.1351	9.77131	2.2869	5.19751	1.03916	left
Control-03-left	Control	03	FALSE	481	92	165	35	28	29	19.1268	34.3035	7.27651	5.82121	6.02911	1.12887	left
Control-04-left	Control	04	FALSE	325	66	136	30	20	16	20.3077	41.8462	9.23077	6.15385	4.92308	0.985178	left
Control-05-left	Control	05	FALSE	469	98	144	36	29	33	20.8955	30.7036	7.67591	6.18337	7.03625	1.11824	left
Control-06-left	Control	06	FALSE	222	40	83	17	11	12	18.018	37.3874	7.65766	4.95495	5.40541	1.01507	left
Control-07-left	Control	07	FALSE	262	59	103	38	15	6	22.5191	39.313	14.5038	5.72519	2.29008	1.10284	left
Control-09-left	Control	09	FALSE	573	90	173	50	21	19	15.7068	30.192	8.726	3.66492	3.31588	1.01756	left
Control-10-left	Control	10	TRUE	375	86	157	37	12	37	22.9333	41.8667	9.86667	3.2	9.86667	1.03198	left
Control-11-left	Control	11	FALSE	393	70	150	34	11	25	17.8117	38.1679	8.6514	2.79898	6.36132	0.958124	left
Control-12-left	Control	12	TRUE	292	64	138	31	14	19	21.9178	47.2603	10.6164	4.79452	6.50685	0.964181	left
Control-13-left	Control	13	FALSE	225	44	97	20	11	13	19.5556	43.1111	8.88889	4.88889	5.77778	0.950044	left
HbOE-14-left	HbOE	14	FALSE	271	61	94	40	11	10	22.5092	34.6863	14.7601	4.05904	3.69004	1.10292	left
HbOE-15-left	HbOE	15	FALSE	272	66	118	37	19	10	24.2647	43.3824	13.6029	6.98529	3.67647	1.03592	left
HbOE-16-left	HbOE	16	FALSE	344	139	97	74	8	57	40.407	28.1977	21.5116	2.32558	16.5698	1.04022	left
HbOE-17-left	HbOE	17	FALSE	444	152	124	82	20	50	34.2342	27.9279	18.4685	4.5045	11.2613	1.09561	left
HbOE-18-left	HbOE	18	FALSE	298	70	88	30	21	19	23.4899	29.5302	10.0671	7.04698	6.37584	1.00895	left
HbOE-19-left	HbOE	19	FALSE	361	66	116	32	19	15	18.2825	32.133	8.86427	5.26316	4.15512	1.11381	left
HbOE-20-left	HbOE	20	FALSE	278	53	97	23	14	16	19.0647	34.8921	8.27338	5.03597	5.7554	1.10193	left
HbOE-21-left	HbOE	21	FALSE	190	45	82	22	14	9	23.6842	43.1579	11.5789	7.36842	4.73684	0.902966	left
HbOE-22-left	HbOE	22	FALSE	243	90	61	40	30	20	37.037	25.1029	16.4609	12.3457	8.23045	1.00891	left
HbOE-23-left	HbOE	23	FALSE	285	74	92	35	20	19	25.9649	32.2807	12.2807	7.01754	6.66667	1.09339	left
HbOE-24-left	HbOE	24	FALSE	371	105	60	54	11	40	28.3019	16.1725	14.5553	2.96496	10.7817	0.870754	left
HbOE-14-right	HbOE	14	FALSE	358	65	98	27	12	26	18.1564	27.3743	7.5419	3.35196	7.26257	1.10292	right
HbOE-15-right	HbOE	15	FALSE	296	74	99	30	23	21	25	33.4459	10.1351	7.77027	7.09459	1.03592	right
HbOE-16-right	HbOE	16	FALSE	310	111	71	59	4	48	35.8065	22.9032	19.0323	1.29032	15.4839	1.04022	right
HbOE-17-right	HbOE	17	FALSE	440	136	104	75	19	42	30.9091	23.6364	17.0455	4.31818	9.54545	1.09561	right
HbOE-18-right	HbOE	18	FALSE	382	108	113	59	25	24	28.2723	29.5812	15.445	6.5445	6.28272	1.00895	right
HbOE-19-right	HbOE	19	FALSE	369	92	132	41	22	29	24.9322	35.7724	11.1111	5.96206	7.85908	1.11381	right
HbOE-20-right	HbOE	20	FALSE	281	39	79	19	9	11	13.879	28.1139	6.76157	3.20285	3.91459	1.10193	right
HbOE-21-right	HbOE	21	FALSE	253	42	80	20	10	12	16.6008	31.6206	7.90514	3.95257	4.74308	0.902966	right
HbOE-22-right	HbOE	22	FALSE	237	53	55	34	7	12	22.3629	23.2068	14.346	2.95359	5.06329	1.00891	right
HbOE-23-right	HbOE	23	FALSE	304	56	107	34	8	14	18.4211	35.1974	11.1842	2.63158	4.60526	1.09339	right
HbOE-24-right	HbOE	24	FALSE	326	79	87	44	9	26	24.2331	26.6871	13.4969	2.76074	7.97546	0.870754	right
			WT Average	373.955							38.2103	9.11278	4.79388	5.19287
			WT SD	115.617							6.53821	1.92928	1.46849	1.96776
			HbOE Average	314.227							30.2274	12.9286	4.98435	7.35134
			HbOE SD	64.1664							6.41098	4.0309	2.50073	3.55194
