# Supplementary material for: The Hunchback transcription factor determines interneuron molecular identity, morphology, and presynapse targeting in the Drosophila NB5-2 lineage
Source: PLoS Biol. 2025 Mar 31;23(3):e3002881. doi: 10.1371/journal.pbio.3002881 (PMC12135938; doi:10.1371/journal.pbio.3002881)
Supplement: S5 Data — (XLSX) [file pbio.3002881.s014.xlsx]

## Sheet: WT 6hr - Crawling Speed
Time	Video1_230713														Video2_230713						Video1_230803													Video2_230803										Video3_230803
0	velocity(0)	0	0	0	0	0	0	0	0	0	0	0	0	0	0	0	0	0	0	0	0	0	0	0	0	0	0	0	0	0	0			0	0	0	0	0	0	0	0	0	0	0	0	0	0	0	0
0.25	velocity(1)	0	0	0	0	0	0	0	0	0	0	0	0	0	0	0	0	0	0	0	0	0	0	0	0	0	0	0	0	0	0			0	0	0	0	0	0	0	0	0	0	0	0	0	0	0	0
0.5	velocity(2)	0	0	0	0	0	0	0	0	0	0	0	0	0	0	0	0	0	0	0	0	0	0	0	0	0	0	0	0	0	0			0	0	0	0	0	0	0	0	0	0	0	0	0	0	0	0
0.75	velocity(3)	0	0	0	0	0	0	0	0	0	0	0	0	0	0	0	0	0	0	0	0	0	0	0	0	0	0	0	0	0	0			0	0	0	0	0	0	0	0	0	0	0	0	0	0	0	0
1	velocity(4)	0	0	0	0	0	0	0	0	0	0	0	0	0	0	0	0	0	0	0	0	0	0	0	0	0	0	0	0	0	0			0	0	0	0	0	0	0	0	0	0	0	0	0	0	0	0
1.25	velocity(5)	0	0	0	0	0	0	0	0	0	0	0	0	0	0	0	0	0	0	0	0	0	0	0	0	0	0	0	0	0	0			0	0	0	0	0	0	0	0	0	0	0	0	0	0	0	0
1.5	velocity(6)	0	0	0	0	0	0	0	0	0	0	0	0	0	0	0	0	0	0	0	0	0	0	0	0	0	0	0	0	0	0			0	0	0	0	0	0	0	0	0	0	0	0	0	0	0	0
1.75	velocity(7)	0	0	0	0	0	0	0	0	0	0	0	0	0	0	0	0	0	0	0	0	0	0	0	0	0	0	0	0	0	0	0		0	0	0	0	0	0	0	0	0	0	0	0	0	0	0	0
2	velocity(8)	0	0	0	0	0	0	0	0	0	0	0	0	0	0	0	0	0	0	0	0	0	0	0	0	0	0	0	0	0	0	0		0	0	0	0	0	0	0	0	0	0	0	0	0	0	0	0
2.25	velocity(9)	0	0	0	0	0	0	0	0	0	0	0	0	0	0	0	0	0	0	0	0	0	0	0	0	0	0	0	0	0	0	0		0	0	0	0	0	0	0	0	0	0	0	0	0	0	0	0
2.5	velocity(10)	0	0	0	0	0	0	0	0	0	0	0	0	0	0	0	0	0	0	0	0	0	0	0	0	0	0	0	0	0	0	0		0	0	0	0	0	0	0	0	0	0	0	0	0	0	0	0
2.75	velocity(11)	0	0	0	0	0	0	0	0	0	0	0	0	0	0	0	0	0	0	0	0	0	0	0	0	0	0	0	0	0	0	0		0	0	0	0	0	0	0	0	0	0	0	0	0	0	0	0
3	velocity(12)	0	0	0	0	0	0	0	0	0	0	0	0	0	0	0	0	0	0	0	0	0	0	0	0	0	0	0	0	0	0	0		0	0	0	0	0	0	0	0	0	0	0	0	0	0	0	0
3.25	velocity(13)	0	0	0	0	0	0	0	0	0	0	0	0	0	0	0	0	0	0	0	0	0	0	0	0	0	0	0	0	0	0	0		0	0	0	0	0	0	0	0	0	0	0	0	0	0	0	0
3.5	velocity(14)	0	0	0	0	0	0	0	0	0	0	0	0	0	0	0	0	0	0	0	0	0	0	0	0	0	0	0	0	0	0	0		0	0	0	0	0	0	0	0	0	0	0	0	0	0	0	0
3.75	velocity(15)	0	0	0	0	0	0	0	0	0	0	0	0	0	0	0	0	0	0	0	0	0	0	0	0	0	0	0	0	0	0	0		0	0	0	0	0	0	0	0	0	0	0	0	0	0	0	0
4	velocity(16)	0	0	0	0	0	0	0	0	0	0	0	0	0	0	0	0	0	0	0	0	0	0	0	0	0	0	0	0	0	0	0		0	0	0	0	0	0	0	0	0	0	0	0	0	0	0	0
4.25	velocity(17)	0	0	0	0	0	0	0	0	0	0	0	0	0	0	0	0	0	0	0	0	0	0	0	0	0	0	0	0	0	0	0		0	0	0	0	0	0	0	0	0	0	0	0	0	0	0	0
4.5	velocity(18)	0	0	0	0	0	0	0	0	0	0	0	0	0	0	0	0	0	0	0	0	0	0	0	0	0	0	0	0	0	0	0		0	0	0	0	0	0	0	0	0	0	0	0	0	0	0	0
4.75	velocity(19)	0	0	0	0	0	0	0	0	0	0	0	0	0	0	0	0	0	0	0	0	0	0	0	0	0	0	0	0	0	0	0		0	0	0	0	0	0	0	0	0	0	0	0	0	0	0	0
5	velocity(20)	0	0	0	0	0	0	0	0	0	0	0	0	0	0	0	0	0	0	0	0	0	0	0	0	0	0	0	0	0	0	0		0	0	0	0	0	0	0	0	0	0	0	0	0	0	0	0
5.25	velocity(21)	0	0	0	0	0	0	0	0	0	0	0	0	0	0	0	0	0	0	0	0	0	0	0	0	0	0	0	0	0	0	0		0	0	0	0	0	0	0	0	0	0	0	0	0	0	0	0
5.5	velocity(22)	0	0	0	0	0	0	0	0	0	0	0	0	0	0	0	0	0	0	0	0	0	0	0	0	0	0	0	0	0	0	0		0	0	0	0	0	0	0	0	0	0	0	0	0	0	0	0
5.75	velocity(23)	0	0	0	0	0	0	0	0	0	0	0	0	0	0	0	0	0	0	0	0	0	0	0	0	0	0	0	0	0	0	0		0	0	0	0	0	0	0	0	0	0	0	0	0	0	0	0
6	velocity(24)	0	0	0	0	0	0	0	0	0	0	0	0	0	0	0	0	0	0	0	0	0	0	0	0	0	0	0	0	0	0	0		0	0	0	0	0	0	0	0	0	0	0	0	0	0	0	0
6.25	velocity(25)	1.02215	0.80895	1.21918	1.16276	2.07461	2.11206	0.610574	2.24	1.00717	0.45607	2.00838	1.44056	1.30782	1.07703	2.36136	0.764199	1.27122	1.21655	2.21883	2.11206	0.252982	0.417612	1.0198	2.06184	0.974064	2.85797	0.521536	1.8868	2.18833	1.10635	0		1.34164	1.51789	0.662118	1.89737	2.2	1.02528	1.70176	2.53393	1.92666	1.14403	2.28281	0.82365	0.2	0.501199	0.699714	1.60997
6.5	velocity(26)	1.10923	0.572713	1.30599	1.08074	2.05251	2.049	0.521536	1.90704	1.00717	0.430813	2.00998	1.57277	1.30292	1.10923	2.25424	0.724431	1.34164	1.28062	2.09418	1.95018	1.41365	0.538145	1.04995	1.96977	0.930376	2.94211	0.447214	1.92666	2.31102	1.04307	0		1.30599	1.5142	0.735391	1.9551	2.08806	1.02528	1.72186	2.72265	1.92333	1.20067	2.29085	0.809938	0.12	0.468188	0.632456	1.57582
6.75	velocity(27)	1.13842	0.561427	1.27311	1.04307	1.93039	2.13654	0.572713	1.92333	0.973242	0.4	1.86762	1.59248	1.19331	1.12925	2.37924	0.690507	1.36	1.15447	2.07538	1.82603	1.39714	1.30231	0.987927	1.95018	0.681175	2.94211	0.441814	1.84391	2.40133	2.12302	0		2.0004	1.601	0.8	2.06959	2.04353	1.04	1.64584	2.6248	1.78393	1.31027	2.36913	0.888144	0.16	0.393954	0.824621	2.11698
7	velocity(28)	1.10635	0.544059	1.13137	1.04995	1.94196	2.20907	0.656049	1.96163	1.02528	0.425206	1.98071	1.5331	1.15447	1.07331	2.52634	0.69857	1.33147	1.17712	2.32723	2.02148	1.39542	1.23223	1.04	1.93039	0.45607	3.00027	0.505964	1.68	2.33032	0.976524	0		1.6819	1.47513	0.820731	2.0938	2.16148	1.04995	1.53101	2.61105	1.69706	1.32484	2.33855	0.976524	0.12	0.452548	1.10923	2.20109
7.25	velocity(29)	1.05906	0.644981	1.16	1.12071	1.98595	2.20617	0.71218	2.09571	1.02528	0.425206	1.91207	1.5331	1.12641	1.0024	2.36136	0.68469	1.35351	1.13842	2.31206	2.05718	1.41421	1.28062	0.894427	2.16148	0.430813	3.05601	0.521536	1.80044	2.51873	0.920869	0		1.56461	1.38852	0.8	2.23213	2.12038	1.04995	1.40911	2.72734	1.8387	1.20067	2.33855	0.877268	0.113137	0.565685	1.08812	1.49345
7.5	velocity(30)	1.05224	0.651153	1.16276	1.22442	2.27438	2.15258	0.71218	2.0004	0.950789	0.425206	1.85602	1.58493	1.12071	0.987927	2.29085	0.641249	1.45437	1.40456	2.07885	1.8783	1.53883	2.94727	0.572713	1.98595	0.572713	3.05103	0.651153	1.85084	2.46089	0.898888	0		1.57277	1.4176	0.843801	2.10523	1.92042	1	1.33686	2.85012	1.78751	1.16276	2.41661	0.82365	0.243311	0.538145	1.19331	1.31939
7.75	velocity(31)	1.09179	0.690507	1.19331	1.2093	2.16813	2.15035	0.735391	1.97342	1.01193	0.505964	1.75317	1.62432	1.16619	1.04	2.34674	0.724431	1.52315	1.27812	2.07538	1.71767	0.252982	2.94211	0.417612	1.92083	0.787909	2.98503	0.572713	1.853	2.19272	0.944034	0		1.5142	1.50625	0.788923	2.18687	1.86462	1	1.19331	2.80713	1.67093	1.18727	2.42553	0.82365	0.243311	0.544059	1.13278	1.30292
8	velocity(32)	1.06733	0.729932	1.24964	1.2093	2.04	2.17807	0.678823	2.16481	0.973242	0.557136	1.81945	1.57277	1.20067	1.04	2.54244	0.724431	1.5435	1.36704	2.25424	1.78885	0.178885	3.11718	0.401995	1.94196	0.77666	2.95134	0.69857	1.93536	2.31931	1.04307	0.963328		1.41873	1.601	0.824621	2.20907	1.8868	1.04995	1	2.72118	1.61443	1.24964	2.42553	0.920869	0.252982	0.555698	1.07629	1.27812
8.25	velocity(33)	1.09836	0.68	1.2093	1.09836	1.93329	2.20907	0.764199	2.18833	1.06733	0.536656	1.8659	1.58493	1.12285	1.03769	2.42157	0.80895	1.45437	1.41365	2.23786	2.02267	0.282843	3.14554	0.561427	2.18358	0.888144	3.02866	0.758947	1.74264	2.17954	0.856037	1.0469		1.41365	1.49933	0.913017	2.2912	2.00998	1.11571	0.933809	2.76116	1.66901	1.16276	2.42553	0.954149	0.34176	0.699714	0.967471	1.27122
8.5	velocity(34)	1.09836	0.761052	1.13701	1.08812	2.02425	2.17954	0.764199	2.2898	1.09836	0.626099	1.74264	1.6179	1.12641	1.07703	2.27192	0.72111	1.39943	1.47078	2.02425	2.09304	0.178885	3.0927	0.609262	2.02425	0.927793	2.87472	0.68469	1.88298	2.03725	1.18929	1.08665		1.43108	1.33507	0.843801	2.32551	2.16813	1.10055	0.905097	2.80457	1.73113	1.08812	2.50344	0.788923	0.52	0.662118	0.966644	1.38852
8.75	velocity(35)	1.13137	0.729932	1.2	1.16276	2.12941	2.06959	0.793977	2.19126	1.04077	0.501199	1.73666	1.62432	1.0198	1.01193	2.31206	0.72	0.933809	1.46697	2.04	1.93329	0.215407	3.0927	0.68	2.12565	1.08074	2.93721	0.681175	1.78572	2.2926	0.768375	1.05224		1.50944	1.33507	0.847585	2.20907	1.91541	1.02528	0.707672	2.6403	1.70082	1	2.48387	0.688186	0.659697	0.69857	0.950789	1.34164
9	velocity(36)	1.32242	0.565685	1.26491	1.28062	2.17513	2.20907	0.850412	2.38025	1.04077	0.45607	1.75636	1.82165	0.973242	1.10055	2.27192	0.690507	1.51208	1.55641	2.22279	1.91708	0.215407	3.18522	0.72111	1.96367	1.20599	3.14197	0.52	1.83521	2.17807	0.71218	1.0008		1.59298	1.34164	0.855102	2.34776	1.87489	1.05603	0.481664	2.5678	1.63218	1.04995	2.40666	0.77666	0.68352	0.708802	0.804984	1.32242
9.25	velocity(37)	1.36528	0.60531	1.34402	1.2881	2.00998	2.2691	0.843801	2.29225	1.04307	0.483322	1.66373	1.90158	0.980612	1.15447	2.31206	0.68469	1.56818	1.76816	2.12038	2.11206	0.215407	3.33946	0.769415	1.96367	1.12285	3.2997	0.690507	1.64924	2.0999	0.8	1.09836		1.55795	1.21655	0.861626	2.46089	1.88043	1.05603	0.411825	2.61105	1.64438	0.990353	2.40666	0.77666	0.772528	0.91214	0.82365	1.21655
9.5	velocity(38)	1.32544	0.644981	1.32484	1.24579	1.96774	2.16813	0.788923	2.36237	1.04	1.34937	1.61245	1.79689	0.747262	1.11571	2.20291	0.644981	1.58795	1.66373	2	2.27192	0.12	3.33179	0.809938	1.89694	1.20266	2.99172	1.45986	1.72325	2.12603	0.632456	1.12641		1.5284	1.12641	0.847585	2.49159	1.99279	1.14543	0.44	2.76724	1.698	0.990353	2.45601	0.751532	1.04	0.91214	0.734302	1.22376
9.75	velocity(39)	1.24064	0.68469	1.19331	1.25603	1.95387	2.19272	0.772528	2.20036	1.12641	1.59248	1.71767	1.75727	0.699714	1.15447	2.21883	0.68	1.62432	1.43108	2.12	2.14849	1.47513	1.64924	0.906863	1.9551	1.28062	3.07688	1.34164	2.0938	2.15629	0.622254	1.12071		1.61245	1.08665	0.930376	2.40832	1.97585	1.16619	0.304631	2.57123	1.58493	0.848528	2.36812	0.594643	1.11427	0.950789	0.788923	1.36528
10	velocity(40)	1.16276	0.761052	1.16825	1.28062	1.93329	1.99279	0.68352	2.10789	1.20266	1.84694	1.77133	1.74723	0.620967	1.13137	2.20036	0.72111	1.54402	1.53883	2.31931	2.05913	1.39313	1.47513	0.91214	2.05602	1.44	3.2565	1.34164	2.04626	2.10789	0.557136	1.09179		1.72743	1.04307	0.974064	2.34776	1.96367	1.07703	0.31241	2.45177	1.57632	0.681175	2.23141	0.644981	1.12925	1.00319	0.77666	1.40228
10.25	velocity(41)	1.16276	0.72	1.27624	1.32966	1.82779	1.95673	0.69857	2.40832	1.18457	2.05913	1.75636	1.78572	0.411825	1.08296	2.15407	0.764199	1.54402	1.50944	2.10789	2.09914	1.47078	1.44222	0.888144	1.94402	1.52053	3.34521	1.38852	1.61988	2.04353	0.601332	1.13772		1.63218	0.848528	0.950789	2.46089	1.79778	1.07703	0.256125	2.52127	1.65602	0.688186	2.38663	0.64622	1.25539	1.09179	0.6	1.44222
10.5	velocity(42)	1.20266	0.681175	1.28996	1.3121	1.8783	1.92666	0.69857	2.35321	1.00319	2.02781	1.66709	1.82428	0.486621	1.12	2.16481	0.8	1.57632	1.38679	1.98957	2.27754	1.38852	1.42773	0.768375	1.85602	1.61047	3.13177	1.49933	1.7088	2.0999	0.521536	1.08665		1.62432	0.800999	0.861626	2.35185	1.94196	1.04995	0.357771	2.68745	1.76816	0.699714	2.42553	0.610574	1.37753	1.12641	0.521536	1.40057
10.75	velocity(43)	1.24064	0.641249	1.2522	1.33686	3.15569	1.80887	0.644981	2.24143	0.973242	2.08806	1.72186	1.96163	0.362215	1.12285	2.27438	0.76	1.62432	1.55332	1.93205	2.20291	1.41534	1.5331	0.735391	1.88043	1.64438	3.33035	1.38852	1.9308	2.08038	0.69857	1.17712		1.63218	0.764199	0.961665	2.32	2.05602	1.18119	0.447214	2.5314	1.61988	0.734302	2.22171	0.576888	1.41873	1.08074	0.966644	1.36235
11	velocity(44)	1.36059	0.6	1.23548	1.35882	3.07402	1.68808	0.644981	1.83216	0.973242	2.05056	1.86118	2	0.344093	1.12285	2.20036	0.815843	1.67475	1.44941	2.15407	2.14849	1.36821	1.5331	0.820731	2.00878	1.60449	3.37236	1.41421	1.72186	1.98716	0.735391	1.21062		1.64195	0.764199	1.04995	2.37857	1.94402	1.17644	0.601332	2.45177	1.56461	0.744043	2.19272	0.576888	1.45602	1.2825	1.09836	1.20067
11.25	velocity(45)	1.32	0.561427	1.18186	1.30599	1.84261	2.81965	0.64	1.5985	0.920869	2.08806	1.89652	1.77088	0.215407	1.08074	2.12904	0.724431	1.65602	1.55795	2.03096	2.07885	1.50147	1.49345	0.967471	1.95673	1.64438	3.21646	1.44499	2.58147	1.83216	1.10055	1.12641		1.57632	0.724431	1.0284	2.52127	1.84911	1.12925	0.681175	2.48805	1.78885	0.715542	2.31897	0.555698	1.56869	1.40228	1.0469	1.04
11.5	velocity(46)	1.20266	0.565685	1.16276	1.27311	1.89694	2.75768	0.601332	2.54055	0.967471	1.95387	1.79109	1.74723	1.00319	1.08665	2.19672	0.690507	1.61245	1.37637	1.98595	2.23034	1.39313	1.45382	0.968297	1.98716	1.6005	3.36618	1.41421	1.77133	2.04157	0.974064	1.08296		1.34402	0.681175	1.00319	2.43836	1.97626	1.07703	0.72111	2.48805	1.78885	0.68352	2.30269	0.52	1.73851	1.44222	1.19331	1.04307
11.75	velocity(47)	1.16	0.611882	1.16619	1.18929	1.89652	1.48862	0.56	2.34094	1.04307	1.87275	1.73851	1.72047	0.974064	1.08296	2.2546	0.611882	1.58392	1.41421	2.01911	2.20907	1.58795	1.32242	0.894427	1.95673	1.68048	3.48368	1.5221	1.72418	2.06959	0.847585	1.04077		1.26491	0.724431	0.913893	2.2926	2	1.12925	0.8	2.48805	1.77539	0.69857	2.12641	0.544059	1.77539	1.48486	1.10923	0.873613
12	velocity(48)	1.16	0.659697	1.21655	1.30599	1.86462	1.34462	0.481664	2.18833	0.967471	1.85946	1.89737	1.84694	0.44	1.12641	2.21883	0.561427	1.64146	1.33207	2.10789	2.18833	1.53675	1.28062	0.843801	2.0999	1.80044	3.31494	1.56461	2	1.96815	1.09252	1.05224		1.17644	0.68	0.923472	2.29957	1.94402	1.21852	0.840952	2.403	1.83521	0.68352	2.20327	0.555698	1.84954	1.58493	0.80895	0.678823
12.25	velocity(49)	1.24064	0.69857	1.27122	1.33686	1.95018	1.33147	0.481664	2.15258	0.894427	1.87361	1.8851	1.8124	0.858836	1.08296	2.12	0.601332	1.70082	1.35765	2.02425	2.08614	1.48054	1.32966	0.82365	1.95305	1.76182	3.26827	1.49345	1.8868	1.853	1.59248	1.14543		1.12	0.72	1.03846	2.33032	1.80887	1.20333	0.800999	2.48805		0.662118	2.30339	0.555698	1.90158	1.56205	1.04307	0.68352
12.5	velocity(50)	1.28	0.68352	1.32424	1.36821	1.99078	1.44499	0.407922	2.4	0.80895	1.82428	1.80887	1.77539	1.40228	0.883629	2.25743	0.641249	1.64438	1.21918	1.96367	2.18577	1.55795	1.32242	0.858836	2.05602	1.64049	3.36618	1.5331	1.804	2.05913	1.31027	1.21062		1.16276	0.64	1.15169	2.15295	1.83172	1.11427	0.68469	2.44818		0.662118	2.23893	0.536656	1.91708	1.52315	1.21062	0.787909
12.75	velocity(51)	1.2	0.690507	1.23483	1.36235	1.91039	1.41534	0.48	2.43508	0.863481	1.89737	1.83521	1.61988	1.44886	0.920869	2.23034	0.601332	1.61443	1.07629	1.97585	2.24143	1.66901	1.25028	0.948262	2	1.76726	3.2538	0.611882	1.84391	2.25282	1.41421	1.16619		1.24579	0.68	1.10923	2.03725	1.94402	1.12925	0.681175	2.45601		0.6	2.06184	0.501199	2.02267	1.5331	1.24064	0.873613
13	velocity(52)	1.08665	0.690507	1.18186	1.32966	1.91039	1.35351	0.44	2.36812	1.05224	1.92416	2	1.59399	1.43611	0.880909	2.13016	0.68	1.64924	1.07629	2.06495	2.27438	1.78393	1.28996	1.05603	2.00998	1.93494	3.16481	0.533667	1.86118	2.06184	1.92333	1.06733		0.788923	0.72111	1.09252	2.01792	2.00878	1.20333	0.761052	2.44295		0.536656	2.11244	0.483322	2.11206	1.44554	1.5221	0.913893
13.25	velocity(53)	1.04307	0.651153	1.21655	1.36821	1.96163	1.31027	0.368782	2.23607	1	2.02781	1.77539	1.63218	1.56	0.880909	2.09609	0.690507	1.61443	1.08074	1.96367	2.09724	1.79287	1.21062	0.930376	1.84043	1.80178	3.22093	0.601332	1.96041	1.88043	1.68808	1.03846		0.888144	0.761052	1.10055	1.96367	1.91207	1.29244	0.80895	2.403		0.641249	2.2145	0.291204	2.18504	1.36821	1.60449	0.966644
13.5	velocity(54)	1.04077	0.611882	1.2881	1.27311	2.02386	1.35351	0.329848	2.16813	0.989545	2.04313	1.7659	1.61988	1.56205	0.840952	2.34401	0.681175	1.62432	1.0469	1.92083	2.07461	1.76816	1.20266	0.894427	1.78213	1.88	3.19249	0.601332	1.85084	1.78885	1.87446	1.09836		1.10345	0.72	1.06283	1.90536	1.88043	1.16482	0.840952	2.32138		0.64	2.0999	0.282843	2.30825	1.31575	1.5284	0.885438
13.75	velocity(55)	1.08665	0.611882	1.38159	1.30599	1.90158	1.40911	0.252982	2.60768	0.980612	2.05718	1.84391	1.51789	1.64049	0.724431	2.22423	0.601332	1.63218	0.856037	1.97585	2.26451	1.64438	0.48	0.835225	1.86762	1.76	3.0371	0.644981	1.80178	1.91708	2.01316	1.21458		1.24579	0.641249	1.09252	2.01792	2.05602	1.15169	0.815843	2.48516		0.486621	1.98595	0.304631	2.30825	1.35351	1.72418	0.913893
14	velocity(56)	1.04307	0.572713	1.30599	1.38622	1.8851	1.27624	0.252982	2.35593	0.980612	2.04431	1.853	1.32966	1.64438	0.601332	2.15629	0.521536	1.56461	0.820731	2.03096	2.36812	1.75454	0.533667	0.91214	1.8387	1.6876	2.96864	0.48	1.89061	2.16481	2.2069	1.22376		1.36235	0.68	1.14543	1.93039	2.12038	1.18186	0.708802	2.4829		0.572713	2.13804	0.268328	2.36237	1.21458	1.8817	0.894427
14.25	velocity(57)	1.04307	0.582409	1.18186	1.38622	1.92416	1.18119	1.58795	2.29713	0.855102	1.93494	1.77539	1.34462	1.6179	0.48	2.15258	0.52	1.6473	0.865332	2.03096	2.33649	1.76816	0.601332	0.987927	1.86762	1.76	2.93394	0.521536	1.87361	2.00479	2.15629	1.15447		1.50572	0.611882	1.10055	1.86462	2.2	1.20333	0.72111	2.44295		0.582409	2.16333	0.164924	2.4508	1.15169	2.00639	0.974064
14.5	velocity(58)	1.00717	0.572713	1.1114	1.36235	1.96163	1.2522	1.72047	2.28561	0.787909	1.93494	1.7102	1.44997	1.48862	0.44	2.26345	0.486621	1.6536	0.948262	1.9083	2.13054	1.82428	0.44	0.989545	1.67475	1.84694	2.99252	0.533667	1.97464	2.17697	2.24321	1.11571		1.61245	0.641249	1.10055	1.9083	2.05602	1.18929	0.69857	2.52		0.533667	2.03686	0.113137	2.61473	1.05603	2.25175	0.950789
14.75	velocity(59)	1.00717	0.620967	1.16276	1.30231	2.04978	1.29244	1.72047	2.45601	0.758947	1.86118	1.80488	1.48647	1.50625	0.32	2.23893	0.561427	1.67523	0.930376	1.93494	2.20871	1.73113	0.44	0.974064	1.58392	1.72186	3.03816	0.203961	1.82822	2.2145	2.48676	1.09836		1.698	0.68469	1.06283	1.90536	2.01316	1.06283	0.670522	2.48032		0.533667	2.02781	0.0565685	2.52539	1.07703	2.33855	0.888144
15	velocity(60)	0.980612	0.662118	1.20333	1.24964	2.09571	1.25539	1.72047	2.48709	0.796994	1.93205	1.853	1.49345	1.5142	0.282843	2.20907	0.56	1.64195	0.930376	1.9972	2.33032	1.78617	0.48	0.913017	1.56205	1.76182	2.99252	0.441814	1.90074	2.15035	2.28035	1.22376		1.72743	0.68	1.09252	1.88807	2.17624	1.06283	0.644981	2.52		0.555698	2.19126	0.0894427	2.49736	1.06283	2.55562	0.724431
15.25	velocity(61)	0.936376	0.64622	1.21852	1.13278	1.94648	1.02528	1.69753	2.20036	0.785875	1.96774	1.75727	1.27059	1.5142	0.0894427	2.23893	0.572713	1.6536	0.858836	1.96977	2.29539	1.64924	0.481664	0.961665	1.84043	1.84043	2.74372	0.32249	1.77088	2.15407	2.27403	1.28062		1.78751	0.769415	1.07703	1.81945	2.22423	1.07703	0.64	2.52032		0.488262	2.20617	0.04	2.70969	0.885438	2.7088	0.45607
15.5	velocity(62)	0.863481	0.594643	1.17644	1.27311	1.96122	1.01193	1.6536	2.12904	0.885438	1.84261	1.73666	1.16482	1.38852	0.0894427	2.18248	0.611882	1.68238	0.804984	1.98595	2.15258	1.75454	0.56	0.923472	1.78751	1.84043	2.50056	0.56	1.93536	2.20436	2.28561	1.18457		1.78751	0.920869	1.16276	1.78617	2.24891	1.15169	0.521536	2.52032		0.6	2.05913	0.0565685	2.60768	0.82365	2.75855	0.04
15.75	velocity(63)	0.863481	0.594643	1.09179	1.37637	2.08691	1.21458	1.75317	2.12904	0.898888	0.968297	1.84391	1.22703	1.35823	0.126491	2.21269	0.72111	1.6473	0.888144	2.02267	2.13654	1.8387	0.56	0.941488	1.73066	1.84	2.5314	1.11212	1.86118	2.15741	2.43212	1.07703		1.95346	0.883629	1.14543	1.89652	2.11206	1.13842	0.441814	2.44033		0.521536	2.14849	0.113137	2.34674	0.858836	2.84675	0.233238
16	velocity(64)	0.973242	0.52	1.13842	1.36235	2.11811	1.30292	1.84174	2.34094	0.80399	0.865332	1.84391	1.21852	1.20333	0.0565685	2.15035	0.64	1.62825	0.968297	2.03961	2.31206	1.75727	2.89468	0.835225	1.58795	1.8	2.53551	1.10635	1.66373	2.13354	2.51873	1.07703		2.08038	0.960833	1.07703	1.84911	2.04353	1.07703	0.441814	2.52		0.68352	2.29085	0.12	2.49062	0.843801	3.04631	0.538145
16.25	velocity(65)	0.973242	0.430813	1.15169	1.33207	1.98595	1.26301	1.93039	2.2145	0.927793	0.6	1.75727	1.20333	1.13772	0.08	2.17807	0.565685	1.66373	1.02215	1.93205	2.29957	1.73113	1.32061	0.747262	1.58795	1.72418	2.33238	1.13278	1.63169	1.9799	2.36812	1.18457		2.05602	0.973242	1.0198	1.76182	2.0999	1.06283	0.441814	2.52032		0.847585	2.27192	0.233238	2.59538	0.68352	3.1822	0.72111
16.5	velocity(66)	0.960833	0.468188	1.14543	1.2	1.95346	1.31027	1.96367	2.16518	0.72111	0.51225	1.74264	1.21852	0.788923	0.164924	2.00998	0.521536	1.61245	1.0024	1.99078	2.23893	1.58795	1.24	0.796994	1.74402	1.81108	2.36034	1.08812	1.83565	1.88043	2.23213	1.23223		1.97626	1.06733	0.974064	1.72047	2.24143	1.10055	0.481664	2.6803		0.861626	2.09418	0.357771	2.56031	0.555698	3.0662	0.932952
16.75	velocity(67)	0.960833	0.45607	1.20333	1.10345	1.97018	1.43611	1.96367	2.16518	0.843801	0.555698	2.0004	1.12925	0.754718	0.178885	1.86762	0.561427	1.52053	1.02215	2.03961	2.0999	1.58795	1.24064	0.796994	1.75636	1.8	2.44131	1.15378	2.01157	1.78572	2.39633	1.17644		1.86118	1.05906	1.07703	1.78617	2.16813	1.2912	0.441814	2.52032		0.847585	2.16813	0.34176	2.46868	0.536656	2.90131	0.968297
17	velocity(68)	0.920869	0.468188	1.27812	1.10635	1.03769	1.5331	1.96367	2.21269	0.880909	0.626099	1.92208	0.923472	0.787909	0.203961	1.75317	0.565685	1.39714	0.976524	2.11092	2.27403	1.56205	1.20266	0.747262	1.58644	1.64195	2.20145	1.07629	1.96977	1.42436	2.46447	1.07703		1.91416	1.06733	1.00319	1.76409	2.05602	1.19331	0.407922	2.52032		0.902441	2.3816	0.32249	2.47095	0.536656	2.40067	1.08812
17.25	velocity(69)	0.8	0.441814	1.18119	1.21918	1.18119	1.56205	2.01911	2.43311	0.77666	0.735391	1.78885	0.809938	0.715542	0.178885	1.98071	0.494773	1.37753	0.968297	2.03961	2.40433	1.53154	1.08	0.632456	1.56461	1.64	2.32034	1.19331	1.853	1.79109	2.34401	1.08812		1.86118	1.09179	0.913893	1.6536	2.10523	1.07703	0.344093	2.52127		0.967471	2.2898	0.32249	2.64968	0.357771	2.16333	1.13701
17.5	velocity(70)	0.761052	0.407922	1.16619	1.33207	1.96652	0.39598	2.06495	2.48676	0.923472	0.735391	1.78213	0.824621	0.68352	0.144222	1.8387	0.565685	1.41873	0.932952	2.00639	2.21269	2.68715	1.12071	0.526118	1.56461	1.72	2.32551	1.16276	1.82165	1.86118	2.25743	1.21458		1.76726	1.06733	0.87818	1.66469	2.22423	1.07703	0.288444	2.56		1.09836	2.16481	0.304631	2.61197	0.4	2.12603	1.21655
17.75	velocity(71)	0.764199	0.407922	1.19867	1.33207	1.89526	0.28	2.02425	2.41628	1.00319	0.69857	1.8071	0.82365	0.601332	0.178885	1.72557	0.620967	1.2881	0.920869	2.02267	2.12603	2.81169	1.16069	0.526118	1.67523	1.8071	2.12038	1.16825	1.88043	1.5435	2.31206	1.31575		1.6005	1.07703	0.858836	1.77178	2.19272	1.2912	0.252982	2.64121		1.08665	2.25424	0.411825	2.46966	0.447214	1.92167	1.27311
18	velocity(72)	0.761052	0.368782	1.2522	1.30108	1.92375	1.62432	2.04431	2.52507	0.91214	0.69857	1.72743	0.796994	0.620967	0.243311	1.70552	0.670522	1.20333	0.93723	2.06495	2.2069	2.5926	1.24064	0.494773	1.67523	1.6876	2.16037	1.2	2.16924	1.61245	2.35321	1.28062		1.28062	1.02528	0.930376	1.80754	2.07422	1.24193	0.233238	2.48129		1.16069	2.3816	0.51225	2.52286	0.304631	1.62086	1.32484
18.25	velocity(73)	0.72111	0.32249	1.27122	1.13278	1.92666	1.69706	2.07885	2.56031	0.894427	0.68	1.57277	0.747262	0.656049	0.282843	1.84391	0.69857	1.05603	0.976524	2.02781	2.29539	2.60461	1.41421	1.92167	1.63218	1.6	2.17329	1.16825	1.90158	1.55641	2.14849	1.26491		1.07331	1.15169	0.877268	1.77178	2.049	1.15447	0.252982	2.44033	2.16148	1.32	2.34367	0.538145	2.68328	0.243311	1.19331	1.45602
18.5	velocity(74)	0.644981	0.243311	1.23548	1.07629	1.97018	1.64049	2.04431	2.36034	0.902441	0.735391	1.49933	0.632456	0.754718	0.282843	1.88043	0.670522	1.05679	0.944034	1.96977	2.28035	2.61748	1.24579	1.82165	1.58795	1.64049	2.12151	1.24964	1.97585	1.48647	2.34094	1.21458		0.843801	1.18929	0.913017	1.78885	2.26557	1.07703	0.243311	2.403	0	1.28561	2.18248	0.521536	2.68477	0.233238	1.27311	1.64779
18.75	velocity(75)	0.60531	0.291204	1.12712	1.07629	1.96041	1.6179	2.08614	2.36846	0.847585	0.804984	1.60798	0.483322	0.432666	0.215407	1.75317	0.690507	1.14612	1.03769	1.96977	2.18687	2.61197	1.24064	1.64924	1.48862	1.81108	1.94031	1.35351	2.02386	1.298	2.29817	1.21852		0.87818	1.21458	0.913893	1.89652	2.29957	1.20333	0.243311	2.36136	0	1.29553	2.27192	0.51225	2.61565	0.362215	1.30599	1.83565
19	velocity(76)	0.572713	0.243311	1.12712	1.08074	1.92666	1.65747	2.26416	2.24891	0.815843	0.662118	1.64438	0.501199	0.486621	0.178885	1.76182	0.690507	1.16619	1.00955	2.12565	2.22423	2.53645	1.24	1.62086	1.48054	1.68048	2.02544	1.0198	1.78885	1.12925	2.22279	1.27812		0.787909	1.05603	0.835225	2.05056	2.20871	1.30231	0.203961	2.36136	0	1.41421	2.45308	0.466476	2.74168	0.362215	1.32966	2.03214
19.25	velocity(77)	0.582409	0.252982	1.20067	1.08812	1.88383	1.49933	2.42157	2.3816	0.69857	0.45607	1.5221	0.501199	0.644981	0.2	2.56811	0.651153	1.09179	1.06508	2.05056	2.38663	2.52507	1.12	1.64924	1.53101	1.64779	1.95346	0.950789	1.92416	0.894427	2.13016	1.2912		0.824621	0.966644	0.873613	2.00639	2.05602	1.22376	0.203961	2.403	0	1.64924	2.37924	0.501199	2.77849	0.34176	1.32966	2.18833
19.5	velocity(78)	0.505964	0.252982	1.16276	1.01823	1.92167	2.70407	2.36677	2.44753	0.835225	0.344093	1.65747	0.538145	0.432666	0.215407	1.8387	0.64	1.02528	1.21918	1.93329	2.4123	2.49159	1.32242	1.73666	1.54402	1.66373	1.9308	0.936376	1.78393	0.950789	2.21847	1.31939		0.820731	1.03769	0.861626	1.98635	2.16333	1.09836	0.164924	2.36136	0	1.78393	2.25424	0.488262	2.77417	0.417612	1.28062	2.32964
19.75	velocity(79)	0.486621	0.252982	1.1114	1.0245	2.08038	2.52127	2.3873	2.41197	0.787909	0.34176	1.67093	0.622254	0.393954	0.215407	1.65602	0.565685	1.05603	1.22442	1.98635	2.35185	2.49159	1.41421	1.83521	1.2522	1.52053	1.77088	1	1.83521	0.91214	2.23786	1.26491		0.894427	1.10923	0.973242	1.96977	2.34401	1.17644	0.0894427	2.40133	0	1.85946	2.2898	0.488262	2.67402	0.544059	1.30599	2.27015
20	velocity(80)	0.407922	1.53101	1.07331	0.877268	2.00639	2.56031	2.44229	2.29085	1.05224	0.572713	1.65747	0.707672	0.483322	0.2	1.81108	0.582409	1.12925	1.2	2.05913	2.19272	2.46219	1.36938	1.80488	1.24258	1.64	1.93866	0.923472	1.87275	0.954149	2.11358	1.24193		0.930376	1.14543	0.933809	2.04978	2.28806	1.28062	0.164924	2.32	0	1.79778	2.45177	0.521536	2.72118	0.52	1.46479	2.35287
20.25	velocity(81)	0.44	1.35351	1.12712	0.77666	1.97018	2.6803	2.45601	2.27015	0.98387	0.48	1.70317	0.707672	0.45607	0.2	1.86762	0.594643	1.15169	1.2093	2.06495	2.25601	2.23464	1.28996	1.74723	1.22442	1.57277	1.96163	0.809938	1.80178	1.3121	2.02148	1.30292		0.843801	1.03769	0.961665	2.02781	2.2	1.26301	0.203961	2.36136	0	1.93494	2.33238	0.544059	2.79428	0.536656	1.52315	2.36542
20.5	velocity(82)	0.447214	1.13278	1.12712	0.737564	2.04353	2.80114	1.19867	2.32964	0.987927	0.561427	1.73666	0.6	0.561427	0.393954	1.79287	0.594643	1.01193	1.19331	1.91708	2.36136	2.00998	1.21062	1.69517	1.16825	1.44056	1.96163	0.898888	1.73297	1.04	1.97585	1.28062		0.840952	0.967471	1	2.05679	2.16813	1.17098	0.0894427	2.36305	0	2.09914	2.25743	0.521536	2.67402	0.626099	1.49345	2.45601
20.75	velocity(83)	0.52	1.16	1.14612	0.764199	2.08614	2.64273	1.10923	2.2145	0.950789	0.690507	1.65747	0.576888	0.572713	0.466476	1.67475	0.632456	0.974064	1.16276	2.09304	2.29957	1.62432	1.08296	1.68808	1.16825	1.38852	1.77674	0.913017	1.90704	0.967471	2.02425	1.28062		1.05906	1.02215	0.980612	1.8629	2.33649	1.16482	0.2	2.20145	0	2.07885	2.32723	0.483322	2.48129	0.72111	1.6819	2.5824
21	velocity(84)	0.494773	1.16276	1.1114	0.764199	2.08959	2.56125	1.20333	2.24321	0.932952	0.843801	1.68428	0.572713	0.544059	0.466476	1.73666	0.758947	0.974064	1.21655	2.27192	2.12302	1.44	1.16619	1.72325	1.24258	1.56818	1.67523	0.2	2.17624	1.00955	1.98595	1.34104		1.0469	1.20067	1.00319	1.95346	2.38562	1.31939	0.252982	2.36305	0	2.07461	2.36677	0.501199	2.54778	0.751532	1.86462	2.63211
21.25	velocity(85)	0.447214	1.16	1.08812	0.707672	1.96652	2.56281	1.20333	2.11206	0.950789	0.883629	1.56818	0.6	0.544059	0.45607	1.94402	0.787909	1.11571	1.32966	2.15407	2.18248	1.38101	1.36	1.95387	1.36821	1.48862	1.70176	0.898888	2.09571	1.23223	2.05718	1.37928		1.08074	1.24258	0.963328	2.03214	2.24891	1.32966	0.243311	2.36034	0	2.04157	2.25743	0.51225	2.6315	0.734302	1.69517	2.54401
21.5	velocity(86)	0.36	1.33207	0.954149	0.707672	1.94031	2.30825	1.21852	2.13953	0.98387	0.800999	1.60798	0.609262	0.483322	0.481664	1.87489	0.737564	1.17644	1.30231	2.02386	2.26557	1.17098	1.32242	1.82165	1.17644	1.41421	1.62874	0.576888	1.96163	1.0245	1.95059	1.25284		1.08296	1.12071	0.941488	1.9308	2.14401	1.2912	0.282843	2.32551	0	2.03214	2.20291	0.51225	2.46739	0.788923	1.74631	2.27684
21.75	velocity(87)	0.32249	1.35882	0.91214	0.576888	1.97464	2.18833	1.21852	2.11698	0.82365	0.888144	1.64779	0.501199	0.488262	0.481664	1.75317	0.641249	1.06283	1.27311	2.02781	2.26557	1.19331	1.21655	1.8124	1.22442	1.44499	1.61988	0.344093	2.12603	0.734302	2.03096	1.30292		1.10635	1.0748	0.923472	1.97909	2.25601	1.30231	0.164924	2.44033	0	2.13654	2.30825	0.538145	2.49191	0.77666	1.9992	1.83521
22	velocity(88)	0.362215	1.2093	2.07576	0.71218	1.94031	1.72047	1.16619	2.23786	0.659697	0.855102	1.68	0.494773	0.430813	0.544059	1.89737	0.505964	0.987927	1.21655	2.16924	2.15035	1.32966	1.25028	1.76045	1.05603	1.40057	1.69941	0.28	1.78572	0.877268	2.04	1.34104		1.31027	1.16276	0.960833	2.0004	2.39266	1.36821	0.169706	2.44295	0	2.09724	2.30825	0.488262	2.45406	0.898888	1.91039	1.65747
22.25	velocity(89)	0.344093	1.19867	1.85946	0.72111	1.98595	1.55795	1.10055	2.07576	0.824621	0.883629	1.64049	0.641249	0.377359	0.576888	2.10789	0.533667	1.04	1.13278	2.05913	2.03725	1.44997	0.620967	1.8124	1.13208	1.44499	1.78393	0.32	1.67905	0.968297	2.04	1.34104		1.34164	1.27311	1.05224	2.09876	2.38562	1.38852	0.178885	2.44524	0	1.9308	2.21883	0.411825	2.2898	0.913017	2.07692	1.51789
22.5	velocity(90)	0.568507	1.17712	1.7102	0.72111	2.02544	1.58493	1.02528	2.05913	0.967471	0.927793	1.64195	0.681175	0.526118	0.590593	2.16333	0.52	1.0198	1.13137	2.01316	2.16148	0.226274	1.17712	1.90158	1.07331	2.6	1.64438	0.164924	1.57277	1.0198	1.99078	1.31575		1.42941	1.16825	1.0469	2.08959	2.18577	1.35823	0.268328	2.40133	0	1.95182	2.21883	0.252982	2.22854	0.987927	2.20436	1.48432
22.75	velocity(91)	0.447214	1.04077	1.602	0.72111	1.99279	1.6	1	2.19126	0.850412	0.69857	1.72047	0.68469	0.31241	0.609262	2.17624	0.572713	1.03769	1.27311	2.02267	2.21775	0.344093	1.36528	1.91708	1.02215	1.49345	1.66709	0.268328	1.87275	1.16276	2.21847	1.27812		1.27059	1.10635	1.01272	2.0195	2.21269	1.34937	0.268328	2.2814	0	2.06649	2.32551	0.0894427	2.19126	1.03228	2.17366	1.48862
23	velocity(92)	0.411825	0.967471	1.40911	0.699714	2.03214	0.481664	1	2.09571	0.905097	0.670522	1.61245	0.609262	0.6	0.809938	2.28035	0.632456	1.05679	1.30108	2.10219	2.13054	0.215407	1.31939	1.95059	0.734302	1.48	1.83216	0.126491	1.73666	1.64195	2.11206	1.32966		1.22115	1.16276	0.967471	2.0195	2.33032	1.31939	0.2	2.36136	0	2.06959	2.34367	0.12	2.03686	1.07629	2.32207	1.45382
23.25	velocity(93)	0.34176	0.861626	1.16276	0.71218	2.11092	0.339411	1	2.11206	0.961665	0.68469	1.69186	0.699714	0.526118	0.950789	2.54527	0.772528	1.18119	1.27562	2.06495	2.00998	0.243311	1.31575	1.93205	0.948262	1.48054	1.77629	0.16	1.66517	2.23893	2.05913	1.39714		0.651153	1.33207	0.963328	2.0938	2.38562	1.31939	0.215407	2.40832	0	1.89526	2.20036	0.12	1.93536	1.16276	2.39366	1.44886
23.5	velocity(94)	0.304631	0.69857	1.2825	0.665733	2.14401	0.31241	0.974064	1.8783	1.00319	0.644981	1.72186	0.923472	0.494773	0.91214	2.25211	0.824621	1.21852	1.24579	1.99078	1.91207	0.28	1.34104	2.05718	0.948262	1.52	1.47187	0.164924	1.56818	2.049	2.16924	1.36059		0.754718	1.35882	1.00717	2.04353	2.29713	1.35823	0.288444	2.36136	0	1.89694	2.20036	0.08	1.75864	1.13278	2.76926	1.40228
23.75	velocity(95)	0.432666	0.77666	1.29553	0.707672	2.0004	0.379473	1.02528	1.93039	0.77666	0.60531	1.77133	0.82365	0.501199	0.894427	2.25211	0.734302	1.23548	1.13278	1.95018	2.0938	1.0245	1.3914	1.96774	1.0024	2.20145	1.46479	0.126491	1.78393	2.10789	2.24321	1.35351		0.751532	1.30108	1.0469	2.0036	2.24143	1.34937	0.344093	2.36542	0	2.04353	2.40133	0.08	1.67045	1.0748	2.79485	1.40057
24	velocity(96)	0.379473	0.832346	1.21062	0.681175	2.03961	0.379473	1.11427	1.96815	0.6	0.68	1.80044	0.98387	0.544059	1.08	2.51873	0.747262	1.30782	1.26491	2.10219	2.15629	1.13208	1.43388	2.0036	0.787909	1.56205	1.64438	0.16	2.04353	2.16148	2.23786	1.27812		0.681175	1.27311	1.12285	1.97464	2.30512	1.34937	0.488262	2.28316	0	2.17807	2.32723	0.203961	1.64438	1.26491	2.95919	1.4
24.25	velocity(97)	0.644981	0.920869	1.10635	0.656049	2.04783	0.282843	1.15169	1.88807	0.715542	0.68469	1.80178	0.87818	0.622254	1.24064	2.58643	0.609262	1.34462	1.34402	2.20617	2.07422	0.98387	1.37928	2.02148	0.751532	1.5284	1.24258	0.12	1.64924	2.48032	2.2585	1.34462		0.840952	1.30108	1.12285	2.05407	2.4	1.33507	0.555698	2.36136	0	2.00998	2.16481	0.31241	1.53101	1.39313	2.74722	1.44056
24.5	velocity(98)	0.72111	0.944034	1.07703	0.651153	2.11547	0.32249	1.11427	1.87489	0.809938	0.72111	1.80178	0.865332	0.72111	1.36938	2.36677	0.582409	1.48862	1.41873	2.00639	1.95346	0.936376	2.97725	0.769415	0.769415	1.40513	1.14543	0.0565685	1.67093	2.33649	2.38462	1.26491		0.960833	1.28062	1.08074	2.04978	2.28806	1.34164	0.555698	2.44295	1.44941	1.96815	2.18833	0.368782	1.32966	1.33686	2.82843	1.48
24.75	velocity(99)	0.76	0.91214	1.07703	0.651153	2.00878	0.379473	1.18929	2.08614	0.8	0.737564	1.96652	1.13701	0.644981	1.32966	2.43311	0.609262	1.52315	1.39313	2.02267	2.03647	0.923472	1.42042	0.651153	0.76	1.52053	1.35823	0.0565685	1.73666	2.28035	2.26592	1.43388		0.920869	1.23223	1	1.96652	2.11206	1.35823	0.609262	2.44	1.46697	2.06959	2.34367	0.344093	1.24064	1.3121	2.66923	1.40057
25	velocity(100)	0.64	0.93723	1.15169	0.681175	2.02386	0.379473	1.17644	2.06456	0.877268	0.594643	1.92375	1.24579	0.751532	1.37463	2.59384	0.681175	1.39943	1.35882	2.11698	1.95346	1.06283	1.39714	0.665733	0.670522	1.44554	1.08665	0.32249	1.70317	2.34401	2.41495	1.42941		0.84	1.26491	0.920869	1.84694	2.049	1.34937	0.737564	2.403	1.37928	2.18248	2.32723	0.377359	1.29244	1.36	2.62968	1.40057
25.25	velocity(101)	0.644981	0.04	1.10923	0.656049	1.98917	0.379473	1.05906	2.09724	1.02215	0.80399	1.76182	1.25603	0.72111	1.42773	2.55812	0.788923	1.39943	1.47187	2.03961	1.8387	1.20333	1.4176	0.6	0.764199	1.49933	1.17098	0.252982	1.77629	2.12603	2.34776	1.41873		2.13354	1.3121	1.08	1.89061	2.16148	1.27122	0.77666	2.37217	1.16276	2.12603	2.17513	0.425206	1.18186	1.48862	2.75855	1.28062
25.5	velocity(102)	0.572713	0.04	1.1114	0.769415	2.03686	0.561427	0.980612	2.04157	0.966644	0.888144	1.76182	1.3121	0.447214	1.49452	1.99279	0.858836	1.39542	1.6	2.0036	1.87019	1.33507	1.48	0.481664	0.8	1.4176	1.38101	0.282843	1.75727	2.06495	2.35287	1.40456		2.3286	1.42042	1.08074	2.04157	2.22423	1.28062	0.809938	2.40832	1.10923	1.96163	2.24321	0.509117	1.19867	1.53101	2.73905	1.24579
25.75	velocity(103)	0.620967	0.04	1.23548	0.888144	1.93536	0.800999	1.10635	2.01911	0.850412	0.848528	1.85559	1.38622	0.441814	1.48432	2.50599	0.82365	1.46479	1.49773	2.03686	1.87019	1.33507	1.38159	0.368782	0.815843	1.44554	1.34937	0.282843	1.698	2.00878	2.25211	1.34462		2.36	1.37753	1.08074	1.96367	2.11206	1.29553	0.961665	2.36305	1.07703	2.09609	2.31206	0.51225	1.21852	1.4686	2.70407	1.08074
26	velocity(104)	0.670522	0.126491	1.298	0.898888	1.7088	0.769415	1.10635	1.98595	0.93723	0.848528	1.93039	1.62432	0.430813	1.45602	2.68924	0.787909	1.52053	1.52053	2.16924	1.8387	1.44554	1.26491	0.169706	1.00717	1.49345	1.46697	0.256125	1.77088	1.9551	2.11244	1.41365		2.40133	1.34164	0.888144	1.76182	1.94402	1.27122	1.00319	2.24891	0.861626	2.29713	2.33238	0.544059	1.09252	1.39542	2.95296	0.920869
26.25	velocity(105)	0.758947	1.20333	1.2093	0.888144	1.68238	0.913017	1.05906	2	0.754718	0.447214	1.77629	1.70552	0.329848	1.54402	2.49576	0.715542	1.41873	1.49773	2.14849	1.81019	1.44554	1.27122	0.178885	1.0198	1.41421	1.67045	0.215407	1.68238	1.97909	2.22171	1.36059		2.48129	1.37753	0.88	1.6876	1.86762	1.22376	1.09836	2.08614	0.858836	2.21775	2.18833	0.51225	0.980612	1.53883	2.73701	0.68469
26.5	velocity(106)	0.785875	0.954149	1.22442	0.967471	1.92333	1.03769	1.05906	1.97626	0.707672	1.06508	1.74951	1.69753	0.304631	1.63218	2.52286	0.772528	1.50572	1.52053	2.05913	1.75454	1.45602	1.44222	0.203961	1.10635	1.49345	1.78393	0.268328	2.03647	1.84261	2.36812	1.36059		2.52286	1.55641	0.960833	1.68428	1.83216	1.26301	1.12641	2.04626	1.07703	2.04353	2.23607	0.521536	1.04077	1.61988	2.70407	0.572713
26.75	velocity(107)	0.764199	0.735391	1.22442	0.954149	1.84694	1.18727	0.980612	2.15295	0.793977	1.08812	1.90704	1.63218	0.4	1.54506	2.4508	0.788923	3.15087	1.46479	2.16333	1.81373	1.10055	1.41873	0.256125	1.03846	1.57277	1.97585	0.169706	1.72696	3.46225	2.51746	1.37753		2.52286	1.60997	1.0198	1.6179	1.71207	1.28062	1.20067	2.20581	0.809938	2.08038	2.34674	0.51225	0.880909	1.48862	2.86356	0.447214
27	velocity(108)	0.72	0.737564	1.32966	0.98387	1.77088	1.26491	0.894427	2.23034	0.877268	1.21655	1.90704	1.63267	0.368782	1.53101	2.6	0.832346	3.16708	1.47567	2.09571	1.89694	0.505964	1.45602	0.544059	1.06283	1.56818	2.0036	0.113137	1.63414	3.33802	2.2912	1.32424		2.52	1.57582	1.00319	1.6876	1.58795	1.25603	1.40057	2.24891	0.68352	2.2	2.32998	0.51225	0.980612	1.42042	2.73788	0.505964
27.25	velocity(109)	0.729932	0.888144	1.33207	1.11427	1.62086	1.28062	0.873613	2.06456	0.898888	1.27311	1.82165	1.6819	0.417612	1.59399	2.48676	0.832346	3.2025	1.46479	2.02148	1.89694	0.144222	1.43108	0.611882	1.16619	1.42042	2.0036	0.164924	1.47187	3.2249	2.42553	1.32966		2.60123	1.45602	0.920869	1.66373	1.50147	1.17712	1.44	2.03214	0.632456	2.19272	2.20907	0.632456	0.98387	1.62825	2.68328	0.62482
27.5	velocity(110)	0.69857	0.954149	1.39313	1.19867	1.72047	1.2881	0.843801	2.11092	0.880909	1.27311	1.89061	1.84564	0.401995	1.77088	2.32723	0.744043	3.18421	1.44222	2.02267	1.8387	0.113137	1.34402	0.960833	1.34462	1.41421	2.27192	0.144222	1.28062	3.08415	2.6184	1.2881		2.52286	1.45602	0.920869	1.57277	1.52735	1.25603	1.52473	2.12603	0.724431	2.17624	2.19672	0.632456	0.913017	1.6473	2.68328	0.735391
27.75	velocity(111)	0.772528	0.993579	1.36235	1.27122	1.77539	0.976524	0.880909	2.06456	0.865332	1.27562	2.0195	1.75317	0.362215	1.76045	2.48709	0.768375	3.07688	1.45437	2.05913	1.89694	0.0894427	1.36821	0.941488	1.34402	1.36528	2.57651	0.233238	1.69941	3.08623	2.60584	1.41365		2.49576	1.54402	1.00717	1.60798	1.64049	1.28996	1.56205	2.28316	0.44	2.13654	2.32998	0.632456	0.987927	1.5985	2.37924	0.877268
28	velocity(112)	0.987927	0.865332	1.45602	1.18186	1.78572	0.665733	0.920869	2.05251	0.898888	1.30231	1.99279	1.77178	0.368782	1.7088	2.6	0.824621	3.07766	1.52315	2.21883	1.81813	0.282843	1.34462	0.902441	1.36235	1.35823	2.75536	0.288444	1.36059	3.1407	2.54401	1.38159		2.36846	1.59399	1.16482	1.56461	1.57632	1.22376	1.52473	2.12603	0.417612	2.16813	2.32998	0.665733	1.10635	1.6536	2.16518	0.933809
28.25	velocity(113)	0.976524	0.707672	1.5331	1.05906	1.64924	0.178885	0.880909	2.08806	1	1.30599	1.82165	1.70176	0.31241	1.56	2.46868	0.8	3.16632	1.52315	2.11358	1.87446	0.357771	1.298	0.873613	1.36528	1.54557	2.86775	0.12	1.73851	2.96108	2.51746	1.37753		2.44295	1.45602	1.16069	1.5331	1.49773	1.08296	1.49345	2.0016	0.521536	2.27438	2.18577	0.610574	1.16276	1.6536	2.29085	1.07629
28.5	velocity(114)	1.07629	0.734302	1.21062	1.09179	1.57175	0.126491	0.800999	2.16148	0.888144	1.27311	1.83565	1.69517	0.32249	1.63414	2.38562	0.793977	3.31059	1.52053	2.05913	1.84174	0.252982	1.36059	0.913893	1.33207	1.34937	3.20624	0.582409	1.91416	2.88555	2.64394	1.36059		2.40832	1.39714	1.05906	1.5284	1.48054	1.17098	1.46751	1.92042	0.536656	2.30512	2.18577	0.68	1.21918	1.70176	2.32207	1.13701
28.75	velocity(115)	1.18727	0.80399	1.04077	1.09179	1.62086	0.08	0.764199	2.12603	0.87818	1.32966	1.9308	1.8629	0.401995	1.73851	2.46868	0.824621	3.38136	1.64584	2.09914	1.94196	1.21918	1.27624	0.987927	1.32061	0.707672	3.28609	0.481664	2.18577	2.82899	2.60584	1.30782		2.36305	1.46697	1.0469	1.56818	1.64049	1.25028	1.56205	1.96	0.6	2.25601	2.34401	0.751532	1.41534	1.68238	2.11811	1.23223
29	velocity(116)	1.09836	0.659697	1.04307	1.12641	1.79644	0.12	0.690507	2.12603	1.15169	1.36235	1.89188	1.82165	0.34176	1.76045	2.48709	0.944034	1.84391	1.59298	2.29817	1.92083	1.34402	1.19331	0.936376	1.30599	1.43611	3.36238	0.601332	1.53101	2.72059	2.35491	1.2881		2.49576	1.56205	1.08665	1.48486	1.58795	1.12641	1.49452	1.84043	0.707672	2.21269	2.28035	0.758947	1.54402	1.70176	2.18358	1.40911
29.25	velocity(117)	1.15378	0.609262	1.04	1.24258	1.7088	1.21655	0.681175	2.26557	1.0024	1.41873	1.79644	1.77539	0.377359	1.62825	2.4508	0.920869	1.78885	1.52053	2.1414	1.94196	1.28062	1.24258	0.824621	1.12071	1.42941	3.52023	0.582409	1.61245	2.69904	2.44524	1.32966		2.44131	1.56205	1.11571	1.52473	1.52053	1.05224	1.43611	1.72047	0.71218	2.34094	2.14401	0.824621	1.56818	1.76409	2.32998	1.48809
29.5	velocity(118)	1.27624	0.565685	1.00319	1.24579	1.61047	1.39714	0.681175	2.23893	1.07331	1.41421	1.79644	1.71814	0.4	1.61988	2.35321	0.820731	1.67905	1.55641	2.03096	1.94196	1.25603	1.23548	0.863481	1.13701	1.41873	3.58575	0.56	1.63218	2.66443	2.54401	1.30292		2.36136	1.45986	1.14543	1.40911	1.47078	1.13137	1.39714	1.68428	0.843801	2.4	2.16148	0.824621	1.61443	1.69753	2.31482	1.48054
29.75	velocity(119)	1.39943	0.536656	1.00319	1.20266	1.56205	1.31575	0.72111	2.32	0.906863	1.47187	1.78572	1.76045	0.34176	1.69941	2.54527	0.793977	1.33686	1.50306	2.10789	1.90032	1.17644	1.16619	1.0198	1.08074	1.36704	3.63208	0.609262	1.8659	2.5762	2.40333	1.25539		2.36305	1.41421	1.07703	1.47513	1.55589	1.24579	1.35823	1.96163	0.898888	2.37622	2.2	0.815843	1.8387	1.6876	2.20907	1.59298
30	velocity(120)	1.43108	0.505964	0.920869	1.08296	1.698	1.3914	0.565685	2.19272	0.93723	1.38622	1.81417	1.84391	0.203961	1.80754	2.5314	0.809938	1.78885	1.66517	2.25211	1.76409	1.31027	1.16619	0.936376	1.0469	0.913893	3.67238	0.707672	1.597	2.41859	2.32964	1.20333		2.48032	1.53883	1.06733	1.36938	1.56205	1.16619	1.2912	1.88383	1.09179	2.28806	2.17624	0.902441	2.00998	1.81945	2.25743	1.70082
30.25	velocity(121)	1.37753	0.526118	0.92	1.12285	1.78572	1.36821	0.526118	2.27403	1.04307	1.35882	1.78572	1.8868	0.2	1.62874	2.29225	0.79196	1.79109	1.57582	2.19272	1.63267	1.44941	1.05679	1.12925	1.08812	1.47078	3.66191	0.678823	1.36528	2.47645	2.16481	1.21655		2.44033	1.63169	1.03846	1.28062	1.41534	1.08296	1.12925	1.88043	1.1114	2.16813	2.13654	0.84	2.04353	1.77629	2.24357	1.32242
30.5	velocity(122)	1.2912	0.536656	0.967471	1.16276	1.73666	1.47513	0.481664	2.24891	0.93723	1.27562	1.79689	1.82779	0.2	1.55641	2.32998	0.8	1.77178	1.53101	2.00998	1.61988	1.52315	1.09179	1.44941	1.05603	1.52315	3.70621	0.681175	1.5435	2.04431	2.22171	1.21655		2.40033	1.62432	1.05224	1.08296	1.36821	1.0284	1.20333	1.84	1.23483	2.19272	2.14401	0.840952	2.23607	1.63218	2.34196	1.44056
30.75	velocity(123)	1.34164	0.582409	1.0469	1.28561	1.77539	1.57835	0.481664	2.33032	0.963328	1.24964	1.85946	1.77539	0.291204	1.59248	2.57402	0.764199	1.73528	1.46751	2.15629	1.76409	1.5331	0.6	1.35351	0.944034	1.51789	3.77211	0.68	1.62874	2.13354	2.10219	1.29244		2.40133	1.54557	1.20333	1.04	1.53101	1.13772	1.26491	1.89526	1.36704	2.22423	2.04157	0.840952	2.36136	1.6536	2.17807	1.56
31	velocity(124)	1.42042	0.594643	1.00319	1.40228	1.89188	1.61245	0.62482	2.14401	1	1.30231	1.89737	1.73851	0.243311	1.66517	2.37622	0.793977	1.67141	1.50572	2.49736	1.87489	1.64	1.18929	1.34402	0.906863	1.43108	3.62789	0.626099	1.96977	2.21775	2.15407	1.13842		2.36034	1.61245	1.23223	1.00319	1.57632	1.24258	1.12925	1.92167	1.35351	2.07422	1.91207	0.880909	2.46868	1.6536	2.21775	1.48216
31.25	velocity(125)	1.56205	0.670522	1	1.36938	1.75727	1.6876	0.501199	2.12038	0.990353	1.298	1.83521	1.8124	0.282843	1.70176	2.24143	0.678823	1.71767	1.53101	2.23893	1.853	1.68808	1.27562	1.26491	0.850412	1.49345	3.55348	0.699714	1.59298	2.16813	1.9799	1.12925		2.40033	1.77629	1.15447	1.09836	1.57785	1.08296	0.974064	1.8868	1.42941	2.03961	1.80887	0.88	2.51205	1.68808	2.21775	1.32242
31.5	velocity(126)	1.57175	0.561427	1.04307	1.36059	1.80488	1.72418	0.505964	2.29539	0.961665	1.30231	1.87361	1.91039	0.164924	1.59298	2.97106	0.62482	1.77133	1.57175	2.15035	1.82603	1.63169	1.10635	1.32061	0.793977	1.50785	3.67151	0.430813	1.6819	2.17954	2.23607	1.09252		2.36034	1.72743	1.0284	0.84	1.48486	1.08296	1.04	1.93494	1.4176	2.21775	1.83216	0.920869	2.77359	1.69753	2.2814	1.28062
31.75	velocity(127)	1.5331	0.620967	1.04077	1.24258	1.81593	1.68	0.877268	2.33649	1.05603	1.32966	1.97342	1.87361	1.06283	1.52053	2.62937	0.688186	1.64584	1.45602	2.17807	1.6819	1.48862	1.10635	1.2093	0.793977	1.48647	3.61707	0.164924	1.6473	2.13016	2.22171	1.16276		2.32138	1.61245	1.03846	0.72111	1.46697	1.13137	1.05603	2.0195	1.56205	2.28035	1.88043	0.927793	2.82843	1.61839	2.2814	1.28561
32	velocity(128)	1.54402	0.557136	0.963328	1.17712	1.82822	1.68	1.01272	2.23213	1.03228	1.30231	1.91039	1.79778	1.10055	1.6536	2.33649	0.71218	1.66517	1.45602	2.26274	1.69941	1.52473	1.04995	1.17644	0.71218	1.44997	3.65207	0.169706	1.70176	2.16813	2.2145	1.26491		2.36034	1.62432	1.05906	0.76	1.64438	1.22376	0.976524	2.13467	1.77539	2.08038	1.86762	0.920869	2.88028	1.62432	2.20581	1.32242
32.25	velocity(129)	1.52315	0.751532	0.505964	1.18457	1.91416	1.72186	0.967471	2.24891	0.967471	1.30231	1.78393	1.63414	1.02528	1.73666	2.21269	0.737564	1.61988	1.43611	2.17954	1.82603	1.40911	1.08812	1.00955	0.568507	1.34164	3.69129	0.0894427	1.56461	2.18577	2.27684	1.20333		2.36	1.75727	1.19331	0.927793	1.74631	1.13137	0.913017	2.08691	1.72047	1.92416	1.75727	1.01272	3.03209	1.68048	2.12339	1.20266
32.5	velocity(130)	1.47513	0.715542	0.52	1.27122	2.02544	1.80178	0.933809	2.35287	1.03228	1.27311	1.82165	1.72047	1.03846	1.64584	2.38193	0.735391	1.64438	1.44554	2.01792	1.8783	1.40911	2.77417	1.03228	0.501199	1.5036	3.49857	0.215407	1.62825	2.2898	2.34776	1.18929		2.403	1.74951	1.17712	0.883629	1.71767	1.05906	0.920869	2.15741	1.8629	1.89694	1.81813	1.08296	2.98824	1.62432	2.24143	1.04077
32.75	velocity(131)	1.55332	0.699714	0.494773	1.39714	1.82822	1.72047	0.815843	2.37622	0.954149	0.288444	1.83521	1.95059	1.0284	1.55641	2.36812	0.754718	1.50785	1.43611	2.12151	1.79109	1.31027	2.77417	0.990353	0.52	1.48647	3.51932	0.12	1.7088	2.04157	2.31482	1.23483		2.40533	1.69706	1.10635	0.961665	1.82779	1.09836	1.04307	2.32207	2.18358	2.03725	1.87019	1.12071	2.88056	1.57632	2.24	0.815843
33	velocity(132)	1.63169	0.681175	0.505964	1.45382	1.81593	1.6005	0.72	2.37622	0.967471	0.32249	1.83521	1.93205	1.2825	1.55641	2.37655	0.737564	0.144222	1.44554	2.16148	1.59298	1.24	2.64847	0.835225	0.699714	1.52053	3.51272	0.32	1.75317	0.576888	2.15035	1.19331		2.44524	1.6179	0.980612	0.989545	1.87275	1.19331	0.976524	2.27015	2.13354	2.01792	1.70552	1.12071	2.95703	1.64924	2.16333	0.481664
33.25	velocity(133)	1.63169	0.707672	0.494773	1.33507	1.81593	1.52053	0.681175	2.21775	0.843801	0.31241	1.8868	1.85946	1.28062	1.6473	2.23464	0.764199	0.2	1.39714	2.15035	1.61245	1.12641	2.72617	0.761052	0.688186	1.46697	3.47079	0.243311	1.48647	0.670522	2.35491	1.25284		2.48516	1.6179	0.989545	1.0469	1.97585	1.19331	0.968297	2.23141	2.14401	1.92666	1.6536	1.12	2.97214	1.71207	2.28876	0.268328
33.5	velocity(134)	1.601	0.707672	0.447214	1.17712	2.0195	1.56051	0.601332	2.26451	0.820731	0.393954	1.86462	1.69941	1.28062	1.73666	2.43508	0.820731	0.178885	1.36821	1.98071	1.57429	1.2	2.62968	0.77666	0.483322	1.57582	3.4169	0.282843	1.79689	0.764199	2.40666	1.20333		2.32551	1.73159	0.980612	1.00717	2.10219	1.13842	0.968297	2.31897	2.0938	1.89694	1.81108	1.12285	2.90241	1.62432	2.25743	0.0894427
33.75	velocity(135)	1.62086	0.735391	0.481664	1.15447	1.9799	1.72047	0.60531	2.43836	0.79196	0.282843	1.86075	1.72325	1.36059	1.50944	2.51746	0.820731	0.34176	1.23223	2.13654	1.62874	1.12071	2.92246	0.82365	0.291204	1.48486	3.34521	0.252982	1.61988	0.69857	2.18833	1.21458		2.41197	1.69706	0.941488	0.980612	2.03961	1.04995	1.07629	2.34776	2.20036	2.03725	1.84564	1.24579	2.97214	1.58795	2.32551	0.08
34	velocity(136)	1.52315	0.793977	0.48	1.13842	1.94031	1.68	0.533667	2.45601	0.764199	0.357771	1.84261	1.97585	1.28062	1.48486	2.40433	0.824621	0.256125	1.25603	2.14401	1.52315	1.04307	2.88804	0.923472	0.256125	1.55641	3.33539	0.164924	1.53101	0.80895	2.23141	1.13842		2.55155	1.69186	0.927793	0.967471	2.05913	1.06283	1.16276	2.17366	2.32551	2.12603	1.71767	1.24258	3.09658	1.62432	2.61105	0.2
34.25	velocity(137)	1.55332	0.769415	0.521536	1.21458	1.93039	1.602	0.32249	2.43836	0.824621	0.368782	1.91708	1.97585	1.32242	1.57429	2.2691	0.820731	0.144222	1.37463	2.18248	1.53883	0.920869	2.93721	0.936376	0.377359	1.71814	3.38774	0.36	1.44941	0.980612	2.27684	1.16482		2.61503	1.56818	0.72111	1.00319	2.18833	1.15447	1.18794	2.23141	2.28035	1.98716	1.69941	1.24258	2.99172	1.59298	2.64394	0.0565685
34.5	velocity(138)	1.601	0.804984	0.521536	1.16482	2.05913	1.48216	0.203961	2.30512	0.768375	0.39598	1.90158	1.96163	1.25028	1.68238	2.43311	0.850412	0.169706	1.43611	2.08038	1.48647	0.88	2.99172	0.936376	0.368782	1.56461	3.30551	0.32	1.41421	1.09179	2.27015	1.28062		2.45177	1.64779	0.632456	0.960833	2.20327	1.20333	1.18929	2.34776	2.20327	2.01316	1.84391	1.24258	2.99172	1.6	2.55812	0.0565685
34.75	velocity(139)	1.63169	0.77666	0.486621	1.13842	2.17807	1.52473	0.226274	2.42421	0.656049	0.432666	1.83521	1.8071	1.38852	1.72186	2.43311	0.850412	0.178885	1.34937	2.14401	1.5036	1.04307	2.95296	1.06733	0.304631	1.68238	3.36476	0.533667	1.44222	1.04077	2.08806	1.2912		2.71588	1.64438	0.659697	0.960833	2.2145	1.06733	1.13278	2.47935	2.4	2.17954	1.86462	1.28561	3.07402	1.59298	2.47257	0.08
35	velocity(140)	1.64924	0.8	0.481664	1.15169	2.12941	1.6819	0.282843	2.56811	0.62482	0.521536	1.79778	1.79109	1.48432	1.61245	2.35593	0.877268	0.144222	1.21062	2.28035	1.47078	2.60123	3.04105	1.03846	0.466476	1.58644	3.36618	0.521536	1.59298	1.12641	2.16333	1.2912		2.74925	1.68428	0.64622	0.920869	2.0999	1.04995	1.32061	2.46447	2.40033	2.17954	1.72047	1.29553	3.04631	1.59298	2.68328	0.12
35.25	velocity(141)	1.64	0.769415	0.521536	1.10635	1.93039	1.64049	0.282843	2.49159	0.544059	0.51225	1.72325	1.95059	1.42042	1.5435	2.32207	0.77666	1.53675	1.24258	2.08806	1.41873	0.963328	3.02338	1.0284	0.52	1.57632	3.31494	0.505964	1.54402	1.12641	2.37924	1.2912		2.61503	1.64195	0.609262	1.08296	2.16481	1.18929	1.33207	2.51873	2.24036	2.12302	1.853	1.28996	2.92985	1.5284	2.69072	0.12
35.5	velocity(142)	1.63169	0.734302	0.521536	0.923472	2.04157	3.04105	0.2	2.27403	0.466476	0.590593	1.84954	2.03096	1.40911	1.5036	2.34913	0.8	1.66901	1.36059	2.15295	1.43388	1.00319	3.2025	1.00319	0.64	1.63218	3.24173	0.769415	1.50572	1.17644	2.26592	1.19331		2.69072	1.56051	0.572713	1.05906	2.31482	1.20333	1.35351	2.65149	2.36136	2.09609	1.97342	1.25028	3.04105	1.59298	2.46089	0.0894427
35.75	velocity(143)	1.61047	0.754718	0.565685	0.861626	2.20036	3.00426	0.144222	2.26557	0.379473	0.452548	1.73528	1.91541	1.36	1.59298	2.46219	0.77666	1.64924	1.36235	2.21883	1.3914	1.08665	3.13177	1.05224	0.60531	1.63267	3.40588	0.483322	1.44554	1.40513	2.19126	1.31027		2.92985	1.52053	0.561427	1.08665	2.24357	1.07703	1.45437	2.79485	2.403	2.21775	1.98917	1.33507	3.15265	1.56818	2.59754	0.164924
36	velocity(144)	1.63169	0.787909	0.561427	0.824621	2.20036	3.201	0.164924	2.30512	0.447214	0.555698	1.77539	1.88043	1.34164	1.6	2.32	0.754718	1.89737	1.40911	2.35287	1.44222	1.20067	3.21994	1.08812	0.60531	1.60897	3.28901	0.768375	1.50625	1.36235	2.35491	1.40911		4.27551	1.48486	0.681175	1.06733	2.13467	0.936376	1.61245	2.57309	2.2814	2.16813	1.95059	1.36938	3.10793	1.58795	2.69072	0.126491
36.25	velocity(145)	1.64	0.751532	0.52	0.787909	2.04626	3.20025	0.126491	2.32207	0.501199	0.544059	1.59248	1.72186	1.28062	1.4322	2.2926	0.77666	1.39714	1.24258	2.24143	1.6594	1.16	3.20225	1.18457	0.681175	1.52735	3.08519	0.93723	1.65747	1.39714	2.44393	1.37928		2.67642	1.40057	0.769415	1.26301	2.10523	0.950789	1.71767	2.63059	2.16148	2.18687	1.96977	1.36938	2.93993	1.61839	2.60461	0.178885
36.5	velocity(146)	1.61047	0.72111	0.441814	0.751532	1.9799	3.24099	0.233238	2.42421	0.377359	0.483322	1.64924	1.73528	1.30292	1.48809	2.38663	0.77666	1.32424	1.16276	2.05251	1.7659	1.17712	3.15163	1.31575	0.561427	1.49933	3.29509	0.877268	1.67093	1.39714	2.51873	1.34104		2.89772	1.28	0.72111	1.31027	2.19272	0.923472	1.6876	2.69072	2.36305	2.23893	2.12603	1.36235	3.08804	1.61839	2.61503	1.14543
36.75	velocity(147)	1.55332	0.769415	0.401995	0.69857	2.13841	3.20025	0.256125	2.29539	0.425206	0.441814	1.71814	1.84564	1.26491	1.45602	2.43245	0.77666	1.27812	1.20067	2.23034	1.71814	1.13137	3.30261	0.339411	0.681175	1.56461	3.28901	0.91214	1.45602	1.69706	2.44524	1.29553		2.87388	1.2	0.644981	1.37928	2.22171	0.91214	1.86075	2.73788	2.36034	2.36812	2.08691	1.32242	3.07376	1.62432	2.56031	1.23223
37	velocity(148)	1.61047	0.787909	0.481664	0.572713	2.21269	3.20899	0.31241	2.18687	0.430813	0.34176	1.60649	1.93494	1.27122	1.50572	2.29539	0.888144	1.20333	1.24579	2.18833	1.62432	1.24579	3.26386	0.282843	1.08296	1.58795	3.04473	0.850412	1.43388	1.81593	2.53298	1.38852		2.70407	1.16	0.611882	1.40684	2.06184	0.785875	1.93866	2.61962	2.24571	2.35287	2.17366	1.36938	3.00852	1.64924	2.565	1.27122
37.25	velocity(149)	1.601	0.77666	0.521536	0.481664	2.03961	3.33539	0.357771	2.15035	0.501199	0.447214	1.50785	1.8659	1.21655	1.58493	2.26557	0.843801	1.18929	1.33507	1.93329	1.61245	1.24258	3.16228	0.34176	1.04077	1.47187	3.16304	0.688186	1.27812	1.8817	2.51873	1.32544		3.00533	1.08296	0.56	1.62086	1.98917	0.690507	1.84391	2.55155	2.21305	2.38663	2.28281	1.48486	3.04867	1.72557	2.60123	1.26491
37.5	velocity(150)	1.64924	0.788923	0.486621	0.393954	2.03961	3.24888	0.379473	2.20907	0.501199	0.447214	1.49345	1.67523	1.14543	1.46479	2.40832	0.91214	1.18457	1.36528	1.93205	1.76182	1.13772	3.0615	0.291204	1.00717	1.47187	3.27536	0.544059	1.32966	1.70317	2.54275	1.37463		2.99252	0.92	0.601332	1.5142	2.06184	0.69857	1.91708	2.6	2.33238	2.4176	2.32998	1.44056	3.24863	1.75362	2.56125	1.27059
37.75	velocity(151)	1.64	0.751532	0.561427	0.425206	2.08691	3.28877	0.432666	2.22423	0.417612	0.417612	1.48486	1.70176	1.01272	1.48054	1.82428	0.944034	1.01193	1.24579	1.80887	1.81108	1.17098	3.14986	0.32249	1.18457	1.55589	3.0662	0.291204	1.41365	2.16037	2.45862	1.36938		2.81624	0.883629	0.68469	1.62086	2.16481	0.670522	2.07576	2.40067	2.36542	2.32034	2.30825	1.32061	3.03289	1.64146	2.49159	1.30599
38	velocity(152)	1.64924	0.751532	0.521536	0.4	2.21269	3.33539	1.27059	2.23607	0.521536	0.447214	1.53883	1.76816	0.989545	1.44941	2.20871	0.920869	1.15169	1.12285	1.79778	1.76045	1.20599	3.1379	0.252982	1.22376	1.58392	3.0662	0.144222	1.28	1.92375	2.53298	1.36528		2.88028	0.843801	0.690507	1.65747	2.2145	0.60531	2.04313	2.23607	2.22315	2.32034	2.37217	1.28062	3.02761	1.64146	2.64756	1.31027
38.25	velocity(153)	1.64	0.699714	0.441814	0.377359	2.20436	3.29557	1.46751	2.2069	0.401995	0.4	1.47078	1.81945	1.01193	1.50147	2.33649	0.843801	1.12712	1.16069	1.67523	1.72	1.24579	3.22614	0.268328	1.33507	1.64146	3.26974	0.08	1.32484	1.72047	2.40666	1.30231		2.94184	0.848528	0.690507	1.70176	2.03686	0.52	1.93329	2.16333	2.13841	2.39266	2.52792	1.32061	3.19625	1.72557	2.64756	1.30599
38.5	velocity(154)	1.63218	0.72111	2.37217	0.34176	2.11547	3.21223	1.44554	2.23893	0.407922	0.483322	1.46697	1.94196	0.980612	1.55795	2.52127	0.865332	1.12712	1.36059	1.59248	1.64049	1.40513	3.2912	0.233238	1.38101	1.64146	3.1407	0.178885	1.34164	1.72047	2.48129	1.40911		2.82446	0.68	0.565685	1.75636	1.96163	0.521536	1.91708	2.16333	2.3231	2.56125	2.57123	1.32061	3.02655	1.75362	2.4829	1.2881
38.75	velocity(155)	1.61047	0.772528	1.04077	0.233238	2.01157	3.24888	1.5331	2.2	0.368782	0.509117	1.52315	1.80887	0.923472	1.58392	2.46868	0.888144	0.966644	1.48	1.59298	1.64438	1.44222	1.34462	1.52315	1.49452	1.61839	3.17238	0.215407	1.36704	1.72186	2.45862	1.36938		2.65149	0.641249	0.52	1.77133	2.01157	0.544059	1.89694	2.08154	2.45601	2.64877	2.44818	1.32	2.97106	1.698	2.44295	1.13208
39	velocity(156)	1.52315	0.787909	1.04	0.113137	2.20109	3.29193	1.58493	2.2	0.357771	0.538145	1.7088	1.52315	0.855102	1.55795	2.32551	0.824621	1.01193	1.48	1.57785	1.84694	1.40228	1.43388	1.48862	1.59399	1.65602	3.32866	0.344093	1.34164	1.76	2.32723	1.2825		2.84084	0.52	0.690507	1.84564	2.17624	0.45607	1.65747	1.80178	2.21305	2.48032	2.48805	1.28062	2.97644	1.64146	2.68119	2.20871
39.25	velocity(157)	1.64	0.788923	1.04077	0.164924	2.32964	3.2997	1.56818	2.19672	0.304631	0.481664	1.48647	1.52053	0.690507	1.56205	2.33649	0.858836	1.06283	1.52	1.43388	1.84174	1.48216	0.626099	1.39313	1.6819	1.65602	3.28609	0.344093	1.20333	1.48216	2.45862	1.29553		2.84788	0.544059	0.670522	1.90032	2.15407	0.368782	1.54506	1.64779	2.30825	2.39633	2.64484	1.28	3.05941	1.64146	2.5314	1.07629
39.5	velocity(158)	1.698	0.769415	1.04	0.178885	2.27684	3.33946	1.5284	2.17513	0.447214	0.6	1.49345	1.67475	0.68469	1.64438	2.51205	0.769415	1.12641	1.56051	1.36	1.84694	1.52473	0.626099	1.38852	1.79109	1.63218	3.16101	0.488262	1.40911	1.24258	2.53298	1.36528		2.69874	0.486621	0.68352	1.78617	1.94813	0.329848	1.597	1.68	2.40832	2.56281	2.60768	1.28062	2.92438	1.64924	2.37217	1.10635
39.75	velocity(159)	1.68808	0.699714	1.0008	0.178885	2.11698	3.33443	1.52473	2.2	0.344093	0.452548	1.41365	1.72047	0.659697	1.55332	2.39266	0.68352	1.04995	1.5284	1.46697	1.82165	1.5284	0.582409	0.0894427	1.75454	1.61988	3.36095	0.377359	1.32061	1.2825	2.39232	1.44499		2.78539	0.368782	0.824621	1.90032	1.91039	0.32	1.55589	1.5221	2.45177	2.67402	2.40832	1.24064	2.8644	1.68048	0.933809	1.11212
40	velocity(160)	1.61047	0.644981	1.04	0.08	2.15407	3.26974	1.56205	2.18358	0.4	0.544059	1.59248	1.73066	1.84174	1.61839	2.31931	0.772528	1.16482	1.64195	1.30599	1.79644	1.60798	0.815843	0.0565685	1.72325	1.7088	3.32217	0.411825	1.32484	1.25603	2.36947	1.40057		2.92027	0.32249	0.69857	1.90536	2.03843	0.362215	1.40456	1.36235	2.30235	2.50727	2.44295	1.20067	2.84872	1.67475	0.840952	1.19331
40.25	velocity(161)	1.64924	0.590593	1.08074	0.0565685	2.29539	3.26974	1.52473	2.36677	0.51225	0.45607	1.46697	1.61839	1.73159	1.59298	2.22423	0.861626	0.941488	1.72186	1.34462	1.89188	1.80044	0.863481	0.178885	1.70176	1.79109	3.16228	0.4	1.39714	1.09179	2.40033	1.40057		2.77503	0.243311	0.788923	1.91207	2.05056	0.407922	1.37928	1.41421	2.21305	2.47645	2.5678	1.28	2.596	1.67475	0.641249	1.04307
40.5	velocity(162)	1.51789	0.609262	1.04077	0.04	2.24321	3.28146	1.5221	2.23034	0.430813	0.425206	1.36	1.59298	1.73666	1.66469	2.33032	0.772528	0.883629	1.60798	1.32966	1.90158	1.84174	0.91214	0.144222	1.73528	1.62874	3.44023	0.632456	1.48486	1.00319	2.44131	1.32966		2.7088	0.243311	0.888144	1.91207	1.87275	0.282843	1.39714	1.45382	2.45601	2.68477	2.5314	1.24	2.50727	1.67475	0.56	0.933809
40.75	velocity(163)	1.5824	0.590593	1.04077	0.113137	2.20145	3.19049	1.44056	2.25211	0.452548	0.377359	1.38679	1.65602	1.7102	1.66469	2.27403	0.758947	0.840952	1.5331	1.30599	1.89188	1.804	0.961665	0.144222	1.77178	1.60997	3.36024	0.466476	1.56461	0.877268	2.44393	1.2825		2.93993	0.203961	0.98387	1.90536	1.84954	0.243311	1.39714	1.42941	2.48129	2.62053	2.41197	1.20266	2.6	1.62432	0.52	0.905097
41	velocity(164)	1.65747	0.626099	1.04077	0.08	2.05913	2.80457	1.48486	2.14663	0.60531	0.31241	1.45437	1.75317	1.67905	1.55332	2.26345	0.758947	0.800999	1.56461	1.22115	1.83521	1.68048	1.01193	0.243311	1.82779	1.64584	3.201	0.688186	1.58795	0.898888	2.51873	1.32966		2.75855	0.16	0.898888	1.89526	1.87275	0.24	1.37928	1.25284	2.28316	2.40832	2.37217	1.08665	2.54401	1.70082	0.56	0.933809
41.25	velocity(165)	1.63218	0.751532	1	0.12	2.20291	2.40033	1.56818	2.11092	0.52	0.282843	1.41421	1.61839	1.67045	1.56461	2.2691	0.69857	0.843801	1.56205	1.05603	1.78393	0.169706	1.06283	0.233238	1.71767	1.62874	3.40376	0.632456	1.48054	0.87818	2.5678	1.40513		2.72617	0.0894427	0.987927	1.95673	1.92333	0.379473	1.31939	1.44222	2.3286	2.49062	2.45177	1.00717	2.44229	1.68048	0.481664	0.961665
41.5	velocity(166)	1.61988	0.77666	1	0.0894427	2.34674	2.0938	1.53883	2.16518	0.565685	0.226274	1.52315	1.45602	1.698	1.58644	2.2691	0.64622	0.64	1.56205	1.13701	1.89737	1.72186	1.13842	0.268328	1.61245	1.57582	3.36095	0.425206	1.49933	0.894427	2.46739	1.36059		2.73408	0	1.0198	1.84391	1.87275	0.291204	1.42042	1.50625	2.42124	2.59384	2.42685	1.04077	2.51078	1.64924	0.48	0.933809
41.75	velocity(167)	1.597	0.744043	1.04077	0.0894427	2.26416	0.737564	1.5284	2.23786	0.561427	0.32	1.38679	1.58644	1.70317	1.6876	2.21269	0.670522	0.724431	1.6	1.0748	1.94813	1.76409	1.41365	0.288444	1.59298	1.48647	3.24099	0.824621	1.5036	0.906863	2.42916	1.36938	0	2.80029	0.0894427	1.00955	1.87446	1.82165	0.268328	1.34937	1.32544	2.28316	2.45177	2.28876	1.04077	2.57992	1.64195	0.526118	0.764199
42	velocity(168)	1.49345	0.754718	1.12285	0.2	2.11358	0.82365	1.49345	2.2546	0.620967	0.344093	1.52053	1.65602	1.73159	1.72186	1.98313	0.72111	0.526118	1.61245	1.0198	1.91039	1.72	1.32966	0.32249	1.68238	1.49345	3.2839	0.809938	1.67475	0.72111	2.37924	1.21062	0	2.48966	0.0565685	1.05603	1.86762	1.85946	0.24	1.35351	1.24064	2.16592	2.34674	2.32551	0.963328	2.49062	1.68808	0.34176	0.79196
42.25	velocity(169)	1.30782	0.699714	1.08074	0.2	2.21883	0.835225	1.5331	2.35491	0.651153	0.329848	1.42042	1.58795	1.77539	1.5985	2.00479	0.861626	0.60531	1.57277	0.865332	1.83521	1.6005	1.35351	0.329848	1.84261	1.54506	3.32385	1.00319	0.377359	0.77666	2.31897	1.26301	0	0.858836	0.04	1.0245	1.89526	1.96163	0.28	1.2912	1.40057	2.20327	2.61197	2.37217	0.894427	2.4508	1.72047	0.34176	0.820731
42.5	velocity(170)	1.29244	0.71218	1.04077	0.2	2.35321	0.873613	1.65215	2.45406	0.764199	0.401995	1.57785	1.57632	1.71814	1.6473	1.88807	0.835225	0.544059	1.61245	0.98387	1.6819	1.64438	1.40456	0.32249	1.80754	1.44997	3.32385	1.04	0.2	1.03769	2.33238	1.36235	0	2.31482	0.16	0.91214	1.84391	1.96163	0.362215	1.24064	1.40228	2.20327	2.56031	2.33238	0.888144	2.54244	1.52053	0.557136	0.820731
42.75	velocity(171)	1.31575	0.72111	1.0008	0.169706	2.35321	0.960833	1.67905	2.44524	0.72111	0.393954	1.55332	1.62432	1.77539	1.61245	1.76816	0.796994	0.708802	1.69186	1.12641	1.57429	1.56051	1.40684	0.304631	1.79109	1.51789	3.28877	1.06283	0.256125	1.06508	2.35287	1.40228	0	3.32674	0.04	0.968297	1.90536	1.88043	0.401995	1.35351	1.28	2.24036	2.3873	2.16592	0.923472	2.50599	1.44941	0.407922	0.764199
43	velocity(172)	1.34462	0.72111	0.92	0.288444	2.20907	1.04307	1.63169	2.4176	0.72	0.32249	1.39943	1.54402	1.71814	1.72186	1.6536	0.796994	0.68352	1.77629	1.06733	1.71814	1.64195	1.57277	0.362215	1.75454	1.53883	3.29557	0.961665	0.0894427	0.87818	2.31897	1.41421	0	2.90269	0.24	0.993579	1.86762	1.84954	0.521536	1.34164	1.48054	2.16924	2.34094	2.16592	0.923472	2.46966	1.54402	1.68048	0.651153
43.25	velocity(173)	1.20333	0.804984	1.00319	0.282843	2.16813	0.526118	1.64924	2.51269	0.761052	0.329848	1.55332	1.55589	1.7102	1.79778	1.57785	0.708802	0.72	1.79644	1.25603	1.82779	1.6	1.5331	0.441814	1.59298	1.5331	3.33179	1.01272	0.34176	0.954149	2.2145	1.25028	0	2.64394	0.282843	1.07629	1.87019	1.91039	0.521536	1.2522	1.45382	2.12603	2.47645	2.20907	0.888144	2.55562	1.60897	1.42941	0.632456
43.5	velocity(174)	1.21852	0.804984	1.12071	0.268328	2.32998	0.708802	1.5331	2.68745	0.632456	0.362215	1.54402	1.49933	1.7102	1.61988	1.56205	0.64622	0.56	1.73666	1.08812	1.77178	1.44	1.40911	0.44	1.63267	1.5824	3.20899	0.960833	0.31241	1.11427	2.25282	1.30231	0	2.3816	0.379473	1.13278	1.87019	1.99078	0.494773	1.36	1.48486	2.16148	2.51078	2.25282	0.769415	2.54275	1.53101	1.17712	0.72111
43.75	velocity(175)	1.21852	0.824621	1.09836	0.339411	2.40133	0.758947	1.45602	2.67761	0.610574	0.329848	1.61443	1.55589	1.79644	1.62825	1.35882	0.609262	0.601332	1.68808	1.41421	1.59298	1.5221	1.36528	0.441814	1.71814	1.5824	3.24888	0.883629	0.0894427	1.12925	2.42916	1.40513	0	2.12603	0.32249	1.07629	1.89694	1.98635	0.533667	1.52315	1.67905	2.28316	2.35321	2.17807	0.855102	2.47386	1.42436	1.08	0.832346
44	velocity(176)	1.21852	0.82365	1.08665	0.368782	2.26451	0.747262	1.49452	2.51205	0.572713	0.32	1.62432	1.5284	1.77629	1.61245	1.16	0.582409	0.641249	1.77539	1.48432	1.60897	1.44	1.32061	0.48	1.71814	1.55332	3.25994	0.80895	0.16	1.34402	2.2912	1.40513	0	2.24036	0.36	1.0469	1.86762	1.89694	0.533667	1.34462	1.71814	2.20581	2.35321	2.21775	0.894427	2.49447	1.42436	1.01193	0.856037
44.25	velocity(177)	1.21655	0.843801	1.08296	0.51225	2.17513	0.824621	1.59399	2.3873	0.632456	0.28	1.41873	1.53154	1.74264	1.81108	1.21655	0.60531	0.572713	1.91207	1.67093	1.66709	1.52053	1.4	0.561427	1.64584	1.61047	3.22019	0.902441	0.544059	1.50147	2.17624	1.37463	0	2.16924	0.481664	0.990353	1.8387	1.80754	0.565685	1.39714	1.72696	2.24321	2.51078	2.17807	0.894427	2.62053	1.50572	0.913017	0.832346
44.5	velocity(178)	1.19867	0.967471	1.04307	0.6	2.32998	0.69857	1.60649	2.57992	0.610574	0.243311	1.52735	1.64146	1.79644	1.70176	1.13137	0.77666	0.644981	1.91207	1.58493	1.82603	1.60449	1.57277	0.521536	1.52053	1.50625	3.18522	0.888144	0.291204	1.53154	2.37756	1.32544	0	2.01435	0.441814	1.03228	1.81108	1.98635	0.6	1.55641	1.75727	2.36034	2.40133	2.05913	0.855102	2.46447	1.54402	0.233238	0.906863
44.75	velocity(179)	1.18186	0.967471	0.430813	0.594643	2.48805	0.77666	1.57175	2.61962	0.576888	0.164924	1.72557	1.66901	1.85559	1.57785	0.91214	0.843801	0.505964	1.71814	1.79644	1.84564	1.52053	1.57835	0.526118	1.57582	1.59248	3.26974	0.855102	0.291204	1.48054	2.29957	1.28996	0	1.9799	0.447214	1.10635	1.70082	2.03961	0.620967	1.59298	1.82822	2.32138	2.2898	2.06495	0.815843	2.49479	1.45602	0.288444	1
45	velocity(180)	1.23548	0.877268	0.960833	0.521536	2.43212	0.961665	1.51789	2.54024	0.557136	0.08	1.69706	1.64049	1.95059	1.59298	0.856037	0.80399	0.620967	1.55589	1.78213	1.72186	1.56051	1.57835	0.990353	1.70176	1.54557	3.23011	1.0284	0.144222	1.67475	2.18979	1.36528	0	1.36	0.533667	1.10345	1.81108	1.98595	0.611882	1.62874	1.90704	2.16148	2.39733	2.06495	0.737564	2.59754	1.42436	0.368782	1.16
45.25	velocity(181)	1.34462	0.858836	1.09836	0.521536	2.27438	1.04	1.39714	2.50056	0.544059	0.0894427	1.47513	1.67093	1.97909	1.62825	0.793977	0.77666	0.486621	1.59399	1.78885	1.57632	1.57277	1.6179	0.976524	1.74631	1.54557	3.19049	1.0284	0.113137	1.82428	2.24357	1.45986	0	1.4	0.52	1.06508	1.78393	1.77674	0.611882	1.8071	2.11092	2.28035	2.50599	2.02544	0.796994	2.65149	1.48054	0.505964	0.411825
45.5	velocity(182)	1.2	0.861626	1.09179	0.572713	2.30512	0.987927	1.48432	2.40832	0.468188	0.126491	1.58392	1.67093	1.99279	1.72186	0.77666	0.690507	0.377359	1.65747	1.90704	1.6	1.60449	0.379473	0.967471	1.61245	1.56818	3.30938	1.44941	0.12	1.83216	2.31482	1.45382	0	1.44222	0.626099	0.990353	1.75727	1.84261	0.644981	1.91541	2.12641	2.2814	2.45601	1.98595	0.855102	2.50599	1.51208	0.417612	1.18929
45.75	velocity(183)	1.09179	0.913017	1.01272	0.670522	2.43212	1.04307	1.62086	2.56281	0.52	0.0894427	1.64146	1.64146	1.97909	1.61245	0.576888	0.690507	0.447214	1.73297	1.97018	1.80887	1.73666	0.379473	1.0024	1.53935	1.57835	3.2358	1.37928	0.144222	1.90032	2.22315	1.28996	0	1.36528	0.708802	1.01823	1.75727	1.96367	0.69857	1.89694	2.07885	2.24321	2.41661	2.07885	0.961665	2.57527	1.50572	0.233238	1.10345
46	velocity(184)	1.09179	0.948262	0.941488	0.690507	2.38562	1.27562	1.65747	2.6403	0.52	0.2	1.70082	1.61443	2.05679	1.55795	0.572713	0.670522	0.368782	1.87275	2.12603	1.81945	1.76726	0.36	0.48	1.69517	1.57835	3.11718	1.31027	0.144222	1.86075	2.07885	1.24579	0	1.14612	0.64622	0.976524	1.74402	1.9972	0.737564	1.91541	2.22171	2.08038	2.45177	2.07152	0.91214	2.70969	1.39313	1.26301	1.21655
46.25	velocity(185)	1.14543	0.948262	0.902441	0.737564	2.40865	1.36821	1.64438	2.44131	0.620967	0.0894427	1.52735	1.48054	0.787909	1.52053	0.526118	0.60531	0.357771	1.79778	2.12603	1.7088	1.69186	0.468188	0.48	1.69517	1.45382	3.28804	1.27624	0.2	1.93329	2.19672	1.28996	0	1.03769	0.69857	1.04995	1.78393	2.04157	0.815843	1.98595	2.35763	2.2	2.50599	2.02544	0.840952	2.77417	1.38852	1.21062	1.22442
46.5	velocity(186)	1.1114	1.09179	0.923472	0.737564	2.48032	1.44499	1.67045	2.28561	0.758947	0.0894427	1.5284	1.35882	0.848528	1.59248	0.715542	0.644981	0.417612	1.61988	2.08038	1.55332	1.54557	0.690507	0.447214	1.72047	1.48486	3.24863	1.34462	0.16	1.91416	2.27543	1.41421	0	1.00319	0.754718	1.03228	1.72743	1.86118	0.772528	2.09914	2.40666	2.32034	2.40832	2.07152	0.735391	2.78883	1.41873	1.32	1.33147
46.75	velocity(187)	1.09252	1.05679	0.950789	0.769415	2.53014	1.53154	1.5824	2.44295	0.735391	0.08	1.61245	1.48809	0.764199	1.60997	0.72111	0.76	0.505964	1.61988	2.0016	1.51208	1.52315	0.468188	0.407922	1.68618	1.57277	2.98101	1.3914	0.243311	1.65215	2.20436	1.44499	0	1.01193	0.898888	0.91214	1.69706	1.98957	0.796994	2.07461	2.35763	2.16148	2.39733	2.07152	0.796994	2.82843	1.45602	1.48054	1.33147
47	velocity(188)	0.944034	1.05603	0.950789	0.960833	2.47386	1.36235	1.68618	2.57992	0.68352	0.113137	1.67093	1.50147	0.681175	1.57582	0.536656	0.840952	0.494773	1.76045	2.12038	1.59298	1.601	0.521536	0.36	1.64438	1.57277	3.19324	1.2881	0.252982	1.48862	2.00878	1.36938	0	0.861626	0.967471	0.920869	1.64049	2.11358	0.824621	2.09724	2.41661	2.08614	2.47095	2.03214	0.796994	2.6248	1.50572	1.5221	1.34462
47.25	velocity(189)	0.954149	1.03769	0.885438	0.920869	2.52032	0.93723	1.64924	2.60492	0.4	0.288444	1.64146	1.27311	0.533667	1.57582	0.368782	0.80399	0.379473	1.95387	2.16333	1.76182	1.7088	0.441814	0.28	1.65747	1.5284	3.15417	1.25539	0.203961	1.36821	2.14401	1.32242	0	0.724431	0.920869	0.877268	1.81373	2.15407	0.861626	2.18358	2.46739	2.12603	2.45601	2.07152	0.785875	2.565	1.38679	1.49933	1.39542
47.5	velocity(190)	1	0.930376	0.885438	0.960833	2.51205	0.699714	1.61245	2.40533	0.576888	0.233238	1.70552	1.19331	0.417612	1.57582	0.466476	0.76	0.31241	1.96977	2.0004	1.79287	1.698	0.4	0.291204	1.80887	1.45382	2.95025	1.27812	0.233238	1.5824	2.19272	1.20266	0	0.659697	0.963328	0.898888	1.66901	2.08806	0.894427	2.23034	2.27684	2.28035	2.44131	2.03961	0.787909	2.64484	1.41873	1.55332	1.39943
47.75	velocity(191)	1.03228	0.894427	0.950789	0.933809	2.44131	0.620967	1.61988	2.42124	0.452548	0.291204	1.58493	1.18794	0.344093	1.60997	0.466476	0.769415	0.521536	1.8783	1.92666	1.64438	1.64	0.761052	0.268328	1.84694	1.48486	3.06751	1.21655	0.32	0.08	2.15407	1.28561	0	0.724431	1.0469	0.843801	1.64049	2.01911	0.82365	2.17624	2.27684	2.20327	2.57402	2.07152	0.769415	2.73876	1.38852	1.55332	1.44941
48	velocity(192)	1.02215	0.930376	0.974064	0.960833	2.49704	0.521536	1.64924	2.57992	0.538145	0.282843	1.72557	0.944034	0.2	1.55641	0.468188	0.681175	0.4	1.66709	2.0036	1.61245	1.55332	0.920869	0.2	1.80887	1.56461	3.19324	1.14543	0.447214	0.113137	2.14401	1.36235	0.0565685	0.590593	1.08074	0.79196	1.61245	2.10523	0.87818	2.24143	2.27684	2.16037	2.5855	2.11092	0.769415	2.57992	1.39313	1.55332	1.44941
48.25	velocity(193)	1.00955	0.894427	0.873613	0.963328	2.52032	0.441814	1.64924	2.56531	0.594643	0.233238	1.72557	0.898888	0.04	1.62825	0.481664	0.601332	0.521536	1.66373	2.08154	1.58392	1.5331	0.84	0.226274	1.7088	1.56461	3.00746	1.12641	0.304631	0.126491	2.24179	1.40057	0.0565685	0.68352	1.10345	0.793977	1.73666	2.21775	0.858836	2.20291	2.18833	2.32034	2.51873	2.03961	0.769415	2.52792	1.45602	1.698	1.43108
48.5	velocity(194)	1.16619	0.920869	0.873613	1.05906	2.6	0.45607	1.6819	2.46447	0.447214	0.178885	1.81813	0.906863	0.483322	1.55641	0.758947	0.521536	0.488262	1.66709	2.08959	1.55795	1.65747	0.855102	0.169706	1.68808	1.5221	3.11538	1.04	1.28996	0.164924	2.36542	1.32242	0.16	0.708802	1.2	0.832346	1.76816	2.049	0.954149	2.23034	2.13804	2.4	2.48805	1.95346	0.72111	2.68269	1.47513	1.6594	1.36059
48.75	velocity(195)	1.15378	0.913893	0.885438	1.18457	2.45601	0.45607	1.64584	2.32998	0.488262	0.126491	1.70082	0.913017	0.368782	1.55795	0.690507	0.52	0.4	1.70176	1.92375	1.66901	1.74723	0.758947	0.169706	1.78572	1.44222	3.17616	1.00717	1.34402	0.126491	2.25175	1.2	0.08	0.715542	1.25539	0.87818	1.66469	1.99279	0.976524	2.1414	2.2145	2.32034	2.57402	1.94031	0.609262	2.61105	1.50572	1.46751	1.39714
49	velocity(196)	1.2	0.840952	0.863481	1.29244	2.43212	0.52	1.66517	2.32964	0.432666	0.2	1.81373	0.877268	0.362215	1.59298	0.824621	0.561427	0.379473	1.72186	1.86118	1.78393	1.7088	0.824621	0.164924	1.79689	1.36059	3.14986	1.00717	1.39943	0.0894427	2.18833	1.20266	0.04	0.87818	1.34402	0.894427	1.57785	2.04157	0.832346	2.17513	2.19272	2.08346	2.57992	2.11092	0.555698	2.52032	1.56818	1.597	1.39714
49.25	velocity(197)	1.30599	0.858836	0.885438	1.28996	2.5855	0.486621	1.62874	2.42916	0.505964	0.243311	1.84911	0.824621	0.203961	1.60997	0.877268	0.6	0.282843	1.68238	1.93494	1.698	1.698	0.835225	0.169706	1.74723	1.40513	3.11178	0.923472	1.30231	0.04	2.26592	1.28062	0	0.501199	1.27624	0.809938	1.75636	2.21775	0.848528	2.14849	1.87275	2.12	2.57402	2.12603	0.52	2.60277	1.65602	1.59399	1.52053
49.5	velocity(198)	1.36821	0.77666	0.796994	1.36528	2.5926	1.68238	1.57429	2.36542	0.533667	0.282843	1.78751	0.665733	0.501199	1.54506	1.00955	0.641249	0.60531	1.55795	1.85559	1.56818	1.5824	0.840952	0.169706	1.78572	1.52053	3.21297	0.883629	1.45437	0.0565685	2.42916	1.28	0.04	0.401995	1.34164	0.77666	1.76409	2.21775	0.906863	2.11358	1.93536	2.12038	2.54055	2.03961	0.582409	2.6	1.56818	1.23483	1.57429
49.75	velocity(199)	1.24579	0.715542	0.861626	1.44222	2.46447	1.64438	1.59298	2.30269	0.447214	0.24	1.87019	0.715542	0.536656	1.52315	0.936376	0.641249	0.533667	1.52315	1.97018	1.54402	1.69517	0.932952	0.233238	1.83521	1.56205	3.23975	0.855102	1.33147	0.164924	2.27684	1.36059	0.126491	0.521536	1.45602	0.68	1.6536	2.13654	0.963328	2.12941	2.0999	2.12339	2.56562	1.98595	0.505964	2.52127	1.56205	1.03228	1.53935
50	velocity(200)	1.10345	0.715542	0.923472	1.48862	2.40832	1.68238	1.57785	2.22854	0.501199	0.32249	1.88807	0.715542	0.835225	1.52315	0.987927	0.651153	0.533667	1.5985	1.85084	1.56205	1.67141	0.944034	0.256125	1.8851	1.40057	3.12743	0.824621	1.2881	0.16	2.16333	1.24258	0.126491	0.468188	1.48647	0.72111	1.70176	2.05602	0.93723	2.09418	2.01316	2.08614	2.5314	2.0004	0.407922	2.52127	1.58644	1.0198	1.37928
50.25	velocity(201)	1.10345	0.68	0.91214	1.4322	2.48516	1.83565	1.63267	2.23893	0.544059	0.379473	1.94402	0.815843	1	1.52315	1.12071	0.601332	0.447214	1.57632	1.7102	1.68048	1.68618	0.990353	0.226274	1.8629	1.36235	3.11333	0.785875	1.34402	0.256125	2.31758	1.20266	0.0894427	0.362215	1.48647	0.688186	1.86118	2.12038	0.961665	2.10789	1.93866	2.04353	2.51873	2.04783	0.379473	2.65481	1.71207	1.11212	1.37753
50.5	velocity(202)	1.11212	0.626099	0.873613	1.44941	2.56811	1.80488	1.58644	2.17697	0.526118	0.329848	1.98595	0.809938	1.01193	1.50785	1.09836	0.60531	0.681175	1.57632	1.7102	1.76816	1.69517	0.990353	0.233238	1.81417	1.29553	3.06203	0.735391	1.35351	0.483322	2.40033	1.20067	0.08	0.401995	1.41873	0.656049	1.82603	2.24891	0.993579	2.15407	1.94813	2.04157	2.63059	1.92208	0.468188	2.60123	1.66469	1.16619	1.4686
50.75	velocity(203)	1.10635	0.521536	0.863481	1.44278	2.50503	1.8868	1.58644	2.06495	0.620967	0.329848	2.10789	0.468188	1.14543	1.56	1.22115	0.521536	0.761052	1.51208	1.89188	1.58644	1.50785	0.905097	0.226274	1.77539	1.48054	3.06777	0.772528	1.33207	0.45607	2.32723	1.2	0.08	0.533667	1.44222	0.568507	1.8071	2.15629	0.990353	2.13354	2.02386	2.0036	2.65481	2.03961	0.572713	2.5314	1.54402	2.23607	1.53883
51	velocity(204)	1.08074	0.393954	0.902441	1.58493	2.30755	1.89061	1.57632	2.08	0.572713	0.533667	1.94402	0.441814	1.21458	1.53935	1.34402	0.48	0.923472	1.58795	1.70317	1.5435	1.44997	0.933809	0.31241	1.74723	1.48486	2.98931	0.735391	1.41534	0.468188	2.31102	1.16069	0.0894427	0.505964	1.53101	0.521536	1.8659	1.99279	0.93723	2.07538	2.03686	1.96652	2.6	2.13467	0.536656	2.66443	1.54402	2.41859	1.52315
51.25	velocity(205)	1.0198	1.35823	1.03846	1.66901	2.31931	1.90074	1.57632	2.14849	0.681175	0.417612	1.87446	0.417612	1.37463	1.5824	1.58795	0.48	0.863481	1.56205	1.77539	1.5985	1.41365	1.13137	0.425206	1.74723	1.40057	2.97294	0.610574	1.50572	0.501199	2.45308	1.20067	0.04	1.77178	1.55589	0.488262	1.93494	1.99279	0.933809	2.05913	1.97342	2.04353	2.52982	2.13467	0.52	2.65932	1.65602	2.65601	1.39542
51.5	velocity(206)	0.91214	1.2825	0.967471	1.66901	2.26416	1.93494	1.6	2.09418	0.724431	0.417612	2	0.572713	1.34164	1.50306	1.42436	0.52	1.00717	1.61245	1.91207	1.73066	1.48647	1.24964	0.466476	1.77539	1.29553	2.91671	0.744043	1.45602	0.670522	2.50599	1.16069	0.0565685	2.11698	1.49345	0.494773	2.0036	2.06456	1.01823	2.07538	1.86462	1.96163	2.63211	2.04783	0.483322	2.51873	1.68808	2.65149	1.34164
51.75	velocity(207)	0.824621	1.36528	0.894427	1.55589	2.36136	1.88383	1.58493	2.05718	0.68	0.417612	2.03961	0.610574	1.40684	1.48647	1.61245	0.52	1.04995	1.55332	1.92208	1.8868	1.53935	1.27562	0.466476	1.83521	1.25603	2.80856	0.45607	1.42042	0.724431	2.32723	1.12071	0.113137	2.08806	1.50572	0.432666	1.98595	2.13054	1.0748	1.98635	1.93536	1.88043	2.69696	2.07885	0.468188	2.58147	1.68808	2.64121	1.36
52	velocity(208)	0.850412	1.52473	0.933809	1.47513	2.29225	1.84043	1.58392	2.02425	0.80399	0.468188	1.92666	0.622254	1.4176	1.56	1.92416	0.561427	1.22703	1.47567	1.82428	1.71814	1.45602	1.22442	0.432666	1.75864	1.36938	2.88056	0.357771	1.40911	0.611882	2.32723	1.2	0.164924	2.0999	1.58493	0.379473	2.02425	2.12038	0.961665	1.86075	2.01157	1.92042	2.5762	2.12603	0.407922	2.74634	1.58644	2.69904	1.44941
52.25	velocity(209)	0.820731	1.5221	0.941488	1.47513	2.31206	1.84	1.55589	2.11358	0.923472	0.4	1.89694	0.483322	1.49452	1.62825	2.29957	0.60531	1.15447	1.28996	1.7659	1.59248	1.39943	1.17644	0.45607	1.67141	1.41421	2.81311	0.34176	1.44222	0.729932	2.51078	1.16	0.16	2.12565	1.64924	0.368782	2.03096	2.049	0.961665	1.82779	1.9992	2.16592	2.54055	2.21269	0.411825	2.55155	1.55332	2.78625	1.32484
52.5	velocity(210)	0.8	1.52053	0.950789	1.61839	2.26416	1.96041	1.5284	2.16333	1.02215	0.52	2.01316	0.377359	1.42941	1.60997	2.21269	0.60531	1.15447	1.5435	1.95059	1.61245	1.44997	1.06508	0.488262	1.7088	1.5221	2.6	0.34176	1.58644	0.880909	2.48966	1.16	0.2	2.30269	1.67905	0.362215	2.04	1.89737	0.856037	1.69941	1.90158	2.0036	2.62937	2.13467	0.417612	2.53298	1.5985	2.69904	1.21655
52.75	velocity(211)	0.8	1.5221	0.967471	1.64924	2.16333	2.0036	1.58392	2.16813	1.03228	0.379473	2.15035	0.466476	1.45602	1.52053	2.45601	0.601332	1.39542	1.70176	1.91207	1.64924	1.50306	1.28062	0.488262	1.8851	1.36528	2.68924	0.407922	1.57632	0.950789	2.38025	1.12285	0.2	2.2912	1.5824	0.268328	2.07538	2.03214	0.91214	1.55641	1.8851	1.84174	2.58643	2.00878	0.45607	2.69785	1.63267	2.6803	1.09179
53	velocity(212)	0.707672	1.52053	1.06733	1.58795	2.33238	1.88	1.58493	2.04431	0.968297	0.536656	2.03647	0.481664	1.41365	1.48486	2.56811	0.641249	1.44222	1.71767	1.87275	1.70176	1.61245	1.25603	0.51225	1.87489	1.18457	2.69666	0.481664	1.59298	0.544059	2.36136	1.16276	0.2	2.26062	1.49933	0.226274	2.16481	2	1	1.50785	1.88043	1.8817	2.47419	2.06649	0.430813	2.83521	1.61988	2.76116	1.12712
53.25	velocity(213)	0.787909	1.48054	1.13772	1.48809	2.21883	2.0016	1.47513	1.92083	0.987927	0.32249	2.049	0.24	1.39542	1.52053	2.52127	0.56	1.48862	1.62874	1.8629	1.73851	1.46697	1.21655	0.45607	1.80488	1.22376	2.50727	0.401995	1.52053	0.494773	2.52286	1.16619	0.203961	2.46447	1.56818	0.12	2.30825	1.95673	0.987927	1.53935	1.9992	2.04	2.60768	2.13467	0.45607	2.82418	1.55795	2.6803	1.05679
53.5	velocity(214)	0.64622	1.56051	1.15447	1.44941	2.16924	2.0004	1.49933	1.83216	0.809938	0.452548	2.15258	0.291204	1.4	1.59248	2.42421	0.481664	1.5036	1.50785	1.95059	1.63414	1.34164	1.298	0.51225	1.7659	1.28062	2.47419	0.4	1.48647	0.72111	2.43705	1.13137	0.243311	2.51269	1.65747	0.32	2.09304	1.87019	0.898888	1.38679	2.07576	1.96	2.69666	2.05679	0.468188	2.89689	1.56461	2.5762	1.03769
53.75	velocity(215)	0.659697	0.430813	1.12641	1.45602	2.06495	2.08	1.5284	2	0.809938	0.368782	2.12302	0.36	1.25539	1.57429	2.5855	0.6	1.4686	1.3914	3.71397	1.54402	1.36	1.31027	0.481664	1.61047	1.36821	2.4	0.447214	1.55795	0.641249	2.27192	1.16069	0.203961	2.52254	1.58493	0.243311	2.23607	1.87019	0.82365	1.24258	1.97585	1.73159	2.54527	2.08691	0.441814	2.93557	1.55795	2.63424	1.03769
54	velocity(216)	0.557136	0.377359	1.0284	1.62432	1.92083	2.08346	1.47187	1.99279	0.754718	0.0894427	2.12151	0.243311	1.14612	1.54506	2.58643	0.521536	1.56205	1.54402	2.01792	1.57175	1.39943	1.11571	0.538145	1.75727	1.38852	2.33032	0.441814	1.68808	2.16518	2.32723	1.24064	0.252982	2.51873	1.5142	0.282843	2.34367	1.87019	0.968297	1.13208	1.93205	1.69706	2.45601	2.06649	0.441814	3.01569	1.68238	2.69904	0.987927
54.25	velocity(217)	0.609262	0.4	1	1.64924	2.00479	1.96163	1.47513	1.8	0.809938	0.288444	2.01316	0.401995	0.932952	1.52053	2.64151	0.561427	1.6	1.65747	1.98595	1.55589	1.45437	1.12641	0.501199	1.81593	1.27122	2.10523	0.407922	1.66517	2.17366	2.50599	1.24258	0.252982	2.6	1.5331	0.32249	2.30825	1.83216	0.987927	0.87818	1.95018	1.93494	2.54118	2.11547	0.44	2.98744	1.63267	2.5926	0.920869
54.5	velocity(218)	0.52	0.339411	1.01193	1.50572	2.10789	1.96367	1.45602	1.73066	0.79196	0.226274	2.03725	0.417612	0.411825	1.44997	2.596	0.601332	1.62432	1.6594	2.0999	1.59399	1.50572	1.22376	0.51225	1.79644	1.25284	2.08038	0.362215	1.60897	2.08691	2.39733	1.16	0.252982	2.65962	1.49933	0.288444	2.18358	1.81813	0.976524	0.737564	1.84954	1.89526	2.59538	2.11547	0.441814	3.00958	1.5435	2.6	0.809938
54.75	velocity(219)	0.447214	0.368782	1.20333	1.39313	1.8783	1.94031	1.45602	1.69753	0.82365	0.2	2.13654	0.45607	0.91214	1.59298	2.60768	0.60531	1.55332	1.68238	2.02781	1.77539	1.44222	1.23223	0.488262	1.58493	1.24193	1.88043	0.36	1.51208	2.08806	2.20145	1.24258	0.339411	2.70732	1.42773	0.256125	2.16813	1.84391	0.888144	0.656049	1.7088	1.8071	2.41661	2.17366	0.447214	3.04631	1.50944	2.69904	0.793977
55	velocity(220)	0.393954	0.39598	1.25284	1.37637	1.86118	2.00998	1.51208	1.68808	0.93723	0.144222	2.00998	0.662118	0.933809	1.59248	2.6184	0.68469	1.5435	1.62086	2.11698	1.68238	1.35882	1.21852	0.488262	1.56205	1.2912	1.72047	0.368782	1.55332	2.02386	2.23786	1.20067	0.304631	2.75536	1.46697	0.256125	2.14849	1.78751	0.82365	0.68	1.60997	1.77133	2.34367	2.12641	0.447214	3.02338	1.5435	2.75536	0.768375
55.25	velocity(221)	0.401995	0.452548	1.20333	1.35351	1.97585	1.94031	1.50944	1.61988	0.91214	0.226274	1.89694	0.632456	0.993579	1.52053	2.54055	0.80399	1.45602	1.54557	2.15035	1.601	1.37637	1.24193	0.432666	1.57835	1.38852	1.7088	0.362215	1.64049	3.46733	2.41661	1.32061	0.304631	2.65149	1.44886	0.256125	2.22279	1.68048	0.932952	0.576888	1.61245	2.02544	2.50599	2.01157	0.486621	2.95703	1.61988	2.76116	0.737564
55.5	velocity(222)	0.379473	0.45607	1.18929	1.36235	1.96977	1.90074	1.57632	1.46479	0.793977	0.126491	2.03647	0.715542	0.656049	1.50306	2.6184	0.80895	1.43388	1.56461	2.20145	1.61047	1.35765	1.21458	0.417612	1.66373	1.36821	1.73113	0.368782	1.72047	1.74723	2.41661	1.28561	0.32	2.66833	1.40911	0.268328	2.15295	1.68048	0.948262	0.357771	1.61245	2.07152	2.52254	2.03843	0.561427	2.95296	1.5435	2.8644	0.651153
55.75	velocity(223)	0.0894427	0.432666	1.17644	1.22442	1.86075	1.93494	1.57632	1.37637	0.8	0.08	2.06649	0.656049	0.164924	1.53883	2.58643	0.761052	1.50572	1.54557	2.13242	1.61047	1.42436	1.20333	0.31241	1.73666	1.27122	1.61443	0.362215	1.62432	1.61988	2.23607	1.32242	0.32	2.77705	1.33507	0.291204	2.06495	1.70552	0.932952	0.304631	1.49345	2.11092	2.3816	2.01157	0.526118	2.88278	1.52315	2.8321	0.521536
56	velocity(224)	0.164924	0.51225	1.03846	1.21918	1.82472	1.94031	1.54402	1.33207	0.865332	0.08	1.9799	0.905097	0.126491	1.64584	2.68477	0.72111	1.55795	1.59248	2.09571	1.6594	1.50147	1.17098	0.226274	1.76182	1.17644	1.61443	0.379473	1.6473	1.64438	2.3079	1.28	0.362215	2.70732	1.29553	0.466476	2.05251	1.76182	0.840952	0.243311	1.44997		2.30825	1.89737	0.572713	2.93639	1.50944	2.94401	0.52
56.25	velocity(225)	0.0894427	0.509117	0.933809	1.298	1.93329	1.91416	1.54402	1.3121	0.987927	0.12	1.86762	1.0748	0.4	1.62825	2.52032	0.68	1.50572	1.5331	2.18504	1.83565	1.61245	1.33507	0.252982	1.56205	1.21458	1.81108	0.417612	1.57632	1.77539	2.4508	1.16276	0.32249	2.67761	1.25028	0.401995	1.9083	1.70552	0.847585	0.113137	1.52053		2.34367	1.89188	0.572713	2.91589	1.53101	2.9853	0.45607
56.5	velocity(226)	0.0565685	0.544059	0.950789	1.33686	2.02267	1.97909	1.49773	1.21918	1.16276	0.203961	1.9308	1.16276	0.656049	1.62874	2.51078	0.72111	1.57632	1.45986	2.47419	1.59248	1.55589	1.33507	0.252982	1.5284	1.27812	1.75454	0.34176	1.53675	1.79644	2.38462	1.20599	0.379473	2.73788	1.36528	0.34176	1.79287	1.64146	0.87818	0.0894427	1.6819		2.34367	1.81417	0.533667	2.91589	1.5036	4.28168	0.481664
56.75	velocity(227)	0.04	0.544059	0.950789	1.34402	2.0036	1.97909	1.55332	1.22442	1.06508	0.256125	2.02425	1.24258	0.888144	1.55641	2.57402	0.64	1.38852	1.32242	2.28561	1.44499	1.50572	1.34164	0.215407	1.74264	1.35823	1.72557	0.368782	1.64195	1.698	2.24321	1.24064	0.32	2.88139	1.36528	0.430813	1.78617	1.65602	0.898888	0.233238	1.51789		2.20907	1.90158	0.417612	2.91781	1.57785	4.21236	0.411825
57	velocity(228)	0.04	0.555698	0.923472	1.30599	1.90158	1.96163	1.56818	1.16276	1.03228	0.288444	1.85602	1.20067	0.963328	1.59248	2.5314	0.572713	1.22442	1.44	2.13016	3.2	1.49933	1.28062	0.215407	1.85084	1.25539	1.59298	0.32249	1.6876	1.62086	2.27438	1.44	0.32	2.67761	1.28561	0.393954	1.73666	1.72186	0.950789	0.368782	1.63414		2.20036	1.77539	0.401995	2.93394	1.53883	4.43766	0.344093
57.25	velocity(229)	0	0.665733	0.873613	1.2093	1.96977	2.02781	1.57632	1.0469	1.08074	0.32	1.84043	1.37928	1.18119	1.62874	2.48516	0.620967	1.2	1.48862	2.12	3.36095	1.49933	1.29553	0.12	1.85084	1.17644	1.63218	0.32249	1.58644	1.7659	2.43343	1.32242	0.243311	2.69072	1.13772	0.379473	1.67523	1.84911	0.894427	0.379473	1.65747		2.18358	1.68808	0.561427	2.88278	1.55641	4.45457	0.377359
57.5	velocity(230)	0.0565685	0.377359	0.708802	1.14403	2.08	2.04978	1.53675	0.968297	1.12925	0.282843	2.03725	1.44941	1.23483	1.60997	2.40133	0.620967	1.34462	1.48486	2.17624	3.40588	1.55589	1.2825	0.0894427	1.73159	1.21852	1.55332	0.282843	1.56461	1.8629	2.34401	1.2825	0.243311	2.92027	1.13137	0.407922	1.46479	1.8	0.858836	0.393954	1.63414		2.11206	1.7088	0.572713	2.86356	1.52315	4.22204	1.40228
57.75	velocity(231)	0.0894427	0.432666	0.659697	1.16825	2.18248	2.06495	1.55332	0.967471	1.27059	0.268328	1.98313	1.46751	1.02215	1.62874	2.45601	0.632456	1.36235	1.36235	2.07885	3.28877	1.49933	1.36528	0.144222	1.6179	1.27812	1.59298	0.417612	1.52315	1.66373	2.27438	1.25028	0.2	2.75536	1.09179	0.425206	1.39313	1.74402	0.861626	0.481664	1.6179		2.03686	1.698	0.572713	2.91589	1.57429	4.24415	0.377359
58	velocity(232)	0.113137	0.51225	0.670522	1.26491	1.98595	1.95387	1.44499	0.987927	1.22115	0.441814	1.81108	1.63218	1.56461	1.597	2.43212	0.632456	1.18119	1.29553	2.04157	3.22019	1.53675	1.36	0.0894427	1.60449	1.36704	1.64584	0.379473	1.56461	1.59248	2.43705	1.34164	0.164924	2.79428	1.08665	0.447214	1.39313	1.73066	0.809938	0.533667	1.77133		2.03686	1.59399	0.494773	2.86217	1.55641	4.39727	0.339411
58.25	velocity(233)	0.113137	0.572713	0.64622	1.28062	1.91416	2.02267	1.41421	0.966644	1.18727	0.203961	1.93659	1.7102	0.761052	1.64584	2.26416	0.582409	1.1114	1.48054	2.15407	3.21596	1.52053	1.36235	0	1.72	1.43388	1.53935	0.441814	1.69706	1.698	2.51873	1.40513	0.126491	2.91122	1.0284	0.52	1.24579	1.8	0.877268	0.622254	1.69706		2.11244	1.49452	0.486621	2.80941	1.53883	4.1625	0.32249
58.5	velocity(234)	0.126491	0.590593	1.40911	1.298	1.95387	2.00479	1.52735	1.05679	1.14612	0.215407	2.06495	1.83521	1.64438	1.64924	2.31102	0.536656	1.15378	1.602	2.23034	3.25208	1.53154	1.28996	0.04	1.89061	1.32424	1.55332	0.4	1.61443	1.67045	2.32551	1.40513	0.144222	2.90269	0.933809	0.662118	1.19331	1.82603	0.898888	0.681175	1.73159		1.97585	1.50572	0.601332	2.88056	1.55641	4.17612	0.432666
58.75	velocity(235)	0.24	0.590593	1.25603	1.18727	2.05913	1.9083	1.62432	0.877268	1.0198	0.24	1.92416	1.74723	1.74951	1.6819	2.38025	0.494773	1.11212	1.45382	2.08614	3.41503	1.51208	1.20266	0.0565685	1.72	1.27059	1.77629	0.329848	1.51208	1.5142	2.36136	1.33507	0.178885	2.78539	0.855102	0.632456	1.26491	1.78617	0.930376	0.71218	1.72186		1.8868	1.54402	0.68469	2.86217	1.57429	4.35137	0.521536
59	velocity(236)	0.256125	0.644981	1.24579	1.08812	1.99078	1.87489	1.58644	0.754718	1.12712	0.32	1.78213	1.71814	1.80488	1.66517	2.17513	0.505964	1.00955	1.32544	2.09724	3.37923	1.39313	1.13137	0.0565685	1.5221	1.25539	1.73159	0.362215	1.38852	1.36059	2.52634	1.30231	0.0894427	2.92027	0.963328	0.769415	1.18727	1.69753	0.898888	0.768375	1.84043		2	1.44554	0.729932	2.70141	1.57429	4.25131	0.594643
59.25	velocity(237)	0.282843	0.52	1.04995	1.11212	1.83172	1.89737	1.58795	0.71218	1.27122	0.268328	1.86762	1.58493	1.9308	1.62874	2.23034	0.483322	1.1114	1.32242	2.15407	3.33946	1.33147	1.08296	0.0565685	1.52473	1.34164	1.8	0.304631	1.40911	1.44222	2.54244	1.27122	0.178885	3.09477	1.0198	0.582409	1.09836	1.66469	0.772528	0.744043	1.84174		2.10219	1.38101	0.68469	2.79342	1.55641	4.08725	0.62482
59.5	velocity(238)	0.252982	0.501199	0.865332	1.19331	1.91416	1.85602	1.55795	0.688186	1.27059	0.31241	1.98313	1.63169	1.91207	1.64584	2.37924	0.544059	1.15378	1.5221	2.23213	3.26974	1.36821	1.24	0.04	1.56818	1.44941	2.00639	0.34176	1.49933	1.61988	2.39232	1.33507	0.0894427	2.91122	0.941488	0.735391	1.00955	1.74264	0.824621	0.888144	1.66373		1.87275	1.42042	0.641249	2.86356	1.53935	4.25131	0.62482
59.75	velocity(239)	0.203961	0.557136	0.809938	1.2881	1.87489	1.86462	1.42436	0.824621	1.34164	0.377359	1.89694	1.698	2.0999	1.69941	2.43311	0.590593	1.13208	1.48054	2.15295	3.19625	1.36821	1.28	0.126491	1.56051	1.50306	2.05407	0.304631	1.50572	1.56869	2.48129	1.40911	0.0565685	2.83323	0.855102	0.590593	1.1114	1.8783	0.894427	0.963328	1.72047		1.83521	1.57835	0.72111	2.8273	1.53935	4.35247	0.572713
60	velocity(240)	0.282843	0.815843	0.87818	1.28062	1.96367	1.70552	1.36235	0.6	1.37753	0.339411	1.84043	1.83565	1.8851	1.6819	2.29085	0.536656	1.16	1.56051	0.544059	3.2358	1.27562	1.28062	0.04	1.64438	1.43108	2.24357	0.288444	1.54402	1.46751	2.6315	1.37463	0.04	2.86356	0.835225	0.644981	1.12712	1.82603	1.00319	1.10345	1.74631		2.07461	1.45986	0.84	2.8273	1.52053	4.22052	0.536656
60.25	velocity(241)	0.304631	0.855102	0.894427	1.15378	2.19126	1.81373	1.53675	0.417612	1.32484	0.357771	1.92416	1.78572	1.87275	1.64584	2.25743	0.594643	1.00955	1.44222	2.24321	3.34975	1.27562	1.24064	0.0565685	1.52053	1.34462	2.43508	0.288444	1.42436	1.44941	2.51873	1.34937	0	2.89109	0.855102	0.72111	1.0024	1.77178	0.898888	1.05603	1.82165		1.93866	1.28561	0.840952	2.88028	1.41365	4.09429	0.609262
60.5	velocity(242)	0.36	0.824621	0.950789	1.05603	2.03961	1.87446	1.59298	0.32249	1.25539	0.4	2.00998	1.82822	1.75317	1.62874	2.27438	0.488262	0.976524	1.36235	2.24891	3.42812	1.16276	1.20266	0.04	1.44222	1.36528	2.45569	0.339411	1.39313	1.52315	2.40333	1.26301	0.0894427	2.74634	0.933809	0.670522	1.00955	1.7088	0.804984	0.848528	1.8124		1.87275	1.32061	0.883629	2.86356	1.34462	4.1264	0.69857
60.75	velocity(243)	0.481664	0.894427	0.898888	1.05603	1.82779	1.87446	1.61443	0.4	1.30599	0.339411	1.9799	1.83565	1.90032	1.597	2.25743	0.555698	1.06508	1.44499	2.17807	3.34975	1.0469	1.16069	0.0565685	1.52	1.37928	2.48387	0.31241	1.47513	1.66373	2.54275	1.39714	0	2.76492	0.980612	0.72111	1.13701	1.71767	0.809938	0.91214	1.79778		1.95059	1.44056	0.880909	2.89883	1.30782	3.98758	0.751532
61	velocity(244)	0.526118	0.902441	0.835225	1.16276	1.8783	1.76182	1.50572	0.268328	1.28996	0.368782	1.84391	1.86118	2.11206	1.65747	2.12038	0.626099	1.04307	1.48862	2.08038	3.25011	0.963328	1.16069	0	1.72418	1.55795	2.65932	0.31241	1.54402	1.64584	2.63211	1.39714	0.12	2.82446	0.941488	0.72	1.09836	1.82603	0.809938	0.32249	1.78393		2.11206	1.40513	0.920869	2.82843	1.37928	3.93243	0.865332
61.25	velocity(245)	0.481664	0.894427	0.800999	1.30108	1.91416	1.75454	1.39313	0.282843	1.32424	0.4	2.00998	1.98595	1.98595	1.61988	2.11092	0.632456	1.00955	1.48216	2.26557	2.80143	0.91214	1.16619	0.0565685	1.80044	1.53883	2.76492	0.282843	1.48809	1.6819	2.57154	1.47513	0.04	2.81624	0.815843	0.80895	1.10635	1.853	0.847585	0.4	1.90158		2.04	1.32	0.963328	2.79084	1.44222	3.73524	0.858836
61.5	velocity(246)	0.45607	0.863481	0.923472	1.35765	1.95305	1.78393	1.38622	0.339411	1.36059	0.344093	2.12151	1.96122	1.9972	1.72325	2.29539	0.544059	1.07703	1.52473	2.24321	3.01251	0.848528	1.32061	0	1.76	1.46479	2.75536	0.288444	1.44941	0.488262	2.45601	1.37928	0.0565685	2.74634	0.861626	1.00319	1.12071	1.81108	0.787909	0.379473	1.82779		1.96977	1.36235	1.08665	2.83323	1.31939	3.40376	0.858836
61.75	velocity(247)	0.45607	0.809938	0.843801	1.32966	1.82603	1.87019	1.32966	0.452548	1.39714	0.32	2.00998	2.0195	2.06456	1.61988	2.16518	0.555698	1.07703	1.56205	2.04157	3.44093	0.824621	1.4	1.32061	1.68	1.3121	2.94944	0.31241	1.41873	2.11206	2.58147	1.34164	0.2	2.81624	0.873613	0.920869	1.05603	1.6876	0.734302	0.447214	1.93329		2.09571	1.48216	1.08296	2.8273	1.22376	3.00613	0.82365
62	velocity(248)	0.282843	0.809938	0.960833	1.32966	1.853	1.84391	1.33686	0.656049	1.39542	0.681175	1.95182	1.90704	2	1.56	2.05251	0.572713	1.14543	1.602	2.15629	3.44093	0.793977	1.4	1.16619	1.64049	1.36235	3.12	0.379473	1.49773	2.03961	2.6	1.28062	0.164924	2.79428	0.950789	0.80399	1.11212	1.71767	0.788923	0.45607	1.96977		2.18248	1.56818	1.04077	2.89883	1.21458	1.89188	0.894427
62.25	velocity(249)	0.430813	0.787909	0.963328	1.24451	1.84564	1.84391	1.38852	0.610574	1.37753	0.572713	2.06495	1.84391	2.07422	1.63414	2.15295	0.555698	1.15169	1.72186	2.37857	3.39034	0.656049	1.2825	1.10635	1.72743	1.47513	3.18823	0.481664	1.47513	2.04	2.50344	1.4176	0.144222	2.70732	1	0.69857	1.08074	1.84261	0.82365	0.39598	1.8659		2.13354	1.56461	1.0469	2.83323	1.24193	1.83565	0.923472
62.5	velocity(250)	0.377359	0.809938	1.08296	1.19331	1.73666	1.76816	1.33207	0.521536	1.18119	0.644981	2.15035	1.85084	2.06649	1.72047	2.09304	0.555698	1.14543	1.804	2.38193	3.24617	0.501199	1.13137	1.22376	1.76182	1.56205	3.18421	0.379473	1.58644	2.00998	2.32998	1.50572	0.0894427	2.72265	1.0284	0.758947	1.14403	1.88043	0.856037	0.51225	1.92042		2.3079	1.60449	1.15447	2.84788	1.15447	1.69706	1
62.75	velocity(251)	0.4	0.787909	1.08296	1.33686	1.55332	1.6536	1.28062	0.51225	1.11571	0.533667	2.06495	1.9799	2.049	1.65747	2.15407	0.536656	1.1114	1.76045	1.9551	3.46156	0.576888	1.16276	1.12641	1.8	1.48054	3.41901	0.417612	1.55332	2.00998	2.30894	1.49452	0.126491	2.90269	0.847585	0.987927	1.14403	1.89652	0.754718	0.466476	2.12302		2.36237	1.64779	1.29553	2.81311	1.04995	0.256125	0.941488
63	velocity(252)	0.377359	0.809938	1.12	1.33686	1.42042	1.76816	1.08812	0.544059	1.22703	0.411825	1.98071	1.94031	1.88807	1.61988	2.16518	0.576888	1.14612	1.804	2.05913	3.46918	0.77666	1.33507	0.126491	1.56461	1.32966	3.39882	0.393954	1.45602	1.8659	2.43508	1.48	0.203961	2.65962	0.835225	0.987927	1.16276	1.74264	0.82365	0.481664	2.17624		2.27297	1.77133	1.38101	2.85377	1.01193	0.481664	1
63.25	velocity(253)	0.368782	0.898888	1.08	1.33686	1.44222	1.8	0.993579	0.690507	1.21852	0.432666	2.09304	1.80488	1.95305	1.52315	2.14849	0.609262	1.15378	1.69706	2.28561	1.92042	0.820731	1.38101	0.08	1.60449	1.35765	3.20225	0.377359	1.42436	1.79109	2.37756	1.36704	0.291204	2.69072	0.885438	0.98387	1.14403	1.82428	0.840952	0.39598	2.13054		2.29817	1.73159	1.31027	2.83323	1.11427	0.344093	0.923472
63.5	velocity(254)	0.452548	0.894427	1.12641	1.3121	1.39943	1.79778	1.0245	0.681175	1.2912	0.620967	2.17954	1.7102	1.78617	1.61988	2.16481	0.64622	1.06508	1.71814	2.41859	1.75317	0.79196	1.28996	0.282843	1.68428	1.53154	3.27536	0.368782	1.4322	1.67523	2.24357	1.49452	0.2	2.89109	1.0198	0.974064	1.16276	1.87489	0.865332	0.282843	2.03725		2.40832	1.7102	1.20333	2.84478	1.14543	0.178885	0.894427
63.75	velocity(255)	0.452548	0.751532	1.22376	1.298	1.48054	1.72186	1.0469	0.8	1.04307	0.468188	1.98313	1.73666	1.73666	1.64438	2.27754	0.662118	0.856037	1.72696	2.25743	1.5985	0.768375	1.21062	0.441814	1.8868	1.61245	3.32746	0.31241	1.47187	1.59298	2.36913	1.51789	0.126491	2.75536	1.05906	0.932952	1.24964	1.92042	0.87818	0.32	2.09304		2.52982	1.80488	1.37928	2.91781	1.09252	0.164924	0.339411
64	velocity(256)	0.481664	0.751532	1.32966	1.27624	1.37637	1.72186	1.04995	0.737564	1.03769	0.411825	2.03725	1.74264	1.98071	1.68238	2.15407	0.735391	0.754718	1.88298	2.16813	1.24258	0.793977	1.08812	0.407922	1.76726	1.5284	3.27536	0.256125	1.58644	1.56205	2.51205	1.53101	0.12	2.65962	1.09836	1.04	1.35765	1.93039	0.856037	0.304631	2.06649		2.45177	1.91416	1.49452	2.87472	1.01193	0.144222	0.989545
64.25	velocity(257)	0.565685	0.734302	1.28062	1.32484	1.44278	3.2311	1.14612	0.82365	1.03846	0.48	2.26345	1.69186	1.26491	1.5824	2.20145	0.824621	0.824621	1.82165	2.33649	1.77629	0.865332	1.23223	0.393954	1.77629	1.44499	3.15087	0.344093	1.58493	1.50572	2.3873	1.49345	0.08	2.65962	1.11571	1.14543	1.36235	1.90536	0.948262	0.233238	2.03725		2.47419	1.96122	1.48432	2.88804	1.06283	0.291204	1.0198
64.5	velocity(258)	0.509117	0.735391	1.20333	1.37928	1.42436	3.2311	1.09252	1.07629	1.04995	0.555698	2.17807	1.7102	1.92083	1.5331	2.18577	0.787909	0.968297	1.64924	2.26557	1.75317	0.865332	1.38852	0.377359	1.76182	1.4322	3.2565	0.468188	1.45437	1.42436	2.19672	1.39714	0.0565685	2.68745	1.08665	1.13208	1.36235	1.93039	0.98387	0.164924	2.01316		2.52032	1.92208	1.45602	2.89607	1.16482	0.481664	1.01272
64.75	velocity(259)	0.565685	0.715542	1.03228	1.36059	1.41534	3.20924	0.987927	1.18119	1.04995	0.481664	1.98071	1.58493	1.07629	1.61047	2.13016	0.796994	0.670522	1.56205	2.15258	1.8	0.843801	1.39714	0.344093	1.64195	1.59298	3.25576	0.411825	1.4686	1.49773	2.30235	1.43388	0.0565685	2.67761	1.21655	1.04307	1.36235	1.98071	0.932952	0.233238	2.06456		2.67402	1.8851	1.4176	2.90682	1.15169	0.486621	1.07703
65	velocity(260)	0.555698	0.68352	0.961665	1.38159	1.38852	3.23975	0.898888	1.13208	1	0.544059	2.06495	1.6179	1.05603	1.64924	2.24143	0.735391	0.521536	1.67045	2.12302	1.73113	0.832346	1.42042	0.368782	1.84174	1.60897	3.09477	0.31241	1.49773	1.56461	2.42124	1.47078	0	2.63879	1.27122	1.07703	1.44278	2.049	0.894427	0.256125	2.00878		2.65149	2.04978	1.55589	2.92985	1.13842	0.533667	0.950789
65.25	velocity(261)	0.609262	0.68	1.04995	1.39714	1.44941	3.26386	0.990353	1.10923	0.950789	0.452548	2.23464	1.601	1.0469	1.6594	2.21883	0.68	0.452548	1.73666	2.18248	1.56205	0.920869	1.38852	0.368782	1.84391	1.62432	3.04105	0.377359	1.56461	1.55795	2.23607	1.45602	0.0565685	2.61228	1.17644	1.10635	1.53154	2.01316	0.87818	0.252982	1.98957		2.6242	2.15407	1.51789	3.05103	1.04	0.494773	0.966644
65.5	velocity(262)	0.557136	0.555698	1.0198	1.36059	1.44278	3.17515	1	1.17644	0.758947	0.45607	2.15258	1.64924	1.07629	1.66373	2.17513	0.594643	0.36	1.74264	2.18248	1.70082	0.858836	1.39714	0.452548	1.73159	1.63218	3.07688	0.32249	1.58493	1.64195	2.18358	1.47078	0.08	2.58147	1.08812	1.22115	1.44941	2.01792	0.932952	0.2	1.98957		2.65601	2.11547	1.54402	2.99546	1.02528	0.494773	0.967471
65.75	velocity(263)	0.557136	0.521536	0.961665	1.47078	1.47513	3.21297	1.14403	1.30292	0.747262	0.430813	1.98071	1.57835	1.05603	1.59248	2.24143	0.594643	0.16	1.5331	2.12603	1.33686	0.82365	1.28062	0.538145	1.89061	1.64195	3.00613	0.31241	3.07402	1.55332	2.27543	1.41873	0.126491	2.57309	1.12641	1.2881	1.48809	2	0.967471	0.215407	2.00998		2.67402	2.02781	1.5331	2.92957	1.05603	0.609262	1.1114
66	velocity(264)	0.544059	0.536656	0.944034	1.49345	1.44941	3.21447	1.17644	1.38852	0.69857	0.379473	2.0938	1.50625	1.09836	1.59248	2.25211	0.662118	0.164924	1.61047	2.03725	1.47187	0.840952	1.43611	0.51225	1.81593	1.61245	2.95296	0.291204	3.00852	1.49773	2.24357	1.39714	0.126491	2.54244	1.18929	1.25539	1.61245	2.01792	0.987927	0.252982	2.03961		2.65149	2.03843	1.52315	2.97617	1.15169	0.769415	1.13208
66.25	velocity(265)	0.840952	0.536656	0.877268	1.49345	1.32061	3.23827	1.15378	1.37928	0.670522	0.377359	2.20617	1.47513	1.02215	1.6179	2.16813	0.754718	0.164924	1.5331	2.06959	1.41873	0.856037	1.45602	0.509117	1.8071	1.57785	3.05287	0.256125	3	1.50944	2.12603	1.45602	0.215407	2.58147	1.28062	1.12712	1.52315	2.01316	0.865332	0.32	1.95018		2.51205	2.13467	1.57175	3.08026	1.22703	0.804984	1.09836
66.5	velocity(266)	0.565685	0.501199	0.877268	1.48	1.18794	3.04631	1.04307	1.44554	0.761052	0.45607	2.09304	1.56205	0.894427	1.67093	2.26451	0.8	0.203961	1.7102	1.95346	1.16825	0.856037	1.47513	0.538145	1.82165	1.61245	2.92219	0.215407	3.09864	1.43108	2.08691	1.53101	0.08	2.6	1.2912	1.12071	1.55795	1.9799	0.843801	0.282843	2.09571		2.5855	2.12603	1.56205	2.90489	1.20333	0.913017	1.06508
66.75	velocity(267)	0.565685	0.483322	0.906863	1.51789	1.16276	3.17717	0.976524	1.601	0.611882	0.32249	2.00838	1.54402	0.974064	1.67093	2.29225	0.858836	0.913017	1.77629	2.00838	1.42436	0.880909	1.5142	0.538145	1.86762	1.63267	2.88444	0.2	3.20849	1.36	2.07885	1.54506	0.04	2.62937	1.22703	1.2093	1.61245	2.00838	0.894427	0.268328	2.13953		2.63211	2.04783	1.5824	2.91204	1.16619	1.21655	1.0245
67	velocity(268)	0.52	0.393954	0.932952	1.53101	1.12071	3.22416	0.91214	1.74951	0.582409	0.31241	2.12302	1.48	0.715542	1.59248	2.25211	0.77666	0.769415	1.64779	2.00998	1.18794	0.933809	1.50625	0.568507	1.78213	1.70176	3.01091	0.233238	3.16228	1.33147	2.04783	1.46697	0.04	2.6	1.17644	1.3121	1.55795	1.95346	0.898888	0.2	2.39232		2.47645	2.09571	1.56205	2.88028	1.20333	1.12071	0.976524
67.25	velocity(269)	0.441814	0.357771	1.0198	1.50572	1.04307	3.19324	0.906863	1.67093	0.494773	0.32249	2.20907	1.50572	0.610574	1.64	2.25424	0.632456	0.793977	1.56205	2.03647	1.13278	0.877268	1.50625	0.568507	1.67093	1.68618	2.99787	0.243311	3.08415	1.45437	1.91207	1.36	0.12	2.52254	1.22703	1.31027	1.60997	1.92666	1	1.11427	2.37857		2.29713	2.16518	1.52315	2.90489	1.25539	1.18727	0.990353
67.5	velocity(270)	0.481664	0.31241	0.976524	1.46751	1.00955	3.1379	0.91214	1.66373	0.441814	0.31241	2.0999	1.47513	0.329848	1.67093	2.48516	0.544059	0.793977	1.52473	1.84043	1.58392	0.933809	1.55332	0.568507	1.52315	1.64924	2.88444	0.243311	2.97617	1.47567	2.02781	1.32424	0.08	2.52254	1.2912	1.16619	1.64584	2.01316	0.93723	1.25539	2.35287		2.40832	2.20436	1.5142	2.9861	1.20333	1.16619	0.993579
67.75	velocity(271)	0.505964	0.339411	1.02215	1.49452	0.843801	2.91122	0.824621	1.78213	0.282843	0.377359	1.98071	1.62432	0.379473	1.67093	2.48805	0.544059	0.768375	1.64	1.95673	1.44499	0.963328	1.52315	0.544059	1.53883	1.62874	2.92219	0.233238	3.00852	1.32061	2.01792	1.47078	0.0894427	2.5824	1.31939	1.0245	1.69517	2.12151	0.987927	1.4686	2.43508		2.49736	2.15741	1.54557	2.9681	1.21458	0.468188	1.04995
68	velocity(272)	0.594643	0.31241	1.03769	1.48432	0.8	2.6315	0.865332	1.96041	0.362215	0.4	2.12603	1.58493	0.632456	1.6594	2.38663	0.509117	0.72111	1.97464	2.15295	0.990353	0.990353	1.44997	0.898888	1.64	1.71767	2.885	0.203961	3.03209	1.2881	1.82165	1.52315	0.04	2.46739	1.35823	1.11212	1.63414	2.06495	0.920869	1.41421	2.51269		2.38562	2.12603	1.58493	3	1.18186	0.362215	1.05603
68.25	velocity(273)	0.557136	0.31241	0.948262	1.50572	0.788923	2.59538	0.87818	2.24321	0.32	0.368782	2.15629	1.57175	0.644981	1.62432	2.36812	0.568507	0.557136	1.8817	1.95346	0.880909	0.968297	1.39542	0.993579	1.6594	1.78885	2.82418	0.144222	3.10483	1.45602	1.87361	1.64584	0.04	2.35287	1.25284	1.26491	1.64924	2.09304	0.865332	1.4686	2.55155		2.32998	2.10447	1.58493	3.03209	1.22703	1.44222	1.08074
68.5	velocity(274)	0.379473	0.288444	0.913017	1.48432	0.8	2.73788	0.898888	2.24321	0.291204	0.368782	2.01316	1.5331	0.735391	1.58493	2.41661	0.707672	0.407922	1.68	1.73113	0.933809	1.02215	1.49345	0.990353	1.59399	1.82472	2.78568	0.16	3.13637	1.47567	1.97342	1.4686	0.04	2.51873	1.19331	1.24258	1.72325	2.06649	0.920869	1.5036	2.65932		2.39633	2.22315	1.57835	2.9681	1.26491	1.4	1.05603
68.75	velocity(275)	0.291204	0.282843	0.976524	1.49452	0.768375	2.83097	0.865332	2.16037	0.441814	0.34176	1.96163	1.50572	0.898888	1.64924	2.5762	0.764199	0.44	1.602	1.68048	0.990353	1.04	1.42941	1.05603	1.51789	1.77133	2.7088	0.243311	2.98074	1.36528	2	1.37928	0.2	2.53298	1.24193	1.20067	1.79778	2.06495	0.948262	1.57785	2.83323		2.32034	2.09876	1.5284	3.02417	1.35351	1.4322	0.993579
69	velocity(276)	0.304631	0.256125	1.07703	1.45602	0.856037	2.86356	0.788923	2.08154	0.329848	0.243311	1.99279	1.53101	0.785875	1.64924	2.32551	0.824621	0.401995	1.6819	1.75727	0.04	1.02528	1.43108	1.07629	1.49452	1.77133	2.64877	0.215407	2.9861	1.36821	1.94031	1.43388	0.12	2.34776	1.40684	1.1114	1.78393	2.03647	0.913017	1.6	2.76926		2.29817	2.13354	1.36938	3.05601	1.40684	1.55589	1.0245
69.25	velocity(277)	0.441814	0.256125	1.18186	1.48432	0.993579	2.73408	0.804984	1.9799	0.291204	0.113137	2.13654	1.53101	0.974064	1.64	2.2912	0.820731	0.243311	1.8071	1.87489	0.0894427	0.861626	1.2881	0.483322	1.5824	1.82472	2.77503	0.243311	2.95513	1.49773	1.83565	1.53101	0.0894427	2.33238	1.4176	1.09252	1.79778	2.03725	0.788923	1.57632	2.73437		2.27754	2.01435	1.32966	2.97617	1.35823	1.66469	0.961665
69.5	velocity(278)	0.45607	0.164924	1.18119	1.5142	0.968297	2.69666	0.913893	1.96977	0.32	0.0894427	2.02425	1.53101	1.05906	1.62432	2.56125	0.764199	0.04	1.78885	1.77674	0.08	0.863481	1.21655	0.368782	1.55589	1.80754	2.80856	0.28	3.0371	1.49773	1.853	1.49773	0.24	2.40666	1.3914	1.18119	1.83521	1.87019	0.707672	1.58644	2.88694		2.29225	2.16924	1.45382	2.9861	1.27122	1.63267	1.0198
69.75	velocity(279)	0.432666	0.12	1.05603	1.5142	0.933809	2.71116	0.950789	1.8629	0.362215	0.126491	1.9308	1.56869	1.23223	1.601	2.55562	0.678823	0.0565685	1.85084	1.62432	0.12	0.91214	1.30782	0.954149	1.5824	1.77539	2.77503	0.28	3.0568	1.63218	2.02544	1.33686	0.0565685	2.33238	1.31575	1.28062	1.9992	1.84911	0.71218	1.46479	3.00958		2.38025	2.16592	1.48216	2.9861	1.25603	1.55795	0.954149
70	velocity(280)	0.411825	0.12	0.966644	1.52315	0.768375	2.6315	0.913893	1.93536	0.526118	0.2	2.06456	1.52315	1.39714	1.63169	2.2926	0.707672	0.2	1.73666	1.67523	0.164924	0.873613	1.44997	0.987927	1.45602	1.75864	2.76492	0.215407	3.09864	1.77178	1.85559	1.26491	0.04	2.20617	1.36704	1.23548	2.01157	1.90032	0.68	1.52053	2.96675		2.36136	2.12603	1.32	2.97644	1.27122	1.46697	0.877268
70.25	velocity(281)	0.357771	0.126491	0.930376	1.52315	0.71218	2.51873	0.82365	1.82428	0.282843	0.16	2.07461	1.56869	1.4	1.64	2.4123	0.6	0.178885	1.66373	1.66469	0.357771	0.873613	1.41873	1.06283	1.44222	1.77088	2.85545	0.252982	2.99813	1.81108	1.67905	1.20067	0.0894427	2.33238	1.44222	1.2	1.85946	2.00838	0.665733	1.5985	2.92246		2.37924	2.04978	1.20266	2.93639	1.34164	1.47078	0.856037
70.5	velocity(282)	0.368782	0.126491	0.954149	1.43611	0.796994	1.07703	0.71218	1.7088	0.32249	0.0894427	1.87489	1.66517	1.36821	1.64924	2.51873	0.51225	0.2	1.67093	1.66709	0.252982	0.77666	1.27122	1.07703	1.52315	1.7088	2.95025	0.24	2.86803	1.82603	1.71814	1.23223	0.0565685	2.46966	1.44222	1.06508	1.95059	1.92333	0.565685	1.50944	3.12103		2.38025	2.12339	1.28561	2.85601	1.34164	1.35351	0.8
70.75	velocity(283)	0.31241	0.144222	1.0198	1.47513	0.835225	1.20067	0.678823	1.698	0.368782	0.16	1.81108	1.61988	1.40911	1.55332	2.56811	0.656049	0.45607	1.81417	1.66469	0.252982	0.848528	1.16619	1.05906	1.55589	1.63218	2.84253	0.203961	2.84253	1.75636	1.67905	1.24258	0.0565685	2.27438	1.47078	1.03769	2.02781	1.78751	0.452548	1.43388	3.12		2.42157	2.16592	1.44222	2.8	1.24193	1.30231	0.768375
71	velocity(284)	0.291204	0.252982	1.12925	1.47513	0.785875	1.22115	0.576888	1.79689	0.304631	0.0565685	1.97585	1.56869	1.4322	1.47513	2.49479	0.737564	0.362215	1.82428	1.66709	0.2	0.769415	1.19867	1.05906	1.50572	1.61047	2.86356	0.282843	2.91452	1.57785	1.62432	1.16276	0	2.27438	1.44997	1.16276	2.04783	1.698	0.45607	1.40911	3.12		2.31102	2.16037	1.40057	2.92027	1.27122	1.36235	0.707672
71.25	velocity(285)	0.362215	0.252982	1.10055	2.61503	0.644981	1.16825	0.69857	1.83521	0.377359	0.04	2.00998	1.68238	1.47567	1.59248	2.40433	0.856037	0.169706	1.78572	1.66469	0.203961	0.747262	1.18119	0.407922	1.48	1.71814	2.89468	0.243311	2.94156	1.55332	1.6179	1.12071	0.126491	2.40033	1.48	1.13208	1.95346	1.72557	0.452548	1.52053	3.16101		2.31102	2.04039	1.24064	2.88028	1.35823	1.28996	0.707672
71.5	velocity(286)	0.4	0.24	1.02528	1.43611	0.544059	1.04995	0.847585	1.63218	0.368782	0.12	1.84564	1.53101	1.47513	1.601	2.54621	0.8	0.144222	1.67093	1.76409	0.226274	0.72111	1.23548	0.557136	1.46751	1.75727	2.89468	0.28	3.00293	1.55795	1.65747	1.13208	0	2.32551	1.50572	1.19331	1.94648	1.78393	0.425206	1.50944	3.16025		2.36947	2.08038	1.2	2.74022	1.50625	1.32242	0.651153
71.75	velocity(287)	0.282843	0.243311	0.950789	2.45177	0.644981	0.963328	0.809938	1.46751	0.481664	0.203961	1.87489	1.59399	1.45602	1.5824	2.55562	0.856037	0.113137	1.64924	1.78617	0.291204	0.769415	1.37928	0.526118	1.56869	1.67905	2.76926	0.243311	2.97644	1.43388	1.61245	1.09836	0.04	2.20036	1.50572	1.07703	2.10447	1.78751	0.4	1.42042	3.16101		2.32757	2.16333	1.24	2.80856	1.47513	1.40228	0.632456
72	velocity(288)	0.2	0.268328	0.877268	2.37217	0.632456	0.662118	0.747262	1.40456	0.488262	0.12	1.83172	1.77133	1.38852	1.48432	2.32	0.79196	0.126491	1.82165	1.6536	0.481664	0.877268	1.31027	0.441814	1.53101	1.53883	2.72265	0.291204	1.44222	1.30599	1.57835	1.2	0.215407	2.21883	1.50572	1.0024	2.02544	1.66901	0.344093	1.45437	3.24025		2.33238	2.12339	1.36235	2.94292	1.39714	1.37463	1.43611
72.25	velocity(289)	0.164924	0.268328	0.913893	2.24571	0.665733	0.362215	0.737564	1.47078	0.432666	0.282843	1.6876	1.77133	1.48809	1.43611	2.32	0.737564	0.215407	1.97585	1.73066	0.44	0.87818	1.2093	0.32	1.61047	1.6179	2.84084	0.304631	1.35351	1.20067	1.49345	1.15378	0.0565685	2.37924	1.46751	1.00955	1.90704	1.5284	0.226274	1.56461	3.201		2.33238	2.04626	1.36938	2.88444	1.36821	1.42042	1.30231
72.5	velocity(290)	0.536656	0.291204	0.832346	2.20327	0.651153	0.72111	0.809938	1.50944	0.393954	0.2	1.57429	1.71814	1.34402	1.5824	2.48902	0.651153	0.169706	1.87275	1.79109	0.526118	0.930376	1.16619	0.401995	1.63218	1.77133	2.72998	0.362215	1.41873	1.15378	1.64779	1.04995	0.144222	2.38025	1.50572	1.02215	1.99279	1.63218	0.252982	1.55332	3.12231		2.40666	2.04157	1.21062	2.68924	1.48432	1.42042	1.30231
72.75	velocity(291)	0.291204	0.368782	0.737564	2.20327	0.856037	0.80895	0.751532	1.5435	0.526118	0.164924	1.61245	1.57582	1.37928	1.63218	2.46219	0.656049	0.164924	1.77133	1.81108	0.52	0.913017	1.15378	0.417612	1.55589	1.77629	2.61228	0.329848	1.33207	1.16619	1.60798	0.933809	0.04	2.16518	1.50572	0.987927	1.94648	1.79109	0.291204	1.48809	3.1241		2.39232	2.12339	1.25028	2.84084	1.56205	1.45986	1.28996
73	velocity(292)	0.447214	0.45607	0.651153	2.16592	0.920869	0.902441	0.688186	1.36528	0.565685	0.32	1.55795	1.66373	1.37753	1.64924	2.24891	0.651153	1.34164	1.63267	1.77674	0.144222	0.913017	1.14403	0.417612	1.5331	1.72743	2.69072	0.401995	1.2881	1.15378	1.48862	0.963328	0.08	2.18358	1.50572	0.898888	1.9799	1.82603	0.268328	1.58644	3.12922		2.34094	2.12603	1.25028	2.87472	1.55332	1.59248	0.430813
73.25	velocity(293)	0.430813	0.526118	0.60531	2.12	0.888144	0.974064	0.71218	1.3121	0.533667	0.329848	1.44941	1.82603	1.15378	1.54557	2.38193	0.681175	1.47078	1.8071	1.7088	0.44	1.00319	1.22442	0.659697	1.5824	1.56818	2.83436	0.282843	1.37637	1.0198	1.48216	1	0.12	2.34367	1.56205	0.788923	1.94648	1.81945	0.288444	1.73066	3.01304		2.34776	2.00998	1.25603	2.82843	1.52315	1.66373	0.430813
73.5	velocity(294)	0.417612	0.468188	0.626099		0.920869	0.877268	0.735391	1.35882	0.572713	0.304631	1.41365	1.78617	1.07703	1.37928	2.55123	0.824621	1.53883	1.93494	1.6473	0.526118	1.05679	1.33207	0.468188	1.55589	1.56818	2.69904	0.31241	1.37637	0.858836	1.52473	1.08812	0	2.41661	1.46751	0.793977	1.94031	1.67523	0.2	1.7088	3.00958		2.34094	1.89061	1.25603	2.75536	1.48432	1.74951	0.393954
73.75	velocity(295)	0.572713	0.505964	0.644981		1.09836	0.858836	0.656049	1.56205	0.56	0.288444	1.48647	1.65602	0.737564	1.51789	2.30512	0.905097	1.58644	1.92083	1.6819	0.708802	1.03769	1.27562	0.544059	1.5824	1.6819	2.69904	0.31241	1.4	0.967471	1.36528	1.11212	0.04	2.31206	1.52315	0.976524	2.02544	1.55795	0.178885	1.72186	3.01702		2.22854	2.05913	1.21655	2.82843	1.54402	1.65215	0.357771
74	velocity(296)	0.681175	0.494773	0.64622		1.27624	0.72111	0.843801	1.48809	0.521536	0.233238	1.41365	1.59298	0.632456	1.61047	2.23213	0.824621	1.56818	1.72186	1.60997	0.69857	1.10923	1.11212	0.417612	1.65747	1.76182	2.77417	0.233238	1.38679	1.1114	1.28561	0.963328	0.0894427	2.25424	1.53101	0.968297	1.98595	1.63267	0.169706	1.7088	2.92985		2.15407	2.05913	1.05906	2.84788	1.62086	1.82165	0.362215
74.25	velocity(297)	0.91214	0.505964	0.72111		1.33147	0.32249	0.858836	1.34462	0.494773	0.169706	1.27122	1.64924	0.368782	1.61047	2.29539	0.8	1.57632	1.58493	1.5036	0.641249	1.12712	1.11212	0.52	1.68238	1.6819	2.72734	0.256125	1.39943	1.02215	1.2825	0.976524	0.08	2.41661	1.54506	0.920869	1.95346	1.79109	0.256125	1.83172	3.01702		2.03686	1.99279	0.941488	2.68924	1.64924	1.82822	0.32
74.5	velocity(298)	0.888144	0.582409	0.447214		1.39943	0.329848	0.861626	1.31575	0.68469	0.233238	1.36059	1.85602	0.481664	1.64	2.46868	0.809938	1.51208	1.56205	1.64924	0.659697	1.05603	1.15378	0.509117	1.60649	1.6005	4.56281	0.256125	1.43388	0.894427	1.20266	0.877268	0.0894427	2.39767	1.5824	0.809938	2.09876	1.78885	0.304631	1.75636	3.02655		2.02386	1.86762	0.941488	2.73905	1.62086	1.78213	0.252982
74.75	velocity(299)	0.843801	0.670522	0.291204		1.5036	0.329848	0.824621	1.4176	0.632456	0.2	1.43388	1.84174	0.362215	1.45602	2.35593	0.699714	1.4322	1.70552	1.64584	0.611882	0.993579	1.07629	0.568507	1.50785	1.56205	4.52071	0.233238	1.34462	0.913017	1.24579	1.0245	0.0565685	2.20145	1.56	0.888144	2.17329	1.62825	0.288444	1.73066	2.95296		1.8629	1.90704	0.941488	2.86245	1.57175	1.87489	0.233238
75	velocity(300)	0.923472	0.737564	0.483322		1.62825	0.339411	0.91214	1.46751	0.787909	0.178885	1.43108	1.76816	0.368782	1.37928	2.24143	0.656049	1.42436	1.72743	1.66517	0.481664	1.02215	1.16276	0.626099	1.56869	1.6819	4.44072	0.282843	1.41421	1.04307	1.08074	1.0245	0.164924	2.21847	1.52053	0.898888	2.0938	1.55641	0.268328	1.75317	2.83436		1.74723	2.10447	0.894427	2.74401	1.59399	1.99279	0.215407
75.25	velocity(301)	0.967471	0.747262	0.64		1.73528	0.555698	0.989545	1.42941	0.847585	0.203961	1.34164	1.6	0.243311	1.5824	2.45601	0.707672	1.35882	1.77629	1.79778	1.39542	0.954149	1.05603	0.590593	1.57582	1.76409	4.40164	0.164924	1.33147	1.05679	1.0008	0.963328	0.0894427	2.41661	1.52315	0.990353	2.10447	1.6819	0.288444	1.8868	2.92657		1.5824	2.06495	0.894427	2.6	1.60649	2.28035	0.31241
75.5	velocity(302)	1.09836	0.72111	0.796994		1.8124	0.536656	1.03846	1.35351	0.809938	0.243311	1.22115	1.57632	0.31241	1.62086	2.52127	0.71218	1.2881	1.56205	1.72325	1.52053	0.91214	1.05603	0.590593	1.56	1.68428	4.16173	0.203961	1.39542	1.07331	0.960833	0.888144	0.04	2.43343	1.56	0.963328	2.20907	1.80754	0.344093	1.86462	2.88028		1.55589	1.99279	0.863481	2.79571	1.56205	2.2898	0.377359
75.75	velocity(303)	1.35823	0.72111	0.961665		1.90158	0.486621	1.07703	1.46751	0.865332	0.24	1.34462	1.64195	0.32249	1.55332	2.28806	0.8	1.23548	1.50572	1.63414	1.55641	0.888144	1.19331	0.626099	1.37928	1.64438	4.12	0.203961	1.41421	1.2093	0.840952	0.880909	0.04	2.34401	1.50785	0.880909	2.28876	1.89694	0.432666	1.83216	2.76203		1.49452	1.92208	0.747262	2.84084	1.5824	2.25211	0.447214
76	velocity(304)	1.32424	0.77666	0.923472		2.14849	0.526118	0.980612	1.6594	0.906863	0.252982	1.25539	1.61988	0.226274	1.45602	2.35287	0.880909	1.09179	1.55589	1.73297	1.57582	0.967471	1.18794	0.610574	1.43388	1.56818	3.92184	0.203961	1.34462	1.2	0.56	0.954149	0.04	2.32723	1.50785	0.82365	2.21305	1.73528	0.481664	1.90536	2.72998		1.29244	2.02544	0.659697	2.69666	1.5824	2.18833	0.432666
76.25	velocity(305)	1.32966	0.835225	0.961665		2.2145	0.447214	0.933809	1.74951	1.00955	0.243311	1.14612	1.53101	0.252982	1.4176	2.49062	0.8	1.08812	1.61443	1.77539	1.597	1.07703	1.0198	0.576888	1.52053	1.61245	3.92	0.178885	1.35351	1.13137	0.362215	0.93723	0.164924	2.4508	1.38159	0.87818	2.04978	1.64924	0.51225	2.01316	2.90269		1.30292	2.03214	0.611882	2.71823	1.57175	2.2912	0.447214
76.5	velocity(306)	1.29244	0.809938	1.01193		2.08806	0.659697	0.980612	1.80488	1.0198	0.329848	1.05603	1.63218	1.08	1.44554	2.72029	0.856037	1.03228	1.66901	1.73297	1.63414	1.09836	1	0.568507	1.597	1.73159	3.68	0.164924	1.31575	1.0469	0.368782	0.961665	0.126491	2.36136	1.2881	0.944034	2.21305	1.7088	0.481664	1.92666	2.86356		1.50785	1.96977	0.620967	2.87472	1.57175	2.2912	0.432666
76.75	velocity(307)	1.34462	0.858836	1.17644		2.08806	0.64622	0.973242	1.82165	1.16276	0.4	1.12071	1.4322	1.20067	1.57175	2.32034	0.824621	1.00955	1.66901	1.86118	1.84694	1.03769	1.04995	0.62482	1.41421	1.8071	3.56022	0.126491	1.36059	1.16825	0.34176	0.963328	0.04	2.18504	1.29244	1.04995	2.28561	1.72696	0.544059	2.07422	2.66833		1.52315	1.88298	0.572713	2.85125	1.56205	2.23141	0.39598
77	velocity(308)	1.34164	0.913893	1.12712		2.26451	0.82365	1.08296	2.04039	1.08074	0.44	1.34402	1.44278	0.960833	1.63218	2.34674	0.71218	0.888144	1.44278	1.77088	1.77088	0.974064	1.13278	0.681175	1.36	1.72418		0.164924	1.45602	1.35882	0.34176	0.963328	0.126491	2.23786	1.32424	1.04995	2.20581	1.81417	0.610574	2.12151	2.74634		1.2881	2.0004	0.411825	2.74401	1.59248	2.09571	0.452548
77.25	velocity(309)	1.2881	0.788923	1.23483		2.34094	0.923472	1.32061	2.12151	1.07629	0.56	1.18929	1.53154	1.04307	1.51789	2.62053	0.72111	0.944034	1.41421	1.71814	1.61047	1.08812	1.298	0.688186	1.34164	1.63169		0.203961	1.41873	1.33207	0.282843	0.968297	0.04	2.34367	1.41365	0.933809	2.16924	1.87361	0.665733	2.17807	2.81624		1.24193	2.05679	0.368782	2.66443	1.55332	2	0.481664
77.5	velocity(310)	1.38852	0.77666	1.30782		2.31482	0.824621	1.61047	2.20327	1	0.644981	1.10345	1.55332	1.01272	1.32966	2.42157	0.681175	0.963328	1.47513	1.80887	1.64924	1.10055	1.298	0.735391	1.34164	1.58493		0.12	1.37753	1.34402	0.04	0.963328	0.113137	2.25424	1.32484	0.91214	2.20145	1.78572	0.665733	2.0938	2.65962		1.26301	1.97909	0.32249	2.77359	1.44554	2.07692	0.544059
77.75	velocity(311)	1.44499	0.832346	1.32424		2.30339	1	1.63414	2.12038	0.905097	0.690507	1.16276	1.55589	1.05906	1.4176	2.3873	0.764199	0.933809	1.67093	1.79778	1.62086	1.08812	1.24258	0.769415	1.44941	1.67093		0.0894427	1.35351	1.42042	0.08	0.905097	0.0565685	2.20036	1.27059	0.82365	2.28316	1.72047	0.665733	2.15035	2.69785		1.22376	1.79689	0.304631	2.75274	1.38852	2.04978	0.568507
78	velocity(312)	1.39313	0.8	1.36059		2.40666	0.967471	1.63414	2.16333	1.00319	0.481664	1.24964	1.61839	0.923472	1.48	2.48676	0.832346	0.906863	1.74402	1.74723	1.78572	1.04995	1.07703	0.724431	1.57582	1.68808		0.164924	1.42941	1.61988	0.04	0.880909	0.04	2.18248	1.28996	0.77666	2.16333	1.73297	0.665733	2.2926	2.85237		0.960833	1.78393	0.252982	2.55249	1.49933	1.96163	0.594643
78.25	velocity(313)	1.34402	0.768375	1.29244		2.43705	0.60531	1.62874	2.32138	1.09252	0.572713	1.27562	1.55795	0.967471	1.5824	2.54527	0.905097	0.990353	1.6	1.77088	1.7659	1.0198	1.06508	0.848528	1.43388	1.63169		0	1.49345	1.70176	0.0894427	0.79196	0.16	2.25424	1.31027	0.832346	2.12151	1.82165	0.6	2.18248	2.78568		1.0198	1.92416	0.12	2.48032	1.57835	1.81417	0.699714
78.5	velocity(314)	1.2	0.824621	1.2881		2.43705	0.509117	1.61245	2.24571	1.14612	0.582409	1.24451	1.47078	0.913017	1.60649	2.52254	0.856037	0.880909	1.55795	1.75864	1.67905	1.01272	1.12712	0.659697	1.57632	1.55332		0.126491	1.49345	1.76409	0.16	0.77666	0.04	2.2898	1.36528	0.843801	2.20145	1.96774	0.626099	2.10523	2.64877		1.06283	1.92416	0.0565685	2.52032	1.53883	1.73666	0.72111
78.75	velocity(315)	1.13701	0.877268	1.20067		2.39733	1.63218	1.75636	1.92666	1.07331	0.44	1.4322	1.47513	0.98387	1.44222	2.43343	0.8	0.793977	1.54402	1.82165	1.64924	1.04307	1.19867	0.60531	1.25603	1.42773		0.0894427	1.44554	1.9083	0.169706	0.976524	0.04	2.22279	1.32061	0.809938	2.28316	1.84391	0.576888	2.15629	2.77503		0.930376	1.82779	0.04	2.44884	1.38101	1.72696	0.754718
79	velocity(316)	1.18929	0.848528	1.15378		2.3816	1.59399	1.70176	1.86762	1.07331	0.494773	1.51208	1.49933	0.913893	1.36821	2.54244	0.737564	0.824621	1.64195	1.73297	1.64924	1.09179	1.25539	0.561427	1.17644	1.40684		0.0894427	1.45602	2.06495	0.169706	0.993579	0	2.21883	1.298	0.858836	2.24143	1.73666	0.544059	2.24891	2.86273		0.832346	1.76045	0.113137	2.2	1.42773	1.63169	0.737564
79.25	velocity(317)	1.16	0.79196	1.03228		2.50599	1.61245	1.61245	1.91416	0.974064	0.494773	1.53675	1.41873	0.930376	1.34104	2.61473	0.737564	0.944034	1.74402	1.75864	1.71814	1.13137	1.27122	0.561427	1.16619	1.54402		0.144222	1.56205	2.13016	0.0894427	1	0.0565685	2.2546	1.26491	0.920869	2.12339	1.59248	0.576888	2.11206	2.80856		0.990353	1.77539	0.203961	2.18687	1.57175	1.58493	0.6
79.5	velocity(318)	1.10635	0.77666	0.877268		2.47645	1.78885	1.63267	1.77629	0.966644	0.362215	1.52053	1.298	1.12712	1.49345	2.43705	0.737564	0.82365	1.55332	1.81417	1.78213	1.04307	1.16619	0.557136	1.2881	1.63218		0.126491	1.55332	2.1414	0.08	0.865332	0.04	2.20036	1.28062	0.932952	2.12339	1.62874	0.572713	1.94402	2.69785		1.03228	1.82779	0.203961	2.0999	1.55332	1.68808	0.565685
79.75	velocity(319)	1.10635	0.79196	0.644981		2.50727	1.81108	1.61988	1.58493	0.930376	0.32249	1.52315	1.31027	1.12925	1.54402	2.51873	0.651153	0.840952	1.43388	1.97909	1.86762	1.04077	1.04	0.561427	1.38852	1.50572		0.0894427	1.58493	2.12	0.126491	0.832346	0.04	2.12941	1.37637	0.87818	2.16924	1.72325	0.64622	1.99279	2.8736		1.00955	1.91039	0.2	2.01316	1.45986	1.62432	0.651153
80	velocity(320)	1.0245	0.793977	0.68352		2.56281	1.8868	1.5985	1.35823	1.0198	0.32249	1.56	1.33147	1.09179	1.52315	2.56312	0.594643	0.809938	1.36528	2	1.64438	1.12071	1.06283	0.505964	1.38622	1.40684		0.08	1.62432	1.98595	0.126491	0.913017	0.08	2.11092	1.36528	0.72111	2.04978	1.82779	0.735391	2.07461	2.96864		1.18119	1.72325	0.203961	1.87446	1.39714	1.69706	0.744043
80.25	velocity(321)	0.920869	0.793977	0.804984		2.41859	1.84564	1.56818	1.34937	1.16276	0.411825	1.69941	1.26491	0.987927	1.35351	2.75768	0.707672	0.920869	1.63218	1.95059	1.64438	1.22376	1.04	0.52	1.30108	1.31575		0.0894427	1.55332	1.93039	0.0894427	0.987927	0.126491	2.20036	1.33686	0.72111	1.97464	1.70176	0.68352	2.07461	2.88139		1.2912	2.62053	0.215407	1.81813	1.31027	1.6876	0.665733
80.5	velocity(322)	0.993579	0.793977	0.69857		2.38562	1.78617	1.56205	1.31027	1.16619	0.555698	1.64584	1.28996	1.03228	1.42773	2.56312	0.79196	1.00955	1.66709	1.94031	1.64438	1.22703	1.04	0.447214	1.19331	1.36704		0.04	1.59248	2.09914	0.215407	0.98387	0.04	2.23607	1.2881	0.688186	2.02544	1.56	0.69857	1.97585	2.73642		1.25284	1.68618	0.2	1.81813	1.42773	1.72047	0.754718
80.75	velocity(323)	0.993579	0.764199	0.848528		2.49704	1.74264	1.56205	1.32242	1.05603	0.483322	1.53935	1.18186	1.03228	1.36704	2.47935	0.888144	1.00955	1.74264	2.02781	1.84694	1.28062	1.04995	0.362215	1.19331	1.46751		0.08	1.50625	2.09418	0.483322	1.00955	0.04	2.20036	1.2881	0.665733	1.93039	1.41365	0.670522	2.02425	2.90131		1.4176	1.74631	0.252982	1.61839	1.49933	1.64049	0.788923
81	velocity(324)	0.963328	0.768375	0.729932		2.5926	1.70552	1.50147	1.12641	0.968297	0.536656	1.50785	1.25539	1.06508	1.48	2.63211	0.856037	0.993579	1.63267	2.05679	1.92042	1.22376	1.04	0.36	1.21655	1.42941		0.126491	1.58493	2.05913	0.447214	0.847585	0.0894427	2.20036	1.38679	0.632456	1.8868	1.47078	0.76	2.09914	2.90131		1.5824	1.54506	0.243311	1.51208	1.47513	1.72418	0.715542
81.25	velocity(325)	0.933809	0.843801	0.670522		2.49479	1.70552	1.58493	1.12641	1.05679	0.501199	1.61047	1.24064	1.05603	1.50572	2.63697	0.820731	1.03228	1.47567	2.05679	1.96163	1.22376	1.04995	0.368782	1.22442	1.36059		0.0565685	1.5142	2.04	0.521536	0.877268	0.08	2.18248	1.47567	0.544059	1.97464	1.48	0.80895	2.05913	2.86273		1.59399	1.38159	0.252982	1.50147	1.38101	1.8868	0.69857
81.5	velocity(326)	0.963328	0.809938	0.665733		2.49928	1.72047	1.5284	1.08296	1.05603	0.51225	1.61988	1.26491	0.898888	1.42941	2.37857	0.651153	1.18929	1.48647	1.96122	1.84391	1.23223	1.16619	0.329848	1.32061	1.25539		0.0565685	1.58493	2.16481	0.641249	0.858836	0.04	1.89652	1.32061	0.481664	2.00998	1.41873	0.761052	1.96977	2.89109		1.60649	1.34462	0.304631	1.36235	1.33507	1.60798	0.641249
81.75	velocity(327)	0.848528	0.809938	0.62482		2.63424	1.73666	1.50147	1.08	1.16619	0.544059	1.54506	1.24064	0.968297	1.35351	2.30235	0.681175	1.24451	1.62825	2.00878	1.68428	1.25284	1.17644	0.36	1.298	1.35351		0.0894427	1.6179	2.23607	0.681175	0.809938	0.0565685	1.82472	1.298	0.432666	1.96652	1.36704	0.84	1.98595	3.01728		1.78572	1.32966	0.377359	1.13701	1.39714	1.54557	0.690507
82	velocity(328)	0.788923	0.809938	0.521536		2.68835	1.66901	1.51208	1.00319	1.23548	0.52	1.48432	1.27812	1.03769	1.39714	2.6315	0.651153	1.27311	1.71767	1.96977	1.84391	1.28062	1.02528	0.32249	1.45437	1.32966		0.04	1.72186	2.11092	0.611882	0.824621	0.16	1.78885	1.298	0.425206	1.92666	1.36059	0.88	2.12904	3.01728		1.94031	1.25284	0.468188	1.10635	1.55332	1.54402	0.68352
82.25	velocity(329)	0.8	0.809938	0.557136		2.43311	1.64049	1.53675	0.848528	1.22115	0.466476	1.5824	1.36704	1.04307	1.42941	2.48387	0.688186	1.32966	1.66373	2.04783	1.8868	1.08812	1.01193	0.233238	1.23223	1.30782		0.0565685	1.64	2.04	0.800999	0.861626	0	1.6819	1.33147	0.425206	1.89526	1.5036	0.888144	2.05913	3		1.97909	1.18929	0.466476	1.16825	1.5142	1.63414	0.72111
82.5	velocity(330)	0.8	0.734302	0.594643		2.46219	1.66901	1.53675	0.785875	1.14403	0.468188	1.75864	1.51789	0.954149	1.56	2.34094	0.793977	1.36235	1.71814	2.12941	1.8817	1.09252	1.02528	0.178885	1.06508	1.27812		0	1.52315	2.06495	1.06733	0.835225	0.12	2.29713	1.40911	0.344093	2.00639	1.43388	0.855102	1.95387	3.02761		2.10447	1.13842	0.447214	1.06508	1.47513	1.44997	0.824621
82.75	velocity(331)	0.8	0.744043	0.620967		2.60461	1.81373	1.63218	0.84	1.10923	0.357771	1.65747	1.36704	0.987927	1.56	2.18358	0.848528	1.49933	1.59248	2.30235	1.804	1.03769	1.0198	0.113137	0.968297	1.21655		0.0565685	1.59248	2.12038	1.13772	0.835225	0	1.44997	1.53101	0.291204	1.9799	1.34164	0.902441	2.07461	3.03842		2.44131	1.12925	0.483322	0.933809	1.38852	1.44941	0.873613
83	velocity(332)	0.809938	0.665733	0.565685		2.72059	1.89694	1.6	0.933809	0.98387	0.4	1.67045	1.4176	0.973242	1.40456	2.47935	0.905097	1.55795	1.5824	2.12	1.61245	0.948262	0.987927	0.16	1.09836	1.22115		0.0565685	0.04	2.00878	1.25028	0.80895	0.126491	1.44997	1.52053	0.233238	1.89526	1.34164	0.936376	2.0999	3.01144		2.52127	1.19331	0.521536	0.93723	1.32966	1.55332	0.824621
83.25	velocity(333)	0.688186	0.626099	0.494773		2.47386	1.86762	1.55332	0.729932	1.13208	0.344093	1.62432	1.42042	1.04	1.34104	3.7455	0.850412	1.58795	1.79109	2.0938	1.69186	0.98387	0.885438	0.164924	0.987927	1.2522		0.0894427	0.0565685	1.84174	1.32242	0.796994	0	1.37753	1.45602	0.2	1.89526	1.27059	0.898888	1.98595	3.09968		2.56125	1.2	0.6	0.963328	1.36821	1.68048	0.787909
83.5	velocity(334)	0.565685	0.632456	0.486621		2.45601	1.69706	1.45437	0.362215	1.19867	0.31241	1.75727	1.52053	1.15447	1.37928	2.25175	0.793977	1.35765	1.92416	2.28035	1.89526	0.913893	0.72111	0.16	1.33686	1.27122		0.0894427	0.0565685	1.9308	1.32544	0.758947	0.126491	1.16276	1.25603	0.226274	1.94031	1.14612	0.936376	1.94813	3.06203		2.52286	1.0469	0.69857	0.968297	1.46697	1.73113	0.72111
83.75	velocity(335)	0.590593	0.610574	0.52		2.54401	1.72743	1.5036	0.226274	1.34462	0.45607	1.75727	1.56205	1.19331	1.48	2.44524	0.764199	1.41534	1.8124	2.3231	1.89526	0.804984	0.758947	0.169706	1.30231	1.30782		0.04	0.178885	2.00998	1.36235	0.77666	0.126491	1.14543	1.33686	0.268328	2.00998	1.2093	0.894427	2.13804	3.02443		2.60768	1.10635	0.72111	0.961665	1.49933	1.698	0.64622
84	velocity(336)	0.68352	0.662118	0.481664		2.56281	1.84043	1.53935	0.377359	1.39714	0.417612	1.67905	1.64049	1.19331	1.55589	2.44753	0.764199	1.56818	1.67905	2.2	1.89526	0.809938	0.873613	0.32	1.21655	1.32424		0.08	0.113137	1.95182	1.32	0.747262	0.0565685	1.12712	1.45602	0.2	1.98595	1.34164	0.913893	2.13804	3.04867		2.66443	1.18727	0.715542	1.01823	1.43611	1.86762	0.662118
84.25	velocity(337)	0.590593	0.72111	0.52		2.40832	1.92416	1.54506	0.417612	1.32061	0.45607	1.71814	1.60449	1.17098	1.50572	2.40666	0.681175	1.73113	1.56869	2.12038	1.78885	0.877268	0.894427	0.441814	1.11212	1.27122		0.0565685	0.08	1.75454	1.36059	0.737564	0.0565685	1.12712	1.51208	0.226274	1.93039	1.36059	1.05679	1.96977	3.04867		2.65089	1.09836	0.699714	1.07629	1.27122	1.96815	0.626099
84.5	velocity(338)	0.555698	0.681175	0.708802		2.35321	1.84043	1.57582	0.291204	1.21918	0.572713	1.7659	1.48862	1.16482	1.3914	2.15741	0.754718	1.64146	1.7088	2.20907	1.72696	0.93723	0.927793	0.368782	1.04995	1.30782		0.126491	0.04	1.78751	1.5331	0.708802	0.169706	1.0198	1.45602	0.178885	2.0016	1.36059	1.12925	2.02781	2.94944		2.69904	0.913017	0.69857	1.17644	1.27122	2.04353	0.590593
84.75	velocity(339)	0.51225	0.651153	0.68352		2.44229	1.75454	1.50306	0.377359	1.13701	0.590593	1.81417	1.60798	1.21655	1.34104	2.40067	0.856037	1.66901	1.92333	2.2926	1.8629	0.968297	0.863481	0.401995	1.05906	1.34164		0.0565685	0.0565685	1.92416	1.76409	0.69857	0.368782	0.804984	1.33686	0.203961	2.0938	1.09836	1.0198	2.13804	3.01569		2.66443	0.894427	0.754718	1.18119	1.34937	2.01792	0.590593
85	velocity(340)	0.45607	0.6	0.751532		2.49062	1.76182	1.55589	0.430813	1.16276	0.568507	1.67093	1.6819	1.28561	1.34104	2.55155	0.933809	3.32962	1.90158	2.17329	1.9308	0.91214	0.77666	0.401995	1.07703	1.41365		0.08	0.0565685	1.85602	1.6876	0.557136	0.393954	0.735391	1.30599	0.164924	1.96652	1.18457	1.04	2.11547	3.01569		2.67013	1.04	0.734302	1.23483	1.42042	2.01792	0.662118
85.25	velocity(341)	0.488262	0.576888	0.809938		2.40133	1.95673	1.63218	0.572713	1.16825	0.51225	1.63169	1.8071	1.28062	1.34104	2.37924	0.933809	3.38585	1.75727	2.13841	1.95059	0.888144	0.835225	0.401995	1.27812	1.52053		0.08	0.0565685	1.80887	1.65215	0.45607	0.32249	0.751532	1.27562	0.2	2.00998	1.16482	1.11427	1.9308	2.96378		2.67013	1.07703	0.769415	1.41365	1.32966	2.10523	0.632456
85.5	velocity(342)	0.656049	0.536656	0.880909		2.3079	1.92416	1.7088	0.626099	1.16276	0.466476	1.59248	1.72186	1.32	1.36704	2.34776	0.906863	3.31518	1.58493	2.07152	1.90158	0.920869	0.902441	0.32249	1.43388	1.43388		0.04	0.04	1.69753	1.6876	0.62482	0.288444	0.626099	1.36235	0.04	2.0036	1.31575	1.07331	1.95059	2.93639		2.67013	1.01193	0.809938	1.64924	1.17098	2.1414	0.576888
85.75	velocity(343)	0.793977	0.6	0.91214		2.36136	1.84391	1.72047	0.662118	1.32061	0.425206	1.65747	1.6005	1.28996	1.34462	2.36913	0.877268	3.38018	1.72743	2.17329	1.82428	1	0.902441	0.379473	1.27562	1.38159		0.0894427	0.2	1.80887	1.5331	0.52	0.304631	0.494773	1.42436	0.126491	2.08959	1.31575	1.12712	2.00878	3.00107		2.61962	1.0284	0.769415	1.71814	1.22376	2.23607	0.576888
86	velocity(344)	0.856037	0.555698	0.93723		2.39733	1.76182	1.72047	0.626099	1.32061	0.488262	1.66373	1.64779	1.39714	1.27812	2.49479	0.848528	3.40588	1.67093	2.08959	1.91039	0.968297	0.894427	0.329848	1.2093	1.41365		0.164924	0.164924	1.9551	1.56	0.447214	0.268328	0.45607	1.36821	0.144222	2.08614	1.34104	1.14612	2.06495	2.99386		2.69904	0.927793	0.788923	1.71814	1.31939	2.16481	0.544059
86.25	velocity(345)	0.735391	0.544059	0.933809		2.31102	1.74402	1.698	0.644981	1.298	0.425206	1.56205	1.81108	1.44554	1.23548	2.46447	0.91214	3.46733	1.77539	2.05407	1.98595	0.856037	0.873613	0.362215	1.2	1.52315		0.28	0.144222	1.98957	1.55589	0.32249	0.268328	0.417612	1.24964	0.0565685	2.04353	1.24064	1.15378	1.98595	2.92027		2.72265	1.04	0.769415	1.62874	1.38101	2.16518	0.509117
86.5	velocity(346)	0.681175	0.6	0.933809		2.33238	1.93659	1.68808	0.665733	1.11212	0.32249	1.45986	1.93039	1.52315	1.23483	2.24143	0.850412	3.38585	1.69706	2.06495	1.96163	0.71218	0.950789	0.407922	1.14403	1.66373		0.233238	0.144222	1.90032	1.48647	0.282843	0.32249	0.291204	1.23223	0.0894427	2.08614	1.20333	1.14403	1.82822	2.88056		2.65932	0.788923	0.754718	1.73851	1.38852	2.24321	0.368782
86.75	velocity(347)	0.651153	0.707672	1		2.31102	2.04353	1.72696	0.768375	1.05603	0.256125	1.47513	1.804	1.58493	1.20067	2.43311	0.880909	3.30478	1.65747	2.10447	1.90158	0.681175	1.06733	0.368782	1.13278	1.64584		0.291204	0.178885	1.84391	1.38159	0.252982	0.215407	0.126491	1.4	0.2	2.04157	1.30292	1.25603	1.97464	3.04631		2.65481	1.04077	0.809938	1.76045	1.26301	2.26592	0.368782
87	velocity(348)	0.72111	0.754718	1		2.28035	1.94402	1.71814	1.10635	1.09836	0.282843	1.44554	1.6876	1.48432	1.14543	2.50344	0.858836	3.47333	1.60798	2.11092	1.78885	0.793977	1.16482	0.407922	1.13278	1.52053		0.268328	0.2	2.06184	1.62874	0.304631	0.357771	0.840952	1.48054	0.144222	1.93039	1.42941	1.27562	2.04978	2.96998		2.70407	0.920869	0.8	1.80754	1.22376	2.2145	0.368782
87.25	velocity(349)	0.699714	0.626099	1.05679		2.28035	1.90536	1.68808	1.0198	1.16276	0.357771	1.40684	1.66373	1.48	1.18186	2.29957	0.898888	3.56202	1.57277	2.04783	1.6819	0.880909	1.15447	0.417612	1.16276	1.57429		0.243311	0.28	2.07461	2.2898	0.32249	0.268328	0.809938	1.38852	0.164924	1.8071	1.47078	1.18794	2.0036	2.91589		2.67642	0.960833	0.91214	1.79778	1.28062	2.20109	0.344093
87.5	velocity(350)	0.87818	0.536656	1.09179		2.28035	1.97626	1.63169	1.13278	1.22442	0.447214	1.27812	1.77133	1.49345	1.05603	2.12151	0.920869	3.48368	1.67093	2.08691	1.8659	0.888144	1.13842	0.34176	1.21655	1.6473		0.304631	0.164924	2.06184	1.52315	0.329848	0.288444	0.880909	1.21918	0.2	1.69706	1.48486	1.21655	1.92375	2.93394		2.63059	0.963328	0.913017	1.79778	1.38852	2.29085	0.31241
87.75	velocity(351)	0.769415	0.576888	1.05679		2.26592	2.04157	1.67093	1.24451	1.25603	0.425206	1.34937	1.89061	1.5824	1.01193	2.31482	0.954149	3.39623	1.69706	2.04783	1.84564	0.898888	1.10055	0.362215	1.16825	1.74264		0.268328	0.203961	2.02781	1.43388	0.282843	0.368782	0.993579	1.30231	0.243311	1.67905	1.37753	1.27311	1.92666	2.82843		2.67013	0.920869	0.858836	1.8124	1.46697	2.41661	0.268328
88	velocity(352)	0.809938	0.568507	1.05679		2.2145	2.05251	1.62432	1.5284	1.16825	0.425206	1.37463	1.85084	1.60649	1.11427	2.51746	0.87818	3.43022	1.72743	2.05679	1.88043	0.967471	1.20333	0.34176	1.32966	1.6876		0.304631	0.144222	2.12603	1.57429	0.362215	0.288444	0.04	1.44278	0.169706	1.66373	1.37753	1.27562	2.04157	2.88278		2.67642	0.88	0.788923	1.79778	1.38852	2.32207	0.268328
88.25	velocity(353)	0.72111	0.62482	0.932952		2.26451	1.96367	1.60798	1.61245	1.05603	0.481664	1.38852	1.73666	1.57175	1.16482	2.30235	0.913017	3.58776	1.60449	2.03961	1.72047	0.987927	1.30782	0.288444	1.18929	1.6876		0.432666	0.2	2.20436	1.5036	0.45607	0.288444	0.04	1.50572	0.34176	1.66373	1.37928	1.22442	1.8817	2.90875		2.64394	0.843801	0.665733	1.76045	1.23223	2.22171	0.268328
88.5	velocity(354)	0.688186	0.662118	0.936376		2.30269	1.9972	1.68428	1.70082	1.0024	0.610574	1.33507	1.62432	1.46697	1.17098	2.32207	0.87818	3.51932	1.64779	2.07692	1.68808	1.03769	1.29244	0.32249	1.21918	1.74264		0.481664	0.144222	2.18979	1.39542	0.32249	0.288444	0.164924	1.47187	0.377359	1.6594	1.34164	1.2	1.84694	2.86356		2.63697	0.80399	0.699714	1.597	1.27122	2.15741	1.30292
88.75	velocity(355)	0.69857	0.699714	1		2.2912	2.00998	1.68048	1.92042	1	0.538145	1.25603	1.54557	1.44997	0.933809	2.36913	0.877268	3.58352	1.64049	1.95346	1.8	1.12712	1.31575	0.747262	1.28062	1.76409		0.488262	0.0894427	2.05407	1.23223	0.28	0.368782	1.03769	1.38852	0.339411	1.59248	1.52315	1.19331	1.88	2.88804		2.63059	0.84	0.744043	1.53101	1.38852	2.31482	1.31027
89	velocity(356)	0.662118	0.734302	1.11571		2.20327	1.88043	1.64049	2.11358	1.0245	0.626099	1.32966	1.59248	1.48647	0.91214	2.41661	0.877268	3.46433	1.56818	1.97909	1.97626	1.18119	1.38159	0.824621	1.44499	1.74264		0.488262	0.178885	1.98595	1.19331	0.407922	0.233238	0.28	1.30231	0.344093	1.63169	1.5036	1.28062	1.88	2.90875		2.59106	0.855102	0.769415	1.55589	1.44554	2.20907	1.20067
89.25	velocity(357)	0.626099	0.734302	1.0284		2.02781	1.84261	1.64049	2.20617	1.08812	0.501199	1.37928	1.59248	1.48647	1.10635	2.45569	0.861626	3.50634	1.64779	1.92333	1.94402	1.28996	1.53101	0.824621	1.42436	1.76409		0.481664	1.40911	2.0195	1.13137	0.34176	0.344093	0.32249	1.41421	0.432666	1.67905	1.5435	1.2	1.84043	2.90875		2.59106	1.02215	0.824621	1.50572	1.45986	2.04978	1.12641
89.5	velocity(358)	0.68352	0.751532	1.02528		2.15407	1.84261	1.6819	2.2585	0.944034	0.501199	1.34104	1.55332	1.44941	1.12641	1.27122	0.861626	3.62215	1.602	2	1.90032	1.2522	1.62874	0.966644	1.57632	1.77629		0.481664	1.40513	1.94031	1.01823	0.362215	0.31241	0.411825	1.53154	0.411825	1.67905	1.5985	1.19331	1.88043	2.87472		2.54558	1.09836	0.815843	1.42941	1.38852	1.88383	1.17712
89.75	velocity(359)	0.632456	0.72111	0.961665		2.18284	1.89652	1.72	2.27192	0.877268	0.488262	1.11427	1.48432	1.21655	1.12641	2.39366	0.847585	3.6389	1.44056	1.9308	1.75362	1.28996	1.61245	1.03769	1.27562	1.8		0.51225	1.48216	1.74264	0.976524	0.401995	0.32249	0.425206	1.50147	0.39598	1.64	1.69753	1.16619	1.96367	2.89607		2.46641	1.03769	0.690507	1.31939	1.31939	1.88043	1.21062
90	velocity(360)	0.68469	0.751532	0.941488		2.10523	1.80754	1.68	2.3079	0.681175	0.494773	1.15169	1.42773	1.14612	1.08812	2.31897	0.847585	1.96367	1.56051	1.93536	1.86676	1.34164	1.60997	1.1114	1.18929	1.74402		0.509117	1.53883	1.64779	0.930376	0.357771	0.268328	0.425206	1.44941	0.425206	1.59248	1.76409	1.27562	1.93039	2.90241		2.56531	1.07703	0.670522	1.21655	1.31939	1.8	1.20266
90.25	velocity(361)	0.659697	0.699714	1.05224		2.05679	1.73851	1.72047	2.26592	0.735391	0.430813	1.16276	1.34937	1.16619	0.974064	2.52602	0.923472	1.9551	1.52473	2	2.03725	1.43388	1.53883	0.164924	1.16276	1.62432		0.509117	2.93748	2.62206	1.04307	0.501199	0.288444	0.344093	1.35882	0.39598	1.59248	1.59298	1.36821	1.85084	2.88804		2.58519	1.16482	0.670522	1.21062	1.40684	1.68048	1.25028
90.5	velocity(362)	0.64	0.626099	1.08665		2.17366	1.63414	1.72186	2.28035	0.651153	0.407922	1.20067	1.48862	1.06283	0.987927	2.21269	0.974064	1.8868	1.56051	1.97342	1.98313	1.4176	1.48862	0.126491	1.13278	1.67523		0.538145	2.95296	2.48676	0.948262	0.555698	0.256125	0.377359	1.33686	0.377359	1.61047	1.59298	1.23223	1.84043	2.95134		2.51205	1.09252	0.659697	1.18457	1.5331	1.56205	1.24579
90.75	velocity(363)	0.64	0.626099	1.08665		2.21269	1.56	1.6819	2.44131	0.744043	0.4	1.16276	1.56818	1.09179	1.10055	2.65149	0.873613	1.95305	1.36059	2.04783	1.90536	1.42773	1.59298	0.215407	1.19331	1.66469		0.51225	2.94211	2.43311	0.824621	0.432666	0.226274	0.468188	1.44499	0.4	1.5331	1.56205	1.20067	1.93039	3.01887		2.35423	1.05603	0.64622	1.13842	1.5142	1.52	1.20266
91	velocity(364)	0.582409	0.699714	1.09179		2.05679	1.50785	1.72	2.51746	0.72111	0.36	1.09179	1.48862	0.950789	1.07703	2.62937	0.772528	1.93039	1.44499	2.05679	1.76816	1.37463	1.66517	0.226274	1.15378	1.68808		0.6	3.05287	2.36136	1.13137	0.544059	0	0.544059	1.56818	0.368782	1.34164	1.90032	1.33686	1.88298	2.99787		2.55812	1.05679	0.632456	1.02528	1.39714	1.52	1.28996
91.25	velocity(365)	0.544059	0.788923	1.09836		1.96977	1.41873	1.60449	2.41661	0.69857	0.36	1.2093	1.38101	2.23786	1.12925	2.25175	0.815843	0.268328	1.5221	2.07692	1.8868	1.36938	1.66373	0.339411	1.13701	1.71207		0.656049	3.02152	2.33238	1.20599	0.509117	0.0894427	0.494773	1.47513	0.344093	1.36938	1.93659	1.4322	1.91416	2.86245		2.57992	0.93723	0.582409	1	1.34104	1.48	1.24579
91.5	velocity(366)	0.56	0.788923	0.933809		1.88298	1.26491	1.60798	2.29085	0.610574	0.357771	1.24964	1.25028	1.92083	1.11427	2.46641	0.77666	0.226274	1.52053	2.03843	1.95305	1.38852	1.53883	0.282843	1.14403	1.6473		0.681175	3.0662	2.25211	1.16619	0.656049	0.0565685	0.56	1.50572	0.344093	1.40911	1.86762	1.39943	1.94648	2.96243		2.49576	0.877268	0.486621	1.12641	1.40456	1.36235	1.28996
91.75	velocity(367)	0.601332	0.843801	0.927793		1.92208	1.24193	1.64	2.3816	0.572713	0.505964	1.3121	1.30231	1.61443	1.11427	2.61503	0.855102	0.304631	1.56051	2.28035	1.96367	1.28996	1.43388	0.425206	0.932952	1.52053		0.681175	2.99252	2.29713	1.36821	0.447214	0.0565685	0.68469	1.41873	0.32249	1.42042	1.82428	1.36528	2.09571	2.98503		2.37655	0.850412	0.430813	0.855102	1.57175	1.24258	1.28561
92	velocity(368)	0.526118	0.787909	0.923472		1.81417	1.22376	1.59248	2.46089	0.411825	0.594643	1.27311	1.34937	1.72557	1.16619	2.50344	0.927793	0.256125	1.44499	2.20109	1.94196	1.28561	1.41421	0.339411	0.877268	1.57632		0.754718	2.96594	2.29713	1.34937	0.62482	0	0.690507	1.49933	0.377359	1.26301	1.76182	1.36	2.11092	2.92985		2.59754	0.87818	0.425206	0.815843	1.5331	1.32061	1.28996
92.25	velocity(369)	0.505964	0.809938	0.923472		1.64	1.19331	1.54557	2.54558	0.45607	0.590593	1.30231	1.42042	1.698	1.20333	2.34094	1.01272	0.233238	1.44222	2.13242	1.8071	1.25028	1.4686	0.339411	0.8	1.52053		0.665733	2.99867	2.21775	1.34937	0.632456	0.0565685	0.662118	1.55795	0.32249	1.21655	1.81813	1.41421	2.03214	2.84084		2.55155	0.662118	0.447214	0.92	1.48432	1.44886	1.40513
92.5	velocity(370)	0.572713	0.809938	1.0008		1.54557	1.09836	1.5331	2.50599	0.344093	0.544059	1.42436	1.29553	1.61443	1.16482	2.3816	1.00319	0.2	1.40513	2.17697	1.69941	1.20599	1.44941	0.339411	0.8	1.38679		0.536656	3.07168	2.18248	1.56205	0.715542	0.0565685	0.82365	1.58392	0.282843	1.13772	1.9308	1.42042	2.02781	2.89689		2.33238	0.620967	0.430813	1.00319	1.34104	1.36059	1.36938
92.75	velocity(371)	0.737564	0.754718	1.04307		1.5142	2.0938	1.49345	2.50056	0.31241	0.555698	1.39313	1.13772	1.55795	1.13842	2.61565	0.973242	0.178885	1.32242	2.26592	1.73666	1.16069	1.36	0.288444	0.768375	1.31027		0.544059	3.11718	2.17807	1.49452	0.734302	0.0565685	0.913017	1.55589	0.233238	1.12641	2.01792	1.38679	2.0999	2.95134		2.29713	0.724431	0.45607	0.927793	1.40456	1.24064	1.28561
93	velocity(372)	0.72111	0.68352	0.923472		1.52315	1.77088	1.53883	2.52792	0.368782	0.544059	1.41873	1.21062	1.53101	1.2912	2.51746	0.888144	0.243311	1.20599	2.22854	1.94196	1.08074	1.23548	0.4	0.764199	1.25603		0.51225	3.12359	2.26274	1.68618	0.72111	0.0565685	0.932952	1.49933	0.203961	1.17712	1.90536	1.32484	2.02781	2.75274		2.30235	0.80399	0.417612	0.980612	1.56869	1.36059	1.32966
93.25	velocity(373)	0.609262	0.610574	0.888144		1.5142	1.8124	1.6179	2.60123	0.632456	0.466476	1.41534	1.20599	1.43388	1.27059	2.12641	0.80895	0.126491	1.20067	2.11698	1.96977	0.920869	1.14612	0.393954	0.832346	1.3121		0.51225	3.07766	2.07422	1.82603	0.835225	0.04	0.256125	1.52735	0.12	1.25028	1.83216	1.42042	1.96977	2.71823		2.25743	0.800999	0.401995	1.13842	1.5824	1.44056	1.28561
93.5	velocity(374)	0.52	0.744043	0.920869		1.36938	1.86075	1.74951	2.565	0.576888	0.466476	1.53675	1.12641	1.43388	1.27122	2.80457	0.80399	0.04	1.24258	2.17697	1.96977	0.888144	1.14612	0.379473	0.737564	1.38679		0.509117	2.90269	1.9308	1.99279	0.885438	0.04	0.45607	1.52735	0.243311	1.33507	1.74402	1.48809	1.96977	2.87388		2.26274	0.761052	0.32	1.11427	1.51789	1.40228	1.20067
93.75	velocity(375)	0.51225	0.856037	0.880909		1.40911	1.86118	1.74951	2.56281	0.481664	0.447214	1.65602	1.09179	1.46697	1.32484	2.82078	0.840952	0.164924	1.13772	2.23786	1.77178	0.863481	1.07331	0.521536	0.72111	1.25539		0.538145	2.95296	1.298	2.15295	0.894427	0.0894427	0.339411	1.52735	0.2	1.32061	1.90536	1.45437	2.00878	2.92957		2.28876	0.848528	0.843801	1.21852	1.45602	1.2825	1.20266
94	velocity(376)	0.488262	0.788923	0.92		1.44499	1.80887	1.71814	2.44131	0.39598	0.344093	1.67523	0.941488	1.37753	1.32061	2.56531	0.920869	0.233238	0.923472	2.2585	1.77674	0.800999	1.00319	0.632456	0.72111	1.20067		0.6	3.07766	0.72111	2.16813	0.863481	0.0565685	0.282843	1.49933	0.12	1.32061	2.07422	1.42042	2.01792	2.85125		2.24891	0.855102	0.243311	1.43388	1.43108	1.28062	1.12641
94.25	velocity(377)	0.6	0.788923	0.92		1.32966	1.72743	1.66373	2.32	0.425206	0.368782	1.70176	1.06733	1.35351	1.20067	2.51746	1.05224	0.226274	0.963328	2.09304	1.88043	0.72111	0.913017	0.610574	0.670522	1.17644		0.651153	3.07168	0.401995	2.16148	1.0008	0.0565685	1.41873	1.33686	0.164924	1.24	2.10523	1.48862	1.93536	2.75274		2.24891	0.973242	0.24	1.59248	1.59248	1.29553	1.12285
94.5	velocity(378)	0.610574	0.754718	1.08296		1.24579	1.81813	1.57835	2.44	0.339411	0.31241	1.84261	1.10635	1.46697	1.17644	2.46739	1.05906	0.164924	0.880909	2.18248	2.02425	0.848528	0.804984	0.6	0.659697	1.17644		0.6	3.03209	0.357771	2.2691	1.12071	0.04	1.55795	1.2881	0.126491	1.36059	1.90536	1.4686	1.97342	2.89607		2.25743	0.902441	0.243311	1.62825	1.61245	1.28996	1.08074
94.75	velocity(379)	0.644981	0.744043	1.04307		1.36938	1.84391	1.46697	2.44295	0.45607	0.252982	1.82472	1.08665	0.203961	1.24964	2.57154	0.933809	0.126491	0.920869	2.23786	1.97585	0.980612	0.754718	0.62482	0.72111	1.07703		0.452548	2.95296	0.452548	2.44884	1.04077	0.0894427	1.64049	1.32966	0.24	1.40911	1.84911	1.4686	1.98595	2.97321		2.25743	0.873613	0.203961	1.79109	1.61245	1.45382	0.252982
95	velocity(380)	0.536656	0.688186	0.963328		1.40513	1.81108	1.54557	2.32034	0.609262	0.282843	1.84391	1.06733	0.32249	1.36821	2.48387	0.80399	0.16	0.84	2.27297	1.8783	1.0284	0.754718	0.950789	0.832346	0.987927		0.481664	2.91973	0.651153	2.44884	1.08074	0.0894427	1.66901	1.38852	0.362215	1.32	1.79287	1.50944	2.06495	2.70703		2.25743	1.10055	0.268328	1.93494	1.57429	1.34164	0.164924
95.25	velocity(381)	0.52	0.665733	0.883629		1.40911	1.92666	1.59248	2.12603	0.576888	0.34176	1.73851	1.05906	0.407922	1.26491	2.35763	0.764199	0.268328	0.923472	2.11092	1.70176	0.888144	0.68	0.950789	0.788923	1.04307		0.468188	3.04473	0.699714	2.33649	1.09179	0.0565685	1.90032	1.27562	0.282843	1.21062	1.90536	1.53101	1.9992	2.66443		2.33238	1.07703	0.144222	2.00998	1.62825	1.44222	1.05224
95.5	velocity(382)	0.468188	0.764199	0.920869		1.42773	1.93659	1.59248	2.12941	0.610574	0.417612	1.79778	1.05906	0.407922	1.18929	2.34094	0.840952	0.2	0.761052	2.11206	1.71814	0.880909	0.651153	0.950789	0.8	1.14612		0.769415	3.02152	0.788923	2.36136	1.16069	0.0565685	1.96815	1.10635	0.24	1.07703	1.93659	1.49773	1.9992	2.75274		2.33684	1.03846	0.12	2.02425	1.6536	1.50306	0.980612
95.75	velocity(383)	0.494773	0.820731	0.92		1.49452	1.91207	1.56205	2.25743	0.632456	0.505964	1.8629	1.05906	0.447214	1.16	2.46739	0.923472	0.04	0.681175	2.14849	1.86075	1.00717	0.521536	1.09179	0.699714	1.06508		0.565685	3.03816	0.468188	2.55123	1.16619	0.0894427	1.98595	0.976524	0.243311	1.2912	1.93659	1.43388	2.01316	2.67402		2.2926	1.03846	0.0894427	2.21883	1.66709	1.57582	1.06733
96	velocity(384)	0.45607	0.850412	1.04307		1.49452	1.95305	1.47513	2.17807	0.572713	0.544059	1.87275	1.01272	0.468188	1.10635	2.54401	0.927793	0.0894427	0.641249	2.22279	1.91416	1.04307	0.538145	1.12925	0.544059	0.98387		0.568507	2.93394	0.561427	2.50503	1.30231	0.144222	2.00998	0.961665	0.282843	1.37928	1.84391	1.47567	2.02781	2.47419		2.41628	1.08812	0.215407	2.38562	1.6536	1.55641	1.06733
96.25	velocity(385)	0.52	0.832346	1.09179		1.46697	2.04353	1.39714	2.03214	0.68	0.582409	1.96163	0.989545	0.468188	1.13278	2.40067	0.923472	1.8659	0.715542	2.16481	1.82779	0.967471	0.538145	1.18186	0.610574	0.865332		0.62482	2.91122	0.611882	2.36812	1.24258	0.04	2.22279	0.93723	0.32249	1.24064	1.70082	1.4686	1.91708	2.5762		2.36542	1.32484	0.268328	2.41859	1.75636	1.59248	1.09179
96.5	velocity(386)	0.561427	0.809938	0.960833		1.46751	2.19272	1.42941	2.07152	0.670522	0.557136	1.98917	1.04307	0.555698	1.0748	2.2912	0.88	1.77178	0.785875	2.09914	1.68618	0.873613	0.51225	0.521536	0.768375	0.987927		0.734302	1.45602	0.735391	2.52507	1.17098	0	2.24321	0.906863	0.28	1.39943	1.72743	1.45437	1.95387	2.5762		2.33238	1.39313	0.215407	2.49704	1.76409	1.55641	1.21062
96.75	velocity(387)	0.56	0.856037	0.963328		1.49345	2.22423	1.52053	2.20436	0.809938	0.536656	1.84391	0.787909	0.656049	0.990353	2.54024	0.920869	1.70176	0.974064	2.11358	1.63414	0.902441	0.538145	0.432666	0.858836	1.0245		0.72111	1.40684	0.894427	2.55123	1.12641	0.04	2.22279	0.856037	0.282843	1.55795	1.66901	1.47567	2.0036	2.44884		2.2926	1.2881	0.2	2.68805	1.69753	1.50306	1.20599
97	velocity(388)	0.561427	0.843801	0.960833		1.50785	2.24321	1.53935	2.22171	0.848528	0.52	1.87489	0.824621	0.688186	0.93723	2.40067	0.880909	1.72325	1.06733	2.16333	1.66517	0.885438	0.536656	0.32249	0.963328	1.11212		0.707672	1.34104	0.961665	2.51873	1.25603	0.144222	2.27192	0.737564	0.32	1.52053	1.61245	1.48862	2.03961	2.4176		2.45177	1.2093	0.164924	2.75071	1.63218	1.5435	1.2
97.25	velocity(389)	0.594643	0.788923	1		1.53101	2.2691	1.52053	2.07692	0.858836	0.52	1.96977	0.747262	0.71218	0.906863	2.24179	0.88	1.87275	0.362215	2.23213	1.79109	0.966644	1.24579	0.282843	0.905097	1.04307		0.622254	1.3914	0.885438	2.35593	1.31939	0.164924	2.39733	0.632456	0.282843	1.52053	1.56461	1.43108	2.00639	2.38663		2.34196	1.16	0.304631	2.80713	1.65602	1.57785	1.32061
97.5	velocity(390)	0.751532	0.688186	1.0198		1.56	2.32034	1.44941	2.10447	0.858836	0.505964	2.03214	0.72111	0.69857	0.793977	2.35423	0.840952	1.86462	0.28	2.15295	1.75454	1.0198	1.10345	0.215407	0.993579	0.920869		0.568507	1.43611	0.913893	2.38663	1.35823	0.203961	2.39767	0.632456	0.126491	1.52053	1.63218	1.41421	1.99078	2.51205		2.33684	1.13278	0.291204	2.96243	1.68808	1.70176	1.24258
97.75	velocity(391)	0.82365	0.8	1.09179		1.73528	2.33649	1.44941	2.21269	0.873613	0.52	1.86762	0.737564	0.521536	0.880909	2.34776	0.840952	1.80754	0.447214	2.23213	1.67141	1.00955	1.18457	0.24	0.880909	0.877268		0.544059	1.37928	1.01193	2.55123	1.17712	0.16	2.32723	0.632456	0.243311	1.55795	1.698	1.41421	1.93205	2.46868		2.3873	1.04995	0.282843	2.88555	1.76816	1.74631	1.32242
98	velocity(392)	0.976524	0.832346	1.08665		1.82603	2.36812	1.4686	2.25175	0.898888	0.368782	1.86762	0.769415	0.243311	0.832346	2.26062	0.8	1.79109	0.32249	2.11206	1.68618	1.03769	0.894427	0.215407	1.11212	1.01823		0.622254	1.43611	1.10923	2.4123	1.20333	0.203961	2.34401	0.582409	0.113137	1.55641	1.70552	1.45437	1.89694	2.46219		2.51205	0.990353	0.329848	2.91452	1.70552	1.8124	1.32
98.25	velocity(393)	0.976524	0.8	1.08665		1.84391	2.48805	1.57785	2.25175	0.898888	0.32249	1.94648	0.80399	0.243311	0.707672	2.23607	0.800999	1.8868	0.430813	2.2	1.68618	1.12712	1.09179	0.2	1.2	1.08074		0.555698	1.3914	1.15378	2.32207	1.32966	0.24	2.39767	0.362215	0.282843	1.57785	1.62432	1.38679	1.8071	2.48902		2.33684	0.848528	0.215407	2.97321	1.65602	1.69941	1.32242
98.5	velocity(394)	1.08074	0.788923	1.08296		1.8783	2.5528	1.6536	2.17624	1.02528	0.28	1.9799	0.572713	0.243311	0.644981	2.37217	0.840952	1.8868	0.401995	2.11206	1.77539	1.24258	1.09252	0.243311	1.16	1.18929		0.536656	1.35351	1.26491	2.46479	1.40684	0.126491	2.3873	0.411825	0.144222	1.56461	1.5284	1.41421	1.82472	2.72059		2.3286	0.77666	0.282843	2.97644	1.71207	1.77629	1.44222
98.75	velocity(395)	1.16276	0.82365	0.960833		1.96977	2.43212	1.65602	2.22171	1.06733	0.34176	1.81593	0.572713	0.243311	0.69857	2.3873	0.800999	1.84954	0.368782	2.10523	1.99078	1.3121	1.12925	0.164924	1.32966	1.16		0.6	1.31575	1.36821	2.4123	1.32966	0.126491	2.25743	0.32249	0.113137	1.61245	1.47513	1.48862	1.79778	2.57527		2.42124	0.788923	0.304631	2.97644	1.68048	1.8868	1.32966
99	velocity(396)	1.38679	0.82365	0.92		2.11092	1.53883	1.62432	2.25175	1.10635	0.34176	1.89526	0.611882	0.215407	0.744043	2.32138	0.840952	1.86462	0.304631	2.07422	1.91039	1.33147	1.24064	0.243311	0.990353	1.16276		0.576888	1.37463	1.49773	2.32	1.28062	0.126491	2.40133	0.268328	0.178885	1.66709	1.51208	1.4686	1.74631	2.54621		2.59106	0.809938	0.32249	2.98074	1.54402	1.84564	1.36
99.25	velocity(397)	1.32484	0.8	0.920869		2.16481	1.0748	1.53675	2.17624	1.10635	0.401995	1.89061	0.557136	0.203961	0.877268	2.3231	0.883629	1.89694	0.32249	2.15258	1.74723	1.34462	0.113137	0.2	1.24964	1.21918		0.594643	1.45986	1.67475	2.23213	1.18457	0.0894427	2.42157	0.339411	0.256125	1.66709	1.68048	1.43388	1.62874	2.63181		2.6248	0.611882	0.393954	2.98074	1.44499	1.69753	1.36235
99.5	velocity(398)	1.28996	0.82365	0.960833		2.07885	0.824621	1.47187	2.07692	0.967471	0.45607	1.96367	0.788923	0.144222	0.804984	2.64484	0.840952	1.92416	0.626099	2.17807	1.64438	1.53101	0.126491	0.215407	1.33686	1.2		0.662118	1.42773	1.61839	2.37622	1.2912	0.203961	2.36677	0.34176	0.357771	1.57785	1.68048	1.2881	1.55641	2.68835		2.54558	0.632456	0.379473	3.00027	1.38852	1.75727	1.2825
99.75	velocity(399)	1.28996	0.77666	0.920869		2.09914	1.03846	1.41421	2.13804	1.0008	0.505964	1.84174	0.734302	0	0.62482	2.00998	0.88	2.01316	0.590593	2.15258	1.7088	1.61988	0.144222	0.126491	1.70552	1.22115		0.764199	1.45986	1.49933	2.38663	1.44222	0.2	2.24321	0.291204	0.466476	1.48862	1.68808	1.27059	1.50306	2.57775		2.46641	0.735391	0.393954	2.92438	1.36235	1.86676	1.16
100	velocity(400)	1.37753	0.744043	0.963328		2.04431	1.0198	1.61839	2.25175	1.0008	0.582409	1.76182	0.71218	0.113137	0.632456	3.03579	0.888144	2.05056	0.178885	2.03725	1.80887	1.58644	0.203961	0.126491	1.5435	1.20067		0.793977	1.43611	1.0198	2.30512	1.44554	0.126491	2.43606	0.34176	0.509117	1.44941	1.51208	1.28996	1.48486	2.46089		2.64394	0.72111	0.576888	2.89883	1.33207	1.73113	1.24064
100.25	velocity(401)	1.41873	0.832346	0.883629		1.93039	1.05224	1.64924	2.13804	0.96	0.594643	1.80044	0.6	0.08	0.651153	2.24143	0.84	2.03686	0.430813	2.06495	1.88298	1.68048	0.32249	0.0894427	1.81373	1.23548		0.651153	1.42042	0.555698	2.29225	1.42773	0.243311	2.45601	0.329848	0.357771	1.45437	1.37637	1.27059	1.34164	2.51873		2.65149	0.582409	1.8629	2.92985	1.22442	1.72557	1.20067
100.5	velocity(402)	1.48432	0.832346	0.843801		1.94196	1.20266	1.64438	2.23893	1.04307	0.572713	1.96041	0.509117	0.04	0.71218	2.54558	0.815843	1.9992	0.51225	2.2069	1.80488	1.81373	0.24	0.169706	1.40684	1.23223		0.590593	1.40513	0.521536	2.37453	1.34164	0.04	2.2898	0.291204	0.357771	1.39542	1.298	1.15378	1.40456	2.57402		2.51873	0.393954	1.81417	2.92438	1.08074	1.8387	1.24579
100.75	velocity(403)	1.44554	0.82365	0.69857		1.84174	1.16069	1.61839	2.25211	1.20266	0.52	1.80044	0.488262	0.16	0.737564	2.47935	0.815843	2.02386	0.16	2.12302	1.64	1.78213	0.252982	0.164924	1.44222	1.24258		0.576888	1.47513	0.526118	2.25743	1.31575	0.282843	2.41661	0.291204	0.304631	1.26491	1.44941	1.14612	1.40456	2.54621		2.55812	0.39598	0.544059	2.85601	1.0469	1.95346	1.20599
101	velocity(404)	1.47513	0.77666	0.764199		1.71207	1.16069	1.54402	2.18833	1.04307	0.536656	1.8	0.494773	1.17712	0.665733	2.34196	0.840952	2.02267	0.505964	2.06649	1.66373	1.73113	0.379473	0.282843	1.47078	1.28996		0.622254	1.5142	0.447214	2.04157	1.48	0.08	2.50599	0.468188	0.32249	1.18727	1.5036	1.1114	1.38159	2.43508		2.67013	0.51225	0.565685	2.92438	0.990353	1.79287	1.25028
101.25	velocity(405)	1.5142	0.809938	0.761052		1.67093	1.20266	1.39313	2.22171	0.927793	0.52	1.80178	0.505964	1.28	0.521536	2.5824	0.84	2.10219	0.379473	1.98313	1.78213	1.75317	0.357771	0.252982	1.38679	1.36059		0.568507	1.49933	0.44	2.05251	1.32966	0.04	2.47095	0.486621	0.291204	1.26491	1.56461	1.16619	1.19331	2.52127		2.63059	0.291204	0.62482	2.86245	0.933809	1.75317	1.21062
101.5	velocity(406)	1.5142	0.82365	0.737564		1.61443	1.30231	1.35882	2.22854	0.989545	0.468188	1.8	0.447214	1.32242	0.64622	2.48676	0.880909	2.03686	0.505964	2.13654	1.94031	1.74402	0.411825	0.169706	1.49345	1.31027		0.651153	1.34937	0.486621	2.23213	1.46697	0.0565685	2.46868	0.407922	0.481664	1.24258	1.45437	1.07331	1.20333	2.65932		2.47257	0.401995	2.14401	2.85125	0.793977	1.91207	0.401995
101.75	velocity(407)	1.59248	0.751532	0.729932		1.48809	1.42042	1.64146	2.23893	0.941488	0.447214	1.72047	0.447214	1.28996	0.758947	2.77849	0.76	2.05913	0.45607	2.22423	1.89061	1.61443	0.34176	0.2	1.5036	1.19867		0.486621	1.44554	0.52	2.15295	1.41873	0.126491	2.54118	0.32249	0.441814	1.37637	1.37928	1.10923	1.3914	2.66113		2.61962	0.481664	0.843801	2.87388	0.735391	1.76182	0.329848
102	velocity(408)	1.69186	0.754718	0.708802		1.30231	1.38852	1.76182	2.03686	1.01272	0.362215	1.68048	0.56	1.29553	0.751532	2.45601	0.843801	2.16481	0.572713	2.06959	1.76182	1.38622	0.377359	0.233238	1.53883	1.16619		0.715542	1.5142	1.77088	1.98957	1.46751	0.0894427	2.54024	0.28	0.441814	1.13701	1.30782	1.16276	1.34104	2.58643		2.67013	0.76	2.20436	2.92957	0.768375	1.76816	0.34176
102.25	velocity(409)	1.62432	0.809938	0.565685		1.18794	1.23223	1.73666	2.11698	1.05906	0.288444	1.72047	0.544059	1.2912	0.809938	2.45406	0.894427	2.20036	0.447214	1.94402	1.64195	1.36235	0.45607	0.256125	1.48	1.18119		0.715542	1.56205	1.94031	1.9083	1.2912	0.215407	2.54118	0.393954	0.401995	1.08812	1.30782	1.14612	1.16482	2.69904		2.51205	0.72	0.861626	2.95134	0.848528	1.85602	0.329848
102.5	velocity(410)	1.49933	0.793977	0.521536		1.21918	0.990353	1.76182	2.16333	1.29553	0.215407	1.6005	0.505964	1.35351	0.747262	2.62084	1.00319	2.04313	0.144222	2.07461	1.68	1.36235	0.4	0.31241	1.32061	1.18727		0.590593	1.56205	2.16518	1.90032	1.46697	0.08	2.46868	0.291204	0.44	1.22115	1.41873	1.09252	1.17644	2.82418		2.48676	0.68469	0.835225	2.91781	0.735391	2.08806	0.357771
102.75	velocity(411)	1.5284	0.793977	0.544059		1.16	1.07703	1.58795	2.13804	1.25284	0.268328	1.44	0.69857	1.37753	0.77666	2.57154	0.880909	2.07576	0.288444	2.13016	1.80178	1.35882	0.45607	0.34176	1.42941	1.15378		0.51225	1.48486	2.15741	1.72047	1.50572	0.126491	2.54118	0.252982	0.401995	1.10923	1.50306	1.12925	1.14543	2.78625		2.60461	0.72111	0.847585	3.04631	0.568507	2.14401	0.31241
103	velocity(412)	1.6179	0.754718	0.52		0.963328	1.28062	1.49933	1.96163	1.12641	0.34176	1.44222	0.594643	1.30782	0.888144	2.58147	0.76	2.18358	0.377359	2.12038	1.8817	1.4322	0.432666	0.447214	1.54557	0.987927		0.466476	1.44222	2.14401	1.61988	1.36	0.0565685	2.5762	0.178885	0.36	1.0024	1.52053	1.12712	1.12712	2.67372		2.59754	0.747262	2.42124	2.95134	0.565685	2.2	0.357771
103.25	velocity(413)	1.74264	0.793977	0.52		0.850412	1.32242	1.55589	1.98595	1	0.357771	1.52053	0.843801	1.37928	0.923472	2.60584	0.8	2.2546	0.565685	2.00878	1.84694	1.4	0.425206	0.393954	1.36059	0.967471		0.555698	1.72	2.22171	1.62874	1.36704	0.0565685	2.51078	0.178885	0.52	0.987927	1.50306	1.13208	0.913017	2.75536		2.48676	0.847585	2.3873	2.90875	0.737564	2.21775	0.377359
103.5	velocity(414)	1.66373	0.809938	0.483322		0.820731	1.40228	1.64146	2.12641	1.04995	0.34176	1.44499	0.976524	1.40456	1.0008	2.55625	0.800999	2.08614	0.362215	1.94196	1.69706	1.36821	0.481664	0.411825	1.49345	0.948262		0.576888	1.52053	2.3816	1.52053	1.24064	0.08	2.57992	0.113137	0.557136	1.07703	1.36	1.09179	0.87818	2.8321		2.42685	0.877268	0.989545	3.06646	0.848528	2.37622	0.368782
103.75	velocity(415)	1.48486	0.898888	0.565685		0.768375	1.56818	1.68808	2.08	1.07703	0.466476	1.36528	1.0245	1.34462	0.927793	2.70703	0.84	2.12941	0.441814	2.09914	1.57835	1.28062	0.243311	0.368782	1.47513	1.0024		0.568507	1.52473	2.34196	1.38159	1.14543	0.04	2.61473	0.04	0.561427	1.06283	1.27812	1.10923	0.820731	2.81737		2.59754	1.10923	0.989545	2.92957	0.8	2.40832	0.432666
104	velocity(416)	1.44056	0.856037	0.526118		0.594643	1.68048	1.64195	1.9992	1.09836	0.407922	1.36528	1.10635	1.24064	1.00319	2.63211	0.920869	2.25424	0.557136	2.03096	1.59248	1.27311	0.850412	0.432666	1.52315	1.10923		0.576888	1.5221	2.44	1.21655	1.27059	0	2.57651	0.08	0.565685	1.07703	1.38852	1.15378	0.898888	2.65601		2.55155	1.16276	2.36542	2.97725	0.6	2.3873	0.51225
104.25	velocity(417)	1.44499	0.820731	0.486621		0.565685	1.74264	1.49773	1.87275	1.20599	0.494773	1.41421	1.13278	1.21852	1.05224	2.70496	0.963328	2.22279	0.481664	2.04	1.63169	1.27562	0.0894427	0.430813	1.38101	1.00319		0.505964	1.44056	2.53393	1.2522	1.39714	0.04	2.57651	0.215407	0.447214	0.966644	1.45382	1.14612	0.735391	2.77618			1.18119	1.17712	3.00719	0.6	2.42157	0.538145
104.5	velocity(418)	1.48486	0.880909	0.481664		0.468188	1.97464	1.37637	1.91039	1.24193	0.544059	1.32966	1.25603	1.21655	1.20067	2.77849	0.963328	2.13016	0.379473	2.01316	1.81417	1.2093	0.0894427	0.468188	1.38852	0.930376		0.521536	1.40228	2.40067	1.20067	1.32424	0.04	2.59384	0.411825	0.505964	1	1.5142	1.14612	0.793977	2.85601			1.44941	1.15447	3.11589	0.71218	2.56562	0.568507
104.75	velocity(419)	1.40513	0.877268	0.521536		0.533667	2.11092	1.4	1.94031	1.08812	0.544059	1.16276	1.25603	1.20067	1.08074	2.64847	0.920869	2.1414	0.362215	2.03961	1.75864	1.2	0.0565685	0.430813	1.60449	0.91214		0.483322	1.52	2.42553	0.960833	1.25539	0.04	2.59384	0.430813	0.557136	1	1.55332	1.1114	0.79196	2.58643			1.61245	1.11571	3.00533	0.699714	2.47645	0.594643
105	velocity(420)	1.32966	0.880909	0.60531		0.526118	2.14401	1.33686	1.96163	1.07703	0.486621	1.20266	1.35351	1.14612	1.08074	2.68477	0.84	2.24143	0.36	2.04313	1.60649	1.18929	0.04	0.466476	1.49933	0.923472		0.488262	1.6179	2.6	0.80399	1.22703	0.0565685	2.63059	0.411825	0.52	0.974064	1.49933	1.07703	0.856037	2.596			1.72186	1.11571	2.89883	0.71218	2.36237	0.590593
105.25	velocity(421)	1.36235	0.880909	0.681175		0.368782	2.02544	1.37637	1.91039	1.05906	0.447214	1.20266	1.39943	1.07703	1.08296	2.72118	0.764199	2.25211	0.407922	1.96977	1.60649	1.18929	0.0894427	0.45607	1.70317	1.01193		0.466476	1.45382	2.64877	0.758947	1.30599	0.113137	2.59384	0.481664	0.555698	0.885438	1.38852	1.10923	0.98387	2.78568		2.65932	1.92042	2.28876	3.02364	0.71218	2.46868	0.594643
105.5	velocity(422)	1.40513	0.880909	0.690507		0.243311	1.60649	1.53101	1.853	1.06283	0.417612	1.12	1.44222	1.00955	1.16619	2.70141	0.758947	2.16333	0.368782	1.79109	1.65747	1.18929	1.12925	0.417612	1.57835	1.04995		0.501199	1.36059	2.51746	0.447214	1.30599	0.08	2.55906	0.538145	0.538145	0.785875	1.36235	1.07331	1	2.78568		2.59754	2.03214	2.32551	2.98931	0.699714	2.54118	0.62482
105.75	velocity(423)	1.40228	0.850412	0.651153		0.32249	1.30782	1.60897	1.91039	1.05906	0.368782	1.00319	1.50785	2.16148	1.36704	2.52286	0.855102	2.09724	0.282843	1.75454	1.82779	1.18794	1.11427	0.407922	1.31027	1.00319		0.432666	1.37463	2.5824	0.256125	1.21655	0.203961	2.63181	0.565685	0.568507	0.772528	1.44222	1.12925	1.02215	2.6184		2.60461	2.14401	1.33507	2.86775	0.804984	2.45601	0.656049
106	velocity(424)	1.40513	0.848528	0.690507		0.243311	1.75317	1.49773	2.03843	1.07703	0.32	0.963328	1.50572	2.10523	1.38159	2.54401	0.863481	2.15295	0.126491	1.83521	1.86462	1.0748	1.12641	0.393954	1.59248	0.950789		0.407922	1.44056	2.69429	0.486621	1.19867	0.282843	2.61565	0.555698	0.52	0.824621	1.56205	1.2522	1.10923	2.76463		2.79485	2.16813	1.28996	2.84703	0.913893	2.33238	0.769415
106.25	velocity(425)	1.36235	0.824621	0.659697		0.126491	1.85602	1.43388	1.98635	1.10635	0.268328	1.0008	1.601	2.05602	1.37753	1.98917	0.91214	2.16333	0.368782	1.80754	1.80754	1.11212	1.31939	0.486621	1.44886	0.948262		0.447214	1.48216	2.7828	0.644981	1.12712	0.2	2.57899	0.544059	0.609262	0.877268	1.64438	1.21655	1.20333	2.93721		2.47257	2.18248	1.25028	3.04105	0.930376	2.36677	0.832346
106.5	velocity(426)	1.24579	0.820731	0.724431		0.256125	1.9308	1.36	2.03686	1.25284	0.178885	0.967471	1.67045	2	1.28996	2.52254	0.973242	1.9972	0.215407	1.82165	1.71814	1.06508	1.50625	0.447214	1.35823	1.04307		0.594643	1.36059	2.73233	0.468188	1.18727	0.252982	2.52286	0.644981	0.521536	1.41365	1.56461	1.18119	1.32966	2.90241		2.69072	2.31206	0.329848	2.95161	0.930376	2.51873	0.913017
106.75	velocity(427)	1.17712	0.848528	0.888144		0.268328	2.049	1.41421	1.97585	1.22703	0.291204	0.815843	1.63218	1.93659	1.23548	2.46966	0.888144	2	0.08	1.7088	1.81108	1.1114	1.35823	0.32	1.44222	1.14543		0.51225	1.37463	2.5678	0.850412	1.14543	0.215407	2.54244	0.699714	0.466476	1.36059	1.56461	1.21655	1.29244	2.79886		2.63697	2.36136	0.967471	2.81539	1	2.50727	0.880909
107	velocity(428)	1.16276	0.880909	0.880909		0.268328	2.15629	1.43108	1.9992	1.15169	0.329848	0.769415	1.59248	1.9308	1.25539	2.46739	0.883629	2	0.39598	1.7088	1.9551	1.18119	1.26491	0.268328	1.5221	1.16619		0.536656	1.32	2.58488	0.768375	1.12925	0.268328	2.40033	0.734302	0.45607	1.39714	1.5221	1.27059	1.39714	2.81311		2.46641	2.24321	2.565	2.91671	1.11571	2.36305	0.888144
107.25	velocity(429)	1.16276	0.880909	0.848528		0.377359	1.15447	1.62874	2.20617	1.14543	0.329848	0.80895	1.5331	1.64438	1.52315	2.59384	0.835225	2.07461	0.203961	1.78572	1.93039	1.19867	1.23223	0.282843	1.27122	1.0198		0.582409	1.36235	2.68924	0.793977	1.02528	0.339411	2.43343	0.68	0.466476	1.56869	1.56	1.37928	1.5331	2.96971		2.58147	2.34776	1.36528	2.97294	1.19331	2.596	0.877268
107.5	velocity(430)	1.08074	0.850412	0.8		0.447214	1.26491	1.75454	2.08806	1.08812	0.32	0.933809	1.49933	1.35823	1.47078	2.36812	0.863481	2.00998	0.282843	1.85946	1.78617	1.25539	1.24193	0.233238	1.40228	1		0.488262	1.40057	2.68269	0.764199	1.28996	0.252982	2.54024	0.699714	0.34176	1.85559	1.6005	1.21655	1.55332	2.90241		2.65962	2.44295	2.57123	2.88028	1.16482	2.63211	0.79196
107.75	velocity(431)	1.04077	0.820731	0.855102		0.447214	1.32424	1.72325	2.16333	1.14543	0.36	0.902441	1.50625	1.29553	1.38159	2.39232	0.873613	1.97585	0.401995	1.77539	1.70552	1.27812	1.19331	0.268328	1.25028	1.02215		0.488262	1.44056	2.56312	0.576888	1.12712	0.344093	2.39767	0.787909	0.417612	1.92	1.64049	1.21655	1.56205	2.73905		2.61228	2.40832	0.203961	2.898	1.15447	2.46447	0.764199
108	velocity(432)	0.927793	0.793977	0.835225		0.488262	1.44941	1.41873	2.55155	1.31027	0.329848	0.894427	1.66373	1.72743	1.27122	2.09876	0.933809	1.93039	0.362215	1.74723	1.94402	1.29244	1.23223	0.215407	1.36059	1.12712		0.533667	1.44222	2.68328	0.538145	1.23483	0.291204	2.36136	0.898888	0.407922	2.00639	1.68048	1.18119	1.56461	2.77272		2.42553	2.34913	1.28062	2.96998	1.28996	2.71205	0.913893
108.25	velocity(433)	0.80895	0.707672	0.861626		0.582409	1.45437	1.32424	2.56125	1.31939	0.417612	0.848528	1.72418	1.56	1.36	2.18833	0.796994	1.91541	0.486621	1.8851	2.00878	1.30782	1.21458	0.24	1.27122	1.19867		0.344093	1.36938	2.80941	0.538145	1.21655	0.288444	2.55812	0.936376	0.494773	2.04978	1.64	1.20067	1.72418	2.84478		2.59044	2.26345	0.113137	2.93421	1.28996	2.72969	0.974064
108.5	velocity(434)	0.80399	0.62482	0.861626		0.758947	1.46479	1.32424	2.32207	1.25284	0.521536	0.883629	1.5221	1.48054	1.46697	2.06184	0.747262	1.89652	0.483322	1.96163	2.02425	1.39714	1.03846	0.16	1.42042	1.21655		0.357771	1.38852	2.65481	0.6	1.39542	0.304631	2.54024	0.885438	0.441814	1.92666	1.6005	1.21655	1.77629	2.75855		2.69874	2.43508	1.36528	2.85237	1.2825	2.71205	0.987927
108.75	velocity(435)	0.800999	0.651153	0.91214		0.796994	1.16276	1.36704	2.30894	0.989545	0.572713	1.00717	1.48486	1.44222	1.48647	2.07692	0.785875	1.88043	0.430813	1.83521	1.93659	1.54506	1.01193	0.164924	1.56461	1.21655		0.368782	1.40228	2.5314	0.544059	1.2881	0.344093	2.43311	0.950789	0.407922	1.81593	1.52	1.2522	1.68428	2.68477		2.52602	2.37655	1.36938	2.88943	1.32544	2.68805	0.948262
109	velocity(436)	0.800999	0.681175	1.02528		0.758947	0.930376	1.48	2.30269	1.0008	0.561427	1.04307	1.64195	1.41421	1.41365	2.07692	0.873613	1.84564	0.304631	1.8851	1.84911	1.51789	0.961665	0.126491	1.4	1.16619		0.357771	1.40513	2.70703	0.52	1.2881	0.215407	2.48676	1.01272	0.4	1.58493	1.52473	1.10923	1.64049	2.79113		2.50344	2.2926	1.32966	2.8273	1.44056	2.70496	0.966644
109.25	velocity(437)	0.681175	0.707672	1.02528		0.815843	0.544059	1.60649	2.24179	1.00717	0.533667	1.04077	1.72047	1.47513	1.32424	1.91416	0.877268	1.81108	0.505964	1.92416	1.92666	2.45601	0.989545	0.04	1.28996	1.27122		0.411825	1.48486	2.74022	0.52	1.36821	0.2	2.59538	1.12285	0.4	1.42042	1.65215	1.09179	1.6876	2.8273		2.75536	2.46089	1.02528	2.86775	1.48862	2.67372	0.913017
109.5	velocity(438)	0.572713	0.681175	1.05603		0.973242	0.582409	1.5331	2.00878	1.08	0.494773	1.04	1.76045	1.50625	1.29244	1.79644	0.809938	1.77629	0.344093	1.93536	1.98716	2.28876	0.861626	0.08	1.31939	1.29244		0.329848	1.20266	2.51205	0.45607	1.27122	0.126491	2.54244	1.12071	0.291204	1.28996	1.68048	1.14543	1.76409	2.70496		2.66833	2.51746	1	2.88056	1.42042	2.60768	0.894427
109.75	velocity(439)	0.505964	0.594643	1.05679		0.989545	0.557136	1.42773	1.82428	1.12	0.441814	1.12	1.64195	0.62482	1.36704	2.08806	0.840952	1.91541	0.62482	1.84694	1.95346	2.34196	0.787909	0.0565685	1.17644	1.39714		0.304631	1.36059	2.46479	0.430813	1.37928	0.164924	2.39733	1.16	0.243311	1.21655	1.64438	1.18119	1.804	2.62968		2.59044	2.37588	2.46089	2.6524	1.36821	2.52127	0.930376
110	velocity(440)	0.52	0.488262	0.954149		0.961665	0.751532	1.32966	1.8629	1.12071	0.368782	1.12071	1.56051	0.610574	1.40456	2.0004	0.824621	1.77629	0.737564	1.79778	2.01316	2.30235	0.747262	0.0894427	1.25028	1.34462		0.329848	1.36938	2.60768	0.432666	1.51789	0.16	2.5762	1.20067	0.291204	1.22376	1.602	1.07703	1.8071	2.71116		2.6	2.2069	2.73788	2.63697	1.44222	2.61197	1.02528
110.25	velocity(441)	0.521536	0.4	0.954149		0.936376	0.609262	1.35351	1.82428	1.24579	0.362215	1.08074	1.68048	0.656049	1.36704	1.77539	0.824621	1.64924	1.36235	1.91708	1.98716	2.30235	0.751532	1.23223	1.16069	1.23483		0.32249	1.45986	2.63424	0.36	1.41873	0.2	2.55812	1.2825	0.329848	1.20333	1.52473	1.0198	1.88383	2.84703		2.69785	2.34913	0.203961	2.72029	1.42941	2.60768	1.03846
110.5	velocity(442)	0.555698	0.411825	0.987927		0.923472	0.45607	1.37928	1.83521	1.08296	0.32249	1.13772	1.72418	0.707672	1.27122	1.87489	0.804984	1.67523	1.28062	1.89694	1.98313	2.26274	0.769415	1.28996	1.15169	1.23483		0.34176	1.49933	2.40433	0.344093	1.29244	0.164924	2.41661	1.29553	0.291204	1.15447	1.48216	1.03769	1.8868	2.7017		0	2.40433	2.22926	2.54275	1.39714	2.57775	1.00319
110.75	velocity(443)	0.488262	0.344093	1.11427		1.19331	0.544059	1.40684	1.61047	1.08074	0.304631	1.28996	1.70317	0.688186	1.15169	1.92416	0.754718	1.79778	0.91214	1.8071	1.98313	2.31482	0.68	1.24064	1.0008	1.21655		0.32	1.59248	2.49159	0.291204	1.27812	0.178885	2.46868	1.27122	0.215407	1.05906	1.56818	1.05603	1.92167	2.62206		0	2.26345	2.30825	2.39232	1.32966	2.49159	0.987927
111	velocity(444)	0.411825	0.344093	1.09252		1.12641	0.594643	1.38852	1.5331	1.04307	0.288444	1.25028	1.60798	0.744043	1.45602	1.91207	0.82365	1.73066	0.920869	1.84261	1.95182	2.22171	0.632456	1.28996	0.809938	1.22115		0.32249	1.36235	2.51873	0.31241	1.37753	0.126491	2.59538	1.30231	0.126491	0.973242	1.61245	0.894427	1.96163	2.74838		0	2.23607	2.35423	2.2898	1.29244	2.69904	1.00319
111.25	velocity(445)	0.32249	0.31241	1.0024		1.05224	0.6	1.5142	1.54402	1.08074	0.304631	1.24064	1.64195	0.662118	1.5331	1.83565	0.858836	1.60897	1	1.95059	1.98071	1.76409	0.747262	1.28996	0.843801	1.27059		0.282843	1.40057	2.46479	0.425206	1.4686	0.178885	2.5044	1.30231	0.12	0.815843	1.64779	0.82365	1.92042	2.76319		0	2.2926	2.35423	2.27684	1.29244	2.68835	0.987927
111.5	velocity(446)	0.164924	0.31241	0.894427		1.08665	0.538145	1.63169	1.5824	1.08074	0.34176	1.32242	1.61245	0.734302	1.60649	1.77539	0.861626	1.68808	1.00955	1.98635	2.00838	2.35287	0.848528	0.0894427	0.848528	1.20067		0.268328	1.44499	2.4123	0.39598	1.48486	0.243311	2.41495	1.34937	0.215407	0.758947	1.65747	0.809938	1.8817	2.57029		2.40333	2.43311	0.243311	2.05056	1.25539	2.60215	1.02528
111.75	velocity(447)	0.282843	0.282843	0.913017		1.21062	0.622254	1.49933	1.40684	1.08074	0.377359	1.45986	1.73666	0.751532	1.57175	1.97585	0.923472	1.77629	1.07703	1.98635	2.00998	2.45406	0.880909	0.0894427	0.659697	1.16619		0.233238	1.32544	2.52127	0.339411	1.43388	0.0894427	2.5762	1.32966	0.329848	0.758947	1.5284	0.832346	1.92375	2.58054		2.45601	2.31931	1.18186	2.02781	1.15169	2.46089	1.11427
112	velocity(448)	0.533667	0.31241	0.967471		1.20599	0.688186	1.40513	1.25603	1.04	0.379473	1.45986	1.81593	0.39598	1.40684	2.04313	0.840952	1.83216	1.04307	2.20036	1.92666	2.36947	0.72111	0.0894427	0.800999	1.14612		0.233238	1.49345	2.64877	0.411825	1.43388	0.0894427	2.62968	1.2912	0.441814	0.847585	1.57277	0.764199	1.92042	2.73642		2.61013	2.23607	2.10523	2.2546	1.06283	2.43245	1.20333
112.25	velocity(449)	0.494773	0.252982	0.98387		1.44499	0.51225	1.49345	1.12641	1.00319	0.401995	1.47513	1.79644	0.45607	1.37463	1.8868	0.824621	1.76182	1.07703	2.29225	1.97626	2.27438	0.769415	0.08	0.401995	1.09252		0.226274	1.44499	2.44884	0.51225	1.39542	0.113137	2.54118	1.29553	0.379473	0.809938	1.45986	0.665733	1.96041	2.65932		2.39098	2.35185	2.27015	2.32551	0.913017	2.48966	1.05603
112.5	velocity(450)	0.32249	0.2	1.10055		1.56461	0.432666	1.48216	1.12641	0.923472	0.481664	1.49452	1.67905	0.45607	1.52473	1.54402	0.858836	1.78393	1.04	2.18358	1.97626	1.68238	0.787909	0.126491	0.44	1.04		0.16	1.44056	2.39633	0.432666	1.36	0.0894427	2.45177	1.38101	0.329848	0.894427	1.54557	0.77666	1.96	2.47935		2.51746	2.40566	2.29957	2.13242	0.948262	2.55123	1.00319
112.75	velocity(451)	0.362215	0.144222	1.09252		1.56205	0.483322	1.56461	1.05906	0.848528	0.52	1.68618	1.57277	0.488262	1.6005	2.20036	0.930376	1.89694	1.16619	2.20291	1.95305	1.64924	0.747262	0.113137	0.45607	0.950789		0.16	1.44056	2.60768	0.357771	1.44997	0.252982	2.70141	1.38852	0.329848	0.576888	1.6876	0.751532	1.84	2.50344		2.37924	2.2691	2.16518	2.00639	0.967471	2.38193	0.967471
113	velocity(452)	0.36	0.2	0.987927		1.52473	0.536656	1.56	0.960833	0.80895	0.565685	1.73851	1.6876	0.758947	1.5221	1.86075	0.894427	1.92416	1.03769	2.36677	1.78617	2.09571	0.735391	0.144222	0.486621	0.804984		0.288444	1.36059	2.67552	1.37753	1.4686	0.08	2.66923	1.30292	0.379473	0.555698	1.69186	0.69857	1.92375	2.64394		2.59384	2.20907	1.12712	2.18504	0.858836	2.23893	0.966644
113.25	velocity(453)	0.572713	0.304631	0.967471		1.69706	0.590593	1.602	0.873613	0.785875	0.521536	1.75454	1.62432	0.681175	1.64195	1.98957	0.820731	1.90032	1.10923	2.46349	1.77629	1.44222	0.747262	0.144222	0.44	0.751532		0.282843	1.36	2.51873	1.23483	1.50306	0.2	2.64968	1.30292	0.288444	0.536656	1.57277	0.644981	2.04	2.56531		2.65631	2.29539	1.03769	2.23786	0.699714	2.26345	1.04
113.5	velocity(454)	0.572713	0.31241	0.987927		1.73666	2.06184	1.5331	0.620967	0.729932	0.48	1.73851	1.73159	0.0894427	1.44222	1.83172	0.894427	1.84043	0.913017	2.40832	1.88807	1.42941	0.715542	0.144222	0.368782	0.832346		0.288444	1.28561	2.56562	1.28996	1.4686	0.126491	2.68477	1.40684	0.379473	0.521536	1.49345	0.632456	1.92375	2.36913		2.45601	2.2069	2.18284	2.04313	0.665733	2.20907	1.15169
113.75	velocity(455)	0.594643	0.344093	1.05603		1.72047	1.97342	1.41421	0.690507	0.77666	0.44	1.82603	1.79689	0.04	1.56051	1.88043	0.843801	1.86762	0.809938	2.26416	1.89737	1.57582	0.64622	0.252982	0.379473	0.788923		0.32249	1.21458	2.79428	1.34462	1.36059	0.04	2.64968	1.54557	0.379473	0.501199	1.5142	0.735391	1.804	2.42685		2.47935	2.04353		1.98595	0.688186	2.17807	1.27812
114	velocity(456)	0.632456	0.31241	1.12925		1.78393	1.8868	1.40513	0.544059	0.747262	0.4	1.79109	1.78572	0.16	1.52053	1.9083	0.832346	1.92333	0.847585	2.38562	1.88807	2.13354	0.69857	0.233238	0.329848	0.715542		0.291204	1.04995	2.77272	1.26491	1.38679	0.0894427	2.68477	1.45602	0.393954	0.644981	1.65215	0.751532	1.89526	2.49576		2.70703	2.01316		2.15035	0.626099	2.1496	1.23483
114.25	velocity(457)	0.594643	0.379473	1.16619		1.95387	1.89694	1.44222	0.0565685	0.526118	0.362215	1.77178	1.59399	0.417612	1.5284	2.00998	0.880909	1.9799	0.847585	2.47419	1.69753	1.29244	0.632456	0.282843	0.2	0.71218		0.407922	0.961665	2.59538	1.36528	1.43388	0.04	2.63059	1.4176	0.441814	1.0008	1.65215	0.69857	1.86762	2.49576		2.64394	2.2069		2.18833	0.488262	1.95182	1.0024
114.5	velocity(458)	0.699714	0.344093	1.12925		1.89652	1.78885	1.57277	0.144222	0.407922	0.32	1.84261	1.48	0.04	1.44222	2.00878	0.91214	1.92333	0.796994	2.35287	1.6876	1.56	0.72111	0.339411	0.45607	0.651153		0.339411	0.976524	2.40666	1.37637	1.36059	0.04	2.56031	1.4176	0.544059	1.32061	1.66373	0.69857	1.83565	2.41197		2.45601	2.26274		2.02781	0.411825	2.00998	0.967471
114.75	velocity(459)	0.77666	0.377359	2.44818		1.86118	1.72325	1.70317	1.23483	0.468188	0.252982	1.91416	1.61245	0.12	1.4	2.17513	1.07703	1.98071	0.847585	2.27438	1.84564	1.34462	0.788923	0.344093	0.126491	0.610574		0.304631	1.02528	2.46966	1.39313	1.21852	0.04	2.60768	1.54402	0.52	1.602	1.6179	0.715542	1.8629	2.44524		2.51873	2.12151		2.02544	0.52	1.96163	0.967471
115	velocity(460)	0.880909	0.344093	2.41197		1.95059	2.44131	1.69706	1.21852	0.44	0.31241	1.88043	1.85946	0.0565685	1.48054	2.34401	0.944034	2.00838	0.835225	2.31931	1.92083	1.16619	0.72111	0.339411	0.12	0.688186		0.288444	1.00319	2.34776	1.3121	1.18929	0.0894427	2.56562	1.5824	0.533667	1.68428	1.57835	0.688186	1.92208	2.36542		2.66923	2.12151		2.14401	0.521536	1.84391	1.02528
115.25	velocity(461)	0.905097	0.339411	2.40832		2.09914	2.56125	1.54557	1.04995	0.417612	0.203961	1.8071	1.75317	0.12	1.56205	2.2912	0.888144	1.98071	0.885438	2.34094	1.84564	1.88043	0.744043	0.344093	0.4	0.662118		0.288444	1.10923	2.13953	1.30231	1.15169	0.08	2.40832	1.50572	0.447214	2.19672	1.56818	0.737564	2.02544	2.24143		2.51746	2.1496		2.01435	0.417612	1.73666	1.04
115.5	velocity(462)	0.933809	0.4	2.44033		2.04431	2.52127	1.44554	1.12285	0.430813	0.233238	1.95059	1.66709	0.08	1.52053	2.40566	0.894427	1.92416	0.950789	2.22279	1.66709	0.707672	0.850412	0.344093	0.144222	0.68352		0.282843	1.07703	3.38018	2.05718	1.21852	0.04	2.24321	1.42941	0.407922	2.01911	1.57277	0.644981	1.94031	2.20145		2.35287	2.06959		1.96041	0.32249	1.78751	1.14543
115.75	velocity(463)	0.91214	0.432666	2.52127		1.96367	2.66113	1.44554	1.32544	0.447214	0.252982	1.93205	1.66709	0.203961	1.48054	2.27403	0.976524	1.87019	0.82365	2.34094	1.6473	0.52	0.933809	0.31241	0.113137	0.632456		0.32249	1.29244	3.22118	1.7088	1.18186	0.04	2.24321	1.45602	0.4	2.00878	1.62432	0.62482	1.89188	2.32138		2.54275	1.95346		2.16592	0.34176	1.87019	1.16276
116	velocity(464)	0.793977	0.488262	2.48516		2.09914	2.65932	1.50625	1.40513	0.243311	0.28	1.8659	1.6876	1.73113	1.36059	2.37857	1.05679	1.79287	0.824621	2.3816	1.67523	1.03228	0.933809	0.304631	0.2	0.568507		0.288444	1.22703	3.2249	1.698	1.26491	0.0565685	2.16481	1.54402	0.468188	2.01911	1.81108	0.656049	1.90158	2.28		2.6315	1.98716		2.20145	0.417612	1.87446	1.12712
116.25	velocity(465)	0.906863	0.509117	2.48129		2.17624	2.48966	1.61047	1.36528	0.4	0.28	1.84564	1.82603	1.67093	1.60449	2.40832	1.15378	1.81019	0.832346	2.32723	1.63267	0.393954	0.933809	0.32249	0.215407	0.544059		0.288444	1.05603	3.08701	1.64779	1.15169	0	2.97321	1.55589	0.544059	2.07461	1.74264	0.71218	1.97909	2.16037		2.42981	1.96163		2.16148	0.447214	1.76816	0.967471
116.5	velocity(466)	0.933809	0.51225	2.48032		2.13016	2.49159	1.67045	1.28561	0.243311	0.36	1.88043	1.75317	1.61245	1.64049	2.43311	1.0245	1.84391	0.809938	2.21883	1.5985	0.393954	0.933809	0.920869	0.452548	0.544059		0.288444	1.11427	2.94292	1.36938	1.19331	0.04	3.01144	1.40456	0.572713	2.12	1.73666	0.735391	1.95059	2.0036		2.32757	1.8387		2.08614	0.417612		0.920869
116.75	velocity(467)	0.906863	0.488262	2.52032		2.01911	2.5481	1.61047	1.2912	0.178885	0.362215	1.84261	1.6876	1.59298	1.64438	2.33032	1.06508	1.81019	0.809938	2.21847	1.5985	0.368782	0.906863	0.960833	0.411825	0.568507		0.256125	1.17644	3.17616	1.44886	1.12641	0.178885	3.1264	1.34104	0.536656	2.09724	1.66373	0.678823	1.94031	2.0195		2.51873	1.69706		2.21775	0.425206		0.913017
117	velocity(468)	0.906863	0.538145	2.40033		2.01316	2.64877	1.61047	1.55332	0.291204	0.401995	1.77674	1.59298	1.55795	1.64049	2.32551	1.03769	1.698	0.793977	2.36136	1.37753	1.12712	1.03228	0.927793	0.34176	0.538145		0.256125	1.2912	3.10097	1.38101	1.17644	0.203961	2.97859	1.40456	0.610574	2.03214	1.58493	0.71218	2.0004	1.89061		2.60768	1.70082		2.34196	0.544059		0.930376
117.25	velocity(469)	1	0.544059	2.41628		2.21269	2.50727	1.57175	1.63169	0.393954	0.481664	1.79109	1.6876	1.66469	1.36235	2.37655	0.906863	1.78213	0.906863	2.3079	1.36528	0.8	1.09179	1.04077	0.215407	0.452548		0.282843	1.55589	2.89607	1.28062	1.21458	0.178885	2.91122	1.48	0.555698	1.88807	1.56205	0.793977	2.07885	1.82165		2.45406	1.73666		2.26274	0.6		0.894427
117.5	velocity(470)	1.1114	0.576888	2.42685		2.2	2.47419	1.5331	1.51789	0.430813	0.48	1.79109	1.57632	1.67475	1.36059	2.35185	0.963328	1.87019	1	2.21847	1.46697	1.4	1.04995	1.04077	0.521536	0.32249		0.268328	1.36938	2.8321	1.51789	1.19331	0.268328	2.91122	1.54506	0.544059	1.70552	1.55332	0.877268	2.01792	1.87489		2.39232	1.75454		2.51205	0.568507		0.91214
117.75	velocity(471)	1.30782	0.632456	2.42685		2.21269	2.49736	1.45602	1.62825	0.417612	0.481664	1.75636	1.5985	1.68808	1.45382	2.34776	1.0748	1.84911	1.0748	2.2546	1.54506	0.32249	1.09836	0.282843	0.6	0.411825		0.304631	1.38101	2.91204	1.32424	1.17712	0.256125	2.98931	1.43388	0.51225	1.8071	1.62432	0.906863	1.853	1.89526		2.53298	1.55589		2.68328	0.594643		0.843801
118	velocity(472)	1.35823	0.699714	2.46641		2.38193	2.42157	1.5824	1.89694	0.368782	0.505964	1.86118	1.61245	1.59298	1.44886	2.23464	1.13137	1.72557	1.0469	2.36373	1.50306	0.31241	1.12641	0.32249	0.611882	0.45607		0.282843	1.59248	2.84872	1.21655	1.10635	0.233238	2.92657	1.41873	0.447214	1.87489	1.70317	0.848528	1.83565	1.8817		2.58488	1.55589		2.6248	0.707672		0.754718
118.25	velocity(473)	1.44222	0.751532	2.39366		2.40832	2.40133	1.61988	1.82472	0.32249	0.407922	1.91541	1.61988	1.5985	1.48486	2.29957	1.16	1.72743	1.10635	2.19126	1.32424	0.233238	1.0284	0.288444	0.641249	0.417612		0.288444	1.62432	2.69904	1.40911	1.15447	0.256125	2.88721	1.53101	0.401995	1.94402	1.53883	0.877268	1.9799	1.6819		2.40666	1.55589		2.67043	0.824621		0.71218
118.5	velocity(474)	1.40228	0.788923	2.39366		2.34776	2.34674	1.56	1.91541	0.368782	0.329848	1.95059	1.60897	1.6536	1.45382	2.33649	1.07629	1.75362	1.11212	2.11244	1.27059	0.31241	0.941488	0.256125	0.761052	0.407922		0.31241	1.43611	2.75536	1.44222	1.10635	0.282843	2.91973	1.57582	0.417612	1.97626	1.54557	0.877268	1.95346	1.75727		2.37857	1.44278		2.85881	0.848528		0.656049
118.75	velocity(475)	1.36938	0.793977	2.26274		2.48966	2.48709	1.5824	1.65602	0.362215	0.243311	1.93205	1.60897	1.72047	1.41421	2.23607	0.963328	1.73113	1.18727	2.31482	1.32424	0.659697	0.923472	0.233238	0.843801	0.533667		0.256125	1.5331	2.94646	1.50572	1.19331	0.31241	2.98181	1.53935	0.536656	2.10523	1.42042	0.905097	1.83565	1.90704		2.45862	1.38852		2.84675	0.850412		0.665733
119	velocity(476)	1.40513	0.77666	2.36812		2.63181	2.61228	1.52315	1.86462	0.32249	0.268328	1.89694	1.82428	1.73666	1.49345	2.30755	0.865332	1.64146	1.27624	2.30339	1.41873	0.64622	0.960833	0.178885	0.883629	0.468188		0.169706	1.62432	2.83746	1.55795	1.12641	0.32249	2.8825	1.43108	0.590593	2.17954	1.4176	0.968297	1.84391	1.78213		2.48129	1.27562		2.88444	0.888144		0.788923
119.25	velocity(477)	1.48054	0.688186	2.44524		2.60277	2.6	1.53935	2.06456	0.379473	0.178885	1.89652	1.87446	1.58493	1.60798	2.32551	1.00955	1.58795	1.39313	2.16333	1.50306	0.2	1.12071	0.178885	0.923472	0.505964		0.04	1.7102	2.74489	1.81813	1.23223	0.344093	2.92246	1.50785	0.626099	2.17954	1.45602	0.93723	1.95059	1.64		2.34094	1.19331		2.85237	1.00955		0.82365
119.5	velocity(478)	1.52473	0.626099	2.44131		2.43508	2.53298	1.61245	1.92666	0.447214	0.24	1.88043	1.91207	1.54402	1.48486	2.28806	1.10635	1.66901	1.33686	2.15035	1.3914	0.557136	1.16069	0.178885	0.941488	0.304631		0.04	1.81108	2.77705	1.78617	1.22703	0.32	2.9211	1.63414	0.6	2.20907	1.56205	0.93723	1.85946	1.77088		2.27684	1.04995		2.93639	1.04307		0.788923
119.75	velocity(479)	1.5284	0.68352	2.44131		2.52507	2.50503	1.61245	2.03214	0.68	0.203961	1.91416	1.81373	1.6536	1.36235	2.33649	1.11212	1.78213	1.40911	2.19272	1.27812	0.594643	1.12071	0.144222	0.902441	0.233238		0	1.86118	2.69072	1.81945	1.16482	0.31241	2.92438	1.52053	0.626099	2.15629	1.57175	0.933809	1.80887	1.93536		2.26592	0.963328		2.88361	1.06508		0.688186
120	velocity(480)														1.28561	2.4176	1.10635	1.72743	1.6536	2.25175	1.24064	0.45607	1.16069	0.0894427	0.950789	0.169706		0.04	1.73666	2.78625	1.93494	1.29244	0.31241	2.97321	1.45437	0.521536	2.06495	1.39714	1.00955	1.97909	1.85946		2.26592	0.993579		2.89993	1.1114		0.568507
average speed/time		0.856821	0.651864	0.984415	1.01875	1.73746	1.60316	1.24191	1.76378	0.79427	0.51489	1.60484	1.32767	0.998576	1.24535	2.10282	0.721228	1.2997	1.2461	1.89993	1.71571	1.19241	1.1696	0.571232	1.2698	1.31188	2.58481	0.464218	1.48543	1.66064	1.68332	1.11612	0.130521	1.92236	1.0822	0.665592	1.58968	1.71085	0.917517	1.29355	2.27999	1.4048	2.00769	1.74438	0.782485	2.22198	1.21684	1.83701	0.925423
		1.31	1.31	1.31	1.31	1.31	1.31	1.31	1.31	1.31	1.31	1.31	1.31	1.31	1.31	1.31	1.31	1.31	1.31	1.31	1.31	1.31	1.31	1.31	1.31	1.31	1.31	1.31	1.31	1.31	1.31	1.31	1.31	1.31	1.31	1.31	1.31	1.31	1.31	1.31	1.31	1.31	1.31	1.31	1.31	1.31	1.31	1.31	1.31
normalized average speed/time		0.654062	0.497606	0.751462	0.777668	1.3263	1.22379	0.948021	1.3464	0.606313	0.393045	1.22507	1.01349	0.762272	0.950648	1.6052	0.550556	0.992135	0.951221	1.45033	1.30971	0.910239	0.892828	0.436055	0.969312	1.00143	1.97314	0.354365	1.13392	1.26766	1.28497	0.851999	0.099634	1.46745	0.826105	0.508085	1.2135	1.30599	0.700395	0.98744	1.74045	1.07237	1.53259	1.33159	0.597317	1.69617	0.928887	1.4023	0.70643
[truncated: 16 more columns]

## Sheet: HbOE 6hr - Crawling Speed
Time	Video1_230713														Video2_230713																Video3_230713												Video1_230803
0	velocity(0)	0	0	0	0	0	0	0	0	0	0	0	0	0	0	0	0	0	0	0	0	0	0	0	0	0	0	0	0	0	0	0	0	0	0	0	0	0	0	0	0	0	0	0	0	0	0	0	0
0.25	velocity(1)	0	0	0	0	0	0	0	0	0	0	0	0	0	0	0	0	0	0	0	0	0	0	0	0	0	0	0	0	0	0	0	0	0	0	0	0	0	0	0	0	0	0	0	0	0	0	0	0
0.5	velocity(2)	0	0	0	0	0	0	0	0	0	0	0	0	0	0	0	0	0	0	0	0	0	0	0	0	0	0	0	0	0	0	0	0	0	0	0	0	0	0	0	0	0	0	0	0	0	0	0	0
0.75	velocity(3)	0	0	0	0	0	0	0	0	0	0	0	0	0	0	0	0	0	0	0	0	0	0	0	0	0	0	0	0	0	0	0	0	0	0	0	0	0	0	0	0	0	0	0	0	0	0	0	0
1	velocity(4)	0	0	0	0	0	0	0	0	0	0	0	0	0	0	0	0	0	0	0	0	0	0	0	0	0	0	0	0	0	0	0	0	0	0	0	0	0	0	0	0	0	0	0	0	0	0	0	0
1.25	velocity(5)	0	0	0	0	0	0	0	0	0	0	0	0	0	0	0	0	0	0	0	0	0	0	0	0	0	0	0	0	0	0	0	0	0	0	0	0	0	0	0	0	0	0	0	0	0	0	0	0
1.5	velocity(6)	0	0	0	0	0	0	0	0	0	0	0	0	0	0	0	0	0	0	0	0	0	0	0	0	0	0	0	0	0	0	0	0	0	0	0	0	0	0	0	0	0	0	0	0	0	0	0	0
1.75	velocity(7)	0	0	0	0	0	0	0	0	0	0	0	0	0	0	0	0	0	0	0	0	0	0	0	0	0	0	0	0	0	0	0	0	0	0	0	0	0	0	0	0	0	0	0	0	0	0	0	0
2	velocity(8)	0	0	0	0	0	0	0	0	0	0	0	0	0	0	0	0	0	0	0	0	0	0	0	0	0	0	0	0	0	0	0	0	0	0	0	0	0	0	0	0	0	0	0	0	0	0	0	0
2.25	velocity(9)	0	0	0	0	0	0	0	0	0	0	0	0	0	0	0	0	0	0	0	0	0	0	0	0	0	0	0	0	0	0	0	0	0	0	0	0	0	0	0	0	0	0	0	0	0	0	0	0
2.5	velocity(10)	0	0	0	0	0	0	0	0	0	0	0	0	0	0	0	0	0	0	0	0	0	0	0	0	0	0	0	0	0	0	0	0	0	0	0	0	0	0	0	0	0	0	0	0	0	0	0	0
2.75	velocity(11)	0	0	0	0	0	0	0	0	0	0	0	0	0	0	0	0	0	0	0	0	0	0	0	0	0	0	0	0	0	0	0	0	0	0	0	0	0	0	0	0	0	0	0	0	0	0	0	0
3	velocity(12)	0	0	0	0	0	0	0	0	0	0	0	0	0	0	0	0	0	0	0	0	0	0	0	0	0	0	0	0	0	0	0	0	0	0	0	0	0	0	0	0	0	0	0	0	0	0	0	0
3.25	velocity(13)	0	0	0	0	0	0	0	0	0	0	0	0	0	0	0	0	0	0	0	0	0	0	0	0	0	0	0	0	0	0	0	0	0	0	0	0	0	0	0	0	0	0	0	0	0	0	0	0
3.5	velocity(14)	0	0	0	0	0	0	0	0	0	0	0	0	0	0	0	0	0	0	0	0	0	0	0	0	0	0	0	0	0	0	0	0	0	0	0	0	0	0	0	0	0	0	0	0	0	0	0	0
3.75	velocity(15)	0	0	0	0	0	0	0	0	0	0	0	0	0	0	0	0	0	0	0	0	0	0	0	0	0	0	0	0	0	0	0	0	0	0	0	0	0	0	0	0	0	0	0	0	0	0	0	0
4	velocity(16)	0	0	0	0	0	0	0	0	0	0	0	0	0	0	0	0	0	0	0	0	0	0	0	0	0	0	0	0	0	0	0	0	0	0	0	0	0	0	0	0	0	0	0	0	0	0	0	0
4.25	velocity(17)	0	0	0	0	0	0	0	0	0	0	0	0	0	0	0	0	0	0	0	0	0	0	0	0	0	0	0	0	0	0	0	0	0	0	0	0	0	0	0	0	0	0	0	0	0	0	0	0
4.5	velocity(18)	0	0	0	0	0	0	0	0	0	0	0	0	0	0	0	0	0	0	0	0	0	0	0	0	0	0	0	0	0	0	0	0	0	0	0	0	0	0	0	0	0	0	0	0	0	0	0	0
4.75	velocity(19)	0	0	0	0	0	0	0	0	0	0	0	0	0	0	0	0	0	0	0	0	0	0	0	0	0	0	0	0	0	0	0	0	0	0	0	0	0	0	0	0	0	0	0	0	0	0	0	0
5	velocity(20)	0	0	0	0	0	0	0	0	0	0	0	0	0	0	0	0	0	0	0	0	0	0	0	0	0	0	0	0	0	0	0	0	0	0	0	0	0	0	0	0	0	0	0	0	0	0	0	0
5.25	velocity(21)	0	0	0	0	0	0	0	0	0	0	0	0	0	0	0	0	0	0	0	0	0	0	0	0	0	0	0	0	0	0	0	0	0	0	0	0	0	0	0	0	0	0	0	0	0	0	0	0
5.5	velocity(22)	0	0	0	0	0	0	0	0	0	0	0	0	0	0	0	0	0	0	0	0	0	0	0	0	0	0	0	0	0	0	0	0	0	0	0	0	0	0	0	0	0	0	0	0	0	0	0	0
5.75	velocity(23)	0	0	0	0	0	0	0	0	0	0	0	0	0	0	0	0	0	0	0	0	0	0	0	0	0	0	0	0	0	0	0	0	0	0	0	0	0	0	0	0	0	0	0	0	0	0	0	0
6	velocity(24)	0	0	0	0	0	0	0	0	0	0	0	0	0	0	0	0	0	0	0	0	0	0	0	0	0	0	0	0	0	0	0	0	0	0	0	0	0	0	0	0	0	0	0	0	0	0	0	0
6.25	velocity(25)	0.04	1.61047	0	0.51225	1.67045	0.824621	1.22376	0.494773	0.82365	0.243311	1.59399	0.987927	0.288444	0.980612	1.98595	1.76045	0.0565685	1.88298	1.40228	1.05224	0.932952	2.11206	1.88043	1.50572	1.4322	0.769415	0.39598	0.843801	2.27754	0.441814	1	0.32	1.55795	0	1.22376	0.0565685	1.03846	0	0.913893	2.25424	0.368782	1.16276	0.565685	1.31027	1.04307	0.98387	0.32	1.87275
6.5	velocity(26)	0.0565685	1.48432	0	0.481664	1.698	0.72111	1.2912	0.526118	0.681175	0.08	1.55332	1.16619	0.344093	1.12071	2.05602	1.72	0.28	1.9308	1.56818	0.941488	0.913017	2.19272	1.91416	1.48054	1.38679	0.754718	0.481664	0.80895	2.25424	0.407922	0.960833	0.28	1.61443	0	1.26301	0	1.15447	0	0.898888	2.34367	0.329848	1.20266	0.357771	1.32484	1.05603	0.898888	0.441814	1.83521
6.75	velocity(27)	0.0565685	1.44554	0.0565685	0.609262	1.71814	0.609262	1.21458	0.544059	0.4	0.169706	1.5142	1.18186	0.31241	1.08074	2.14401	1.804	0.252982	1.96977	1.69706	0.894427	0.861626	2.21775	1.90158	1.4	1.40911	0.843801	0.568507	0.80895	2.06184	0.417612	1.0469	0.282843	1.61443	0	1.21062	0	1.16482	0.0565685	0.877268	2.23034	0.329848	1.24258	0.494773	1.36	1	0.788923	0.447214	1.79689
7	velocity(28)	0.04	1.30292	0.04	0.729932	1.78572	0.45607	1.06733	0.494773	0.815843	0.31241	1.52315	1.19867	0.144222	1.08074	2.2691	1.72	0.268328	1.94031	1.8071	1.03846	0.715542	2.27403	1.82165	1.50572	1.33147	0.936376	0.377359	0.80895	2.02386	1.09836	1.14543	0.282843	1.64438	0.04	1.16619	0	1.21458	0.04	0.87818	2.16813	0.256125	1.24258	0.505964	1.43108	0.877268	0.787909	0.505964	1.69517
7.25	velocity(29)	0.0565685	1.21458	0	0.729932	1.82165	0.481664	1.01272	0.45607	0.68352	0.178885	1.54557	1.18186	0.2	1.04	2.20907	1.72418	0.744043	1.98917	2.01435	1.08812	0.670522	2.06649	1.86462	1.52735	1.298	0.930376	0.425206	0.729932	1.95059	0.521536	1.13842	0.32249	1.61443	0.04	1.2825	0	1.40456	0.0565685	0.877268	2.24143	0.226274	1.24258	0.282843	1.55641	0.809938	0.769415	0.494773	1.72325
7.5	velocity(30)	0.0894427	1.26491	0	0.737564	1.83521	0.466476	1.04307	0.4	0.848528	0.288444	1.5284	1.13208	0.178885	1.0469	2.26274	1.80044	0.656049	2.11547	2.31482	1.16619	0.582409	2.03961	2.02781	1.48054	1.18727	0.82365	0.425206	0.800999	1.79778	0.737564	1.15169	0.282843	1.61839	0.04	1.24258	0	1.40456	0.04	0.913893	2.30755	0.178885	1.20266	0.417612	1.54506	0.880909	0.769415	0.447214	1.8783
7.75	velocity(31)	0.0565685	1.31575	0	0.843801	1.73666	0.481664	1.0008	0.481664	0.840952	0.16	1.41421	1.24964	0.2	1.01193	2.2926	1.84	0.51225	2.14401	2.27543	1.14543	0.505964	2.18248	1.89652	1.42436	1.03228	0.769415	0.368782	0.72111	1.72186	0.764199	1.0198	0.282843	1.58795	0.04	1.2	0.04	1.4176	0.0565685	0.843801	2.22423	0.164924	1.16069	0.407922	1.601	0.894427	0.754718	0.393954	1.86075
8	velocity(32)	0.0565685	1.4176	0.04	0.923472	1.72696	0.4	1.16069	0.544059	0.800999	0.0894427	1.31939	1.33147	0.178885	0.954149	2.34913	2.0016	0.610574	2.0004	2.30825	1.21655	0.501199	2.12151	1.98716	1.42436	1.10635	0.751532	0.0894427	0.72111	1.53675	0.641249	0.950789	0.282843	1.67475	0.0565685	1.20067	0	1.34104	0	0.888144	2.25601	0.16	1.20266	0.377359	1.7102	0.932952	1.84043	0.344093	1.77539
8.25	velocity(33)	0.0894427	1.54557	0	1.09836	1.83521	0.34176	1.20266	0.611882	0.80399	0.0565685	2.42157	1.52315	0.357771	1.0198	2.21269	1.92375	0.555698	2.02781	2.35423	1.34462	0.377359	1.9799	1.86762	1.41873	1.30599	0.77666	0.203961	0.764199	1.53101	0.572713	0.913893	0.282843	1.64924	0.0894427	1.16069	0	1.49452	0.04	0.898888	2.28806	0.0565685	1.32966	0.425206	1.64	0.954149	1.44222	0.368782	1.68238
8.5	velocity(34)	0.0565685	1.47513	0.04	1.08665	1.93536	0.256125	1.08296	0.64	0.72	0.0894427	2.36136	1.43388	0.2	1.01823	2.13654	1.84391	0.501199	1.96977	2.39366	1.48862	0.357771	1.95182	1.90032	1.45602	1.30599	0.769415	0.0565685	0.761052	0.966644	0.699714	1.00319	0.28	1.58644	0	1.05224	0.04	1.62086	0.04	0.920869	2.37857	0.144222	1.32966	0.488262	1.64	0.967471	1.34164	0.344093	1.68618
8.75	velocity(35)	0.0894427	1.31939	0	1.08296	1.87275	0.178885	1.12	0.641249	0.754718	0.0894427	2.48676	1.41365	0.4	0.990353	2.2	1.8071	0.501199	1.94031	2.35423	1.34462	0.357771	1.9799	1.95346	1.53675	1.09836	0.923472	0.16	0.72	0.447214	0.861626	1.00319	0.24	1.48809	0.04	1.15447	0.0894427	1.61047	0.04	1	2.29957	0.113137	1.36528	0.609262	1.57175	0.967471	1.27122	0.344093	1.82165
9	velocity(36)	0.0565685	1.23223	0.04	1.20067	1.74723	0.16	1.24064	0.690507	0.71218	0.164924	2.51078	1.34462	0.215407	0.944034	2.11206	2.01435	0.447214	1.78572	2.26274	1.44941	0.291204	1.98313	1.86762	1.48809	0.968297	0.967471	0.282843	0.76	0.45607	0.809938	1.03769	0.24	1.48862	0.08	1.25603	0	1.5331	0	1.00955	2.28035	0.12	1.32966	0.708802	1.48862	0.932952	1.27812	0.226274	1.82472
9.25	velocity(37)	0.113137	1.20333	0.04	1.30231	1.68808	0.126491	1.24258	0.6	0.536656	0.0894427	2.49062	1.33147	0.113137	0.976524	1.97626	2.10447	0.362215	1.95059	2.13354	1.55795	0.368782	1.96163	1.72557	1.53675	1.0198	1.00717	0.466476	0.681175	0.88	0.772528	1.03769	0.24	1.58644	0.04	1.29553	0	1.53101	0	1.12071	2.29713	0.126491	1.28996	0.670522	1.56051	0.809938	1.26491	0.126491	1.71814
9.5	velocity(38)	0.113137	1.22376	0	1.32242	1.7102	0.203961	1.44886	0.561427	0.368782	0.12	2.45601	1.20333	0.12	0.93723	2	1.94031	0.362215	1.82428	2.05913	1.68238	0.379473	1.95673	1.78751	1.47567	1.08812	0.960833	0.411825	0.651153	1.25028	0.809938	0.948262	0.24	1.57632	0.04	1.28561	0.04	1.70176	0.0565685	1.08812	2.4	0.243311	1.28561	0.729932	1.56051	0.699714	1.26491	0.226274	1.64584
9.75	velocity(39)	0.113137	1.30231	0.0565685	1.2825	1.78885	0.169706	1.52315	0.565685	0.2	0.08	2.5314	1.37753	0.34176	0.933809	2	1.81108	0.36	1.77539	2.0195	1.70176	0.379473	1.92666	1.90032	1.4	1.07703	0.920869	0.32249	0.724431	1.40911	0.888144	0.865332	0.2	1.48809	0	1.30231	0	1.73851	0	0.944034	2.36136	0.430813	1.36938	0.724431	1.44222	0.699714	1.19331	0.233238	1.77133
10	velocity(40)	0.0894427	1.42042	0.08	1.4	1.84391	0.2	1.6594	0.644981	0.24	0.282843	2.56031	1.41365	0.2	0.993579	1.96367	1.78213	0.36	1.7088	1.89061	1.66709	0.509117	1.87446	1.84391	1.28996	0.932952	0.960833	0.32249	0.80895	1.34164	0.920869	0.824621	0.2	1.40911	0.0565685	1.25603	0	1.61988	0	0.933809	2.37857	0.45607	1.32544	0.68469	1.44222	0.744043	1.21655	0.203961	1.91416
10.25	velocity(41)	0.144222	1.45382	0	1.5331	1.8629	0.215407	1.8124	0.611882	0.329848	0.126491	2.70703	1.52053	0.288444	0.968297	1.87489	1.74951	0.282843	1.72047	1.77133	1.69753	0.509117	1.90032	1.81373	1.33147	0.898888	0.96	0.368782	0.764199	1.42773	0.888144	0.856037	0.2	1.43388	0	1.21062	0.0565685	1.52315	0.04	1.0469	2.34913	0.368782	1.36528	0.761052	1.36	0.644981	1.21655	0.243311	1.91708
10.5	velocity(42)	0.144222	1.33507	0	1.56818	1.72696	0.243311	1.76045	0.561427	0.468188	0.0894427	2.56281	1.36	0.2	0.877268	1.94402	1.77539	0.256125	1.73297	1.73666	1.84043	0.452548	1.95673	1.70176	1.42042	0.966644	1.04307	0.32249	0.8	1.48486	0.850412	0.880909	0.2	1.43388	0.04	1.28996	0	1.61245	0.04	1.0469	2.37655	0.407922	1.36235	0.681175	1.24258	0.626099	0.288444	0.32249	1.82779
10.75	velocity(43)	0.0894427	1.17098	0.0565685	1.60798	1.62432	0.252982	1.74631	0.544059	0.432666	0.113137	2.54527	1.55332	0.0894427	0.707672	2.00878	1.68808	0.256125	1.77088	1.65215	1.95182	0.425206	1.90032	1.90032	1.30599	1.15169	1.23223	0.417612	0.761052	0.45607	0.793977	0.906863	0.16	1.44941	0.04	1.29553	0	1.73528	0.04	1.10345	2.34913	0.401995	1.32544	0.76	1.2	0.662118	0.2	0.441814	1.86075
11	velocity(44)	0.0894427	1.16619	0.0894427	1.6179	1.65215	0.368782	1.74631	0.590593	0.509117	0.169706	2.51078	1.39542	0.12	0.656049	1.96367	1.52315	0.215407	1.597	1.56205	1.95346	0.39598	1.81108	1.93494	1.35351	1.23223	1.17712	0.715542	0.764199	0.304631	0.699714	1	0.126491	1.48486	0.04	1.29553	0.04	1.68618	0.04	1.21918	2.29539	0.48	1.41421	0.764199	1.20266	0.632456	0.04	0.362215	1.91541
11.25	velocity(45)	0.144222	1.16619	0.0894427	1.72696	1.68428	0.32	1.74631	0.665733	0.594643	0.268328	2.57992	0.411825	0.203961	0.656049	1.86118	1.42773	0.126491	1.67141	1.56051	1.78393	0.368782	1.92333	1.84911	1.36528	1.16276	1.16482	0.68	0.641249	0.377359	0.840952	1.05679	0.126491	1.37928	0.04	1.20599	0	1.52315	0	1.24451	2.34913	0.641249	1.32544	0.785875	1.20067	0.576888	0.126491	0.368782	1.96774
11.5	velocity(46)	0.0894427	1.20067	0	1.8851	1.8071	0.401995	1.86462	0.644981	0.632456	0.203961	2.57402	3.15087	0.31241	0.6	2.07538	1.34164	0.126491	1.65747	1.56051	1.76816	0.288444	1.92333	1.76816	1.44222	1.18119	1.19331	0.45607	0.601332	0.45607	0.913017	1.02528	0.04	1.43108	0.04	1.16276	0	1.53935	0.04	1.16276	2.35185	0.56	1.32242	0.824621	1.16069	0.51225	0.04	0.447214	1.9972
11.75	velocity(47)	0.0565685	1.20067	0	1.85946	1.72743	0.203961	1.88043	0.662118	0.688186	0.288444	2.72969	3.23975	0.339411	0.544059	2.18358	1.25603	0.12	1.53101	1.4	1.83216	0.233238	1.81108	1.92416	1.50944	1.23483	1.16482	0.536656	0.681175	0.6	0.87818	0.936376	0.04	1.38159	0	1.17712	0.0565685	1.66517	0.04	1.11212	2.34401	0.565685	1.28561	0.80399	1.04307	0.505964	0.04	0.641249	3.53565
12	velocity(48)	0.0565685	1.24	0.0565685	1.74631	1.64779	0.243311	1.7088	0.644981	0.8	0.31241	2.6184	3.12743	0.960833	0.594643	2.04431	1.05224	0.0565685	1.35351	1.40057	1.85602	0.226274	1.75727	1.95673	1.53883	1.20333	1.21655	0.557136	0.764199	0.611882	0.82365	0.974064	0.0565685	1.3914	0.04	1.26301	0.0894427	1.78393	0.04	1.10635	2.27438	0.565685	1.36528	0.758947	0.927793	0.432666	0.04	0.641249	3.53836
12.25	velocity(49)	0	1.2	0	1.72325	1.68428	0.164924	1.54402	0.644981	0.920869	0.4	2.5528	3.16228	0.377359	0.51225	2.00479	0.980612	0.04	1.30292	1.48486	1.74402	0.169706	1.81019	1.92416	1.52053	1.27122	1.25603	0.572713	0.800999	0.80895	0.769415	0.966644	0.0894427	1.3914	0	1.27122	0.0894427	1.64438	0.04	1.13137	2.29713	0.659697	1.40513	0.735391	0.88	0.4	0.0894427	0.644981	2.11092
12.5	velocity(50)	0.08	1.08074	0	1.76045	1.72186	0.0894427	1.49452	0.626099	1.04307	0.4	2.55249	3.01702	0.411825	0.481664	2.11092	0.961665	0.0894427	1.36821	1.48	1.78751	0.2	1.90032	1.79778	1.55332	1.37463	1.45382	0.609262	0.880909	0.883629	0.662118	0.98387	0.04	1.30782	0	1.27122	0	1.56869	0.08	1.19331	2.31206	0.659697	1.40911	0.64622	0.92	0.411825	0.04	0.708802	2.19126
12.75	velocity(51)	0.0565685	1.12071	0	1.82779	1.76409	0.178885	1.44222	0.626099	1.02215	0.4	2.5855	3.07376	0.432666	0.544059	2.14849	0.950789	0.252982	1.25284	1.32061	1.92416	0.2	1.88043	1.82428	1.49773	1.40513	1.36528	0.52	0.840952	0.885438	0.729932	1.07703	0	1.31575	0	1.27122	0	1.54506	0.04	1.2	2.31931	0.735391	1.36528	0.609262	1.0024	0.344093	0.113137	0.737564	2.31758
13	velocity(52)	0.0565685	1.16	0	1.71814	1.78885	0.215407	1.3914	0.644981	1.14612	0.430813	2.46219	2.79686	0.735391	0.651153	2.05913	0.91214	0.178885	1.13842	1.28062	1.84391	0.268328	1.84911	1.9308	1.49773	1.36528	1.24579	0.483322	0.840952	1.04995	1.32061	1.05679	0.0565685	1.2912	0.0565685	1.31027	0	1.67141	0.04	1.298	2.25601	0.82365	1.36528	0.594643	0.843801	0.368782	0.0565685	0.737564	2.07576
13.25	velocity(53)	0.04	1.16069	0.04	1.62825	1.81108	0.252982	1.45382	0.68352	1.12712	0.447214	0.954149	2.75855	0.425206	0.651153	1.91708	0.77666	0.2	1.12641	1.28561	1.78751	0.233238	1.82428	1.90032	1.5036	1.41421	1.20266	0.379473	0.8	1.11571	0.509117	1.0024	0.04	1.27122	0	1.34937	0.0565685	1.7088	0.0565685	1.26491	2.27438	0.840952	1.36528	0.644981	0.681175	0.357771	0.113137	0.690507	2.06495
13.5	velocity(54)	0.04	1.16069	0	1.59298	1.6876	0.377359	1.37463	0.729932	1.16619	0.466476	1.03228	1.40456	0.288444	0.69857	1.96977	0.796994	1.18727	1.14543	1.17098	1.76816	0.304631	1.92666	1.8	1.38679	1.44499	1.21655	0.544059	0.92	1.27812	1.32	1.00319	0.04	1.27122	0	1.28062	0.0894427	1.53101	0.04	1.20067	2.29713	0.847585	1.36528	0.68	0.568507	0.31241	0.113137	0.662118	1.8868
13.75	velocity(55)	0.04	1.20067	0	1.73666	1.602	0.45607	1.33507	0.764199	1.20333	0.486621	0.993579	1.5142	0.39598	1.48647	2.09304	0.923472	1.27624	1.12641	1.01272	1.84043	0.432666	1.9308	1.77629	1.38679	1.60449	1.30231	0.538145	0.815843	1.35351	1.52315	1.02528	0.0894427	1.29553	0	1.31027	0	1.54506	0.0565685	1.12071	2.36305	0.877268	1.36528	0.644981	0.45607	0.2	0	0.858836	1.78393
14	velocity(56)	0.04	1.32061	0	1.75636	1.60798	0.39598	1.28062	0.670522	1.35351	0.544059	1.06508	2.73233	0.45607	1.44997	1.98595	0.80399	1.26491	0.963328	1.11571	1.92416	0.08	1.84043	1.97626	1.39542	1.73159	1.28996	0.824621	0.923472	1.2522	1.40057	1.09252	0.0894427	1.28996	0.04	1.35823	0.08	1.54506	0.12	1.16276	2.27438	1.05679	1.44222	0.68	0.357771	0.203961	0	0.894427	1.79778
14.25	velocity(57)	0.04	1.32242	0.0565685	1.6819	1.64779	0.425206	1.16069	0.644981	1.30292	0.521536	0.976524	2.68209	0.344093	1.41365	1.86075	0.644981	1.37928	1.00717	1.12641	1.8387	0.164924	1.72557	1.97626	1.41365	1.72743	1.28062	0.850412	1.01193	0.632456	1.0284	1.09252	0.08	1.32061	0.04	1.34937	0	1.56869	0.126491	1.1114	2.24143	1.07703	1.44222	0.641249	0.282843	0.16	1.13208	0.932952	1.82779
14.5	velocity(58)	0.04	1.12641	0.0565685	1.60997	1.69186	0.45607	1.12285	0.572713	1.45602	0.622254	0.2	2.47935	0.481664	1.22703	1.86462	0.77666	1.41365	1.04	1.04	1.78393	0.16	1.81019	1.98957	1.37753	1.52053	1.28561	0.678823	0.98387	0.576888	1.16482	1.04	0.126491	1.28062	0.04	1.39714	0	1.44222	0.12	1.16619	2.26451	1.10923	1.32	0.6	0.291204	0.126491	0.885438	0.920869	1.77088
14.75	velocity(59)	0.04	1.16069	0	1.80754	1.61245	0.481664	1.12071	0.555698	1.44222	0.62482	0.34176	2.39232	0.594643	1.26491	1.84391	0.77666	1.38159	1.12071	1.03769	1.78213	0.282843	1.86762	1.91541	1.2881	1.52	1.20266	0.688186	1.03846	0.521536	1.13772	0.98387	0.126491	1.28	0.04	1.45986	0.0565685	1.41873	0.126491	1.19867	2.29713	1.03769	1.32	0.641249	0.357771	0.126491	0.894427	1.0245	1.7088
15	velocity(60)	0.04	1.16276	0.0565685	1.88043	1.60798	0.538145	0.96	0.590593	1.40228	0.681175	0.344093	2.84084	0.681175	1.24193	1.80754	0.737564	1.43388	1.12071	1.1114	1.92666	0.368782	1.78213	2.02425	1.13842	1.6005	1.16276	0.747262	0.987927	0.809938	1.16069	1.0198	0.164924	1.36235	0.04	1.40228	0.0565685	1.43388	0.0894427	1.23483	2.23034	1.05679	1.28062	0.64	0.368782	0.16	0.843801	1.16	1.56
15.25	velocity(61)	0.04	1.13772	0.04	1.82603	1.57835	0.521536	0.800999	0.576888	1.48054	0.688186	0.31241	2.89358	0.651153	0.377359	1.66517	0.45607	1.44222	1.16069	1.18119	1.8387	0.368782	1.64146	2.02425	1.25539	1.6819	1.12641	0.787909	1	0.824621	1.17098	0.967471	0.164924	1.32061	0	1.25028	0	1.44997	0.04	1.23483	2.27754	1.02215	1.32061	0.565685	0.45607	0.164924	0.824621	1.13278	1.50785
15.5	velocity(62)	0.0894427	1.17098	0.04	1.66517	1.6179	0.488262	0.761052	0.572713	1.57277	0.632456	0.31241	2.8445	0.62482	0.34176	1.64924	0.379473	1.46697	1.04077	1.23223	1.78213	0.45607	1.55589	2.02425	1.36821	1.72	1.13137	0.601332	1.00319	0.447214	1.21655	0.880909	0.164924	1.28996	0	1.21062	0.0565685	1.41365	0.08	1.16619	2.25743	1.0024	1.32	0.60531	0.501199	0.12	0.885438	1.16825	2.02148
15.75	velocity(63)	0.0894427	1.17712	0	1.70176	1.60798	0.572713	0.651153	0.594643	1.48486	0.8	0.339411	2.92985	0.735391	0.233238	1.50306	0.52	1.58493	1.20067	1.4	1.75454	0.526118	1.61443	1.93494	1.39714	1.48486	1.16069	0.68469	1.14403	0.393954	1.05224	0.91214	0.178885	1.33507	0	1.31027	0.252982	1.21852	0.0894427	1.10923	2.27754	1.0245	1.36059	0.641249	0.572713	0.203961	0.961665	1.33147	1.91416
16	velocity(64)	0.0894427	1.23223	0.0565685	1.84564	1.53883	0.536656	0.6	0.632456	1.42042	0.735391	0.4	2.81397	0.594643	0.401995	1.53883	0.536656	1.48862	1.32544	1.4322	1.66901	0.494773	1.58493	1.93039	1.3914	1.40057	1.20266	0.941488	1.0198	0.362215	0.855102	0.856037	0.215407	1.33507	0	1.34164	0.2	1.21852	0.126491	1.12712	2.23786	0.961665	1.28062	0.68	0.64622	0.203961	1.03846	1.42042	1.71767
16.25	velocity(65)	0.126491	1.21655	0.0894427	1.88807	1.49933	0.659697	0.44	0.536656	1.44886	0.850412	0.45607	2.72734	0.71218	0.486621	1.53101	0.572713	1.44886	1.24579	1.49773	1.78751	0.417612	1.55589	2.05251	1.3914	1.44056	1.16069	0.927793	1.01823	0.48	0.847585	0.91214	0.32249	1.37463	0.04	1.45986	0.215407	1.19867	0.04	1.15169	2.23786	0.933809	1.32061	0.724431	0.69857	0.215407	1.03846	1.31027	0.832346
16.5	velocity(66)	0.08	1.22376	0.0565685	1.6536	1.5331	0.708802	0.393954	0.590593	1.40911	0.708802	0.62482	2.68745	0.565685	0.407922	1.44222	0.610574	1.40513	1.20599	1.52053	1.79287	0.447214	1.52735	2.00998	1.2912	1.44056	1.16069	1.13137	0.993579	0.441814	0.804984	0.967471	0.252982	1.46697	0	1.38101	0.215407	1.19867	0.08	1.15169	2.20291	0.93723	1.28062	0.76	0.72111	0.282843	0.961665	1.30599	0.764199
16.75	velocity(67)	0.08	1.24579	0	1.63267	1.52315	0.601332	0.411825	0.572713	1.24258	0.761052	0.568507	2.85012	0.824621	0.32249	1.27624	0.572713	1.44222	1.17712	1.51208	1.67475	0.483322	1.55589	2.03725	1.20333	1.40057	1.08665	1.18457	1.10345	0.447214	0.769415	0.954149	0.243311	1.46697	0	1.25284	0.226274	1.12712	0.04	1.15169	2.04431	1	1.32242	0.84	0.368782	0.32249	0.417612	1.30782	0.681175
17	velocity(68)	0.0894427	1.24579	0.0565685	1.69753	1.52315	0.56	0.357771	0.582409	1.17098	0.840952	0.447214	2.80029	0.688186	0.32249	1.2093	0.626099	1.5221	1.03846	1.62432	1.55795	0.544059	1.55795	1.92666	1.22703	1.16069	0.989545	1.16619	1.16	2.04353	0.69857	0.898888	0.243311	1.42773	0	1.24193	0.288444	1.09179	0.0894427	1.11427	1.91541	1.10635	1.32061	0.76	0.45607	0.282843	0.521536	1.43611	0.466476
17.25	velocity(69)	0.0894427	1.32544	0.08	1.81945	1.5142	0.60531	0.344093	0.582409	1.25028	0.785875	0.368782	2.8825	0.665733	0.357771	1.15378	0.626099	1.48054	1.10055	1.66901	1.71207	0.572713	1.64146	1.96163	1.20333	1.16069	1.00717	1.00319	1.21655	2.06495	0.488262	0.72111	0.215407	1.44554	0	1.24193	0.31241	0.948262	0.04	0.974064	1.96977	1.04995	1.24	0.72	0.505964	0.243311	0.538145	1.49452	0.32
17.5	velocity(70)	0.08	1.32966	0.08	1.74264	1.50625	0.69857	0.590593	0.594643	1.16	0.681175	0.52	2.55812	0.662118	0.432666	1.09179	0.62482	1.36938	1.12925	1.66901	1.85602	0.632456	1.61245	1.95673	1.16482	1.24	1.0469	1.08665	1.17644	1.98595	0.357771	0.62482	0.215407	1.40684	0	1.25284	0.39598	0.932952	0.08	0.923472	2.02781	0.968297	1.32	0.724431	0.468188	0.243311	0.51225	1.42941	0.291204
17.75	velocity(71)	0.0894427	1.38852	0.04	1.57785	1.34937	0.737564	0.582409	0.544059	0.98387	0.601332	0.590593	0.961665	0.494773	0.466476	0.950789	0.681175	1.25028	1.14543	1.66901	1.74264	0.665733	1.55795	1.95182	1.09836	1.24	1.0008	1.30231	1.13701	2.05407	0.417612	0.594643	0.215407	1.46751	0	1.20333	0.51225	0.920869	0.04	1.07703	1.89737	0.905097	1.36059	0.724431	0.468188	0.164924	0.51225	1.39714	0.268328
18	velocity(72)	0.0565685	1.47513	0.04	1.63267	1.39714	0.690507	0.565685	0.572713	0.715542	0.526118	0.758947	0.873613	0.483322	0.6	0.923472	0.72111	1.21655	1.10055	1.67093	1.57632	0.665733	1.61839	1.73528	1.0198	1.20067	1.0469	1.18457	1.19331	2.11092	0.407922	0.622254	0.243311	1.49452	0	1.07703	0.521536	0.751532	0.04	1.01193	1.72325	0.880909	1.36	0.64622	0.505964	0.113137	0.538145	1.40911	1.58644
18.25	velocity(73)	0.0894427	1.35823	0.0565685	1.76409	1.43611	0.815843	0.662118	0.594643	0.761052	0.494773	0.659697	0.933809	0.98387	0.481664	1	0.688186	1.18457	1.08812	1.67093	1.61245	0.754718	1.70552	1.84261	0.933809	1.16276	1.0008	1.22703	1.13278	2.00878	0.357771	0.622254	0.243311	1.47513	0.04	0.98387	0.488262	0.610574	0.126491	1	1.86462	0.898888	1.32	0.824621	0.501199	0.0894427	0.509117	1.41421	1.64195
18.5	velocity(74)	0.0565685	1.19331	0	1.853	1.42941	0.888144	0.796994	0.582409	0.898888	0.4	0.481664	1.05906	0.34176	0.538145	0.913893	0.681175	1.11571	1.08812	1.72743	1.71767	0.626099	1.70082	1.8783	1.04077	1.04307	0.92	1.28062	1.0245	1.94031	0.368782	0.594643	0.215407	1.37928	0	1.0198	0.52	0.6	0.0894427	0.961665	2.00639	0.950789	1.24064	0.815843	0.377359	0.12	0.51225	1.37463	0.52
18.75	velocity(75)	0.0565685	1.22376	0	1.80887	1.34104	0.923472	0.873613	0.594643	1.05603	0.401995	0.468188	1.16619	0.34176	0.576888	0.858836	0.568507	1.07703	1.07703	1.64146	1.61245	0.582409	1.58392	1.82603	1	0.980612	0.761052	1.75636	0.993579	1.88298	0.282843	0.538145	0.215407	1.36704	0.04	0.987927	0.51225	0.626099	0	0.923472	2.02781	1	1.24258	0.815843	0.339411	0.304631	0.594643	1.24579	1.34402
19	velocity(76)	0.08	1.22376	0	1.69753	1.22703	0.848528	0.902441	0.582409	1.12712	0.632456	0.505964	1.09179	0.291204	0.568507	0.967471	0.6	0.950789	1.14543	1.61245	1.44222	0.611882	1.55589	1.83521	1	1.0198	0.800999	1.71767	1.0198	1.8851	0.501199	0.39598	0.243311	1.40456	0.0565685	1.00319	0.51225	0.576888	0.0565685	0.913893	1.86462	0.933809	1.24579	0.848528	0.785875	0.52	0.594643	1.16276	1.45437
19.25	velocity(77)	0.08	1.23223	0.0565685	1.64195	1.11571	0.77666	0.941488	0.544059	1.27059	0.77666	0.452548	1.16619	0.885438	0.565685	0.932952	0.64622	0.936376	1.25603	1.5284	1.49773	0.60531	1.64049	1.87275	1.04077	1.0198	0.973242	1.69941	1.10635	2.01792	1.2825	0.288444	0.215407	1.38159	0.04	1.0284	0.51225	0.425206	0	0.804984	1.90158	0.923472	1.2825	0.894427	0.747262	0.555698	0.62482	1.16069	1.18186
19.5	velocity(78)	0.08	1.24193	0	1.74264	1	0.690507	0.885438	0.483322	1.34164	0.452548	1.08074	1.12071	0.252982	0.594643	0.850412	0.662118	0.923472	1.2912	1.58795	1.47567	0.526118	1.61245	1.93536	1.00319	1.01272	1.09179	1.75454	1.16276	2.08691	1.30231	0.233238	0.203961	1.36059	0.04	0.933809	0.544059	0.31241	0.04	0.877268	2.01157	0.963328	1.32544	0.824621	0.772528	0.52	0.594643	1.12071	1.29244
19.75	velocity(79)	0.04	1.28062	0	1.9083	0.989545	0.651153	1.05906	0.45607	1.43388	0.481664	1.16825	2.50599	0.357771	0.565685	0.824621	0.737564	0.847585	1.31575	1.67475	1.52053	0.441814	1.5284	1.94813	1.04	0.927793	1.14543	1.61245	1.13278	2.11092	1.36	0.226274	0.203961	1.39714	0.04	0.848528	0.501199	0.368782	0.0565685	0.987927	2.01792	1.06733	1.32544	0.824621	0.754718	0.430813	0.622254	0.963328	1.20333
20	velocity(80)	0.0894427	1.31939	0.0565685	1.72047	0.980612	0.582409	1.0469	0.452548	0.920869	0.764199	1.27311	2.40832	0.288444	0.329848	0.8	0.963328	0.772528	1.2912	1.61443	1.35351	0.329848	1.49933	1.82165	1.04	0.724431	1.07703	1.48486	1.07629	2.09571	1.36528	0.203961	0.16	1.2881	0.0565685	0.855102	0.481664	0.344093	0.04	0.987927	1.86762	1.05906	1.28561	0.796994	0.72111	0.430813	0.744043	0.848528	1.13772
20.25	velocity(81)	0.04	1.25284	0.0894427	1.58644	1.05224	0.747262	1.09179	0.432666	0.923472	1.31027	1.27311	1.36528	0.226274	0.34176	0.824621	0.84	0.758947	1.26491	1.50572	1.33147	0.594643	1.49933	1.69517	1.08296	0.681175	1.0198	1.36821	0.932952	2.04783	1.45986	0.164924	0.126491	1.30599	0	0.883629	0.481664	0.357771	0.08	0.993579	1.85559	1.01272	1.20266	0.861626	0.737564	0.430813	0.809938	0.815843	1.0469
20.5	velocity(82)	0.04	1.12641	0.0894427	1.60897	0.980612	0.758947	1.09179	0.45607	0.824621	1.16619	1.27562	1.33507	0.0565685	0.215407	0.832346	0.848528	0.69857	1.34164	1.56818	1.36821	0.52	1.47187	1.78393	1.04307	0.641249	0.963328	1.33207	0.888144	1.92333	1.31575	0.16	0.144222	1.31027	0	1.09836	0.544059	0.288444	0.08	0.976524	1.97018	0.967471	1.16276	0.933809	0.707672	0.533667	0.843801	0.835225	1.24
20.75	velocity(83)	0.08	1.16482	0.04	1.81108	0.883629	0.809938	1.14543	0.488262	0.848528	0.820731	1.27311	1.44886	0.377359	0.169706	0.898888	0.690507	0.626099	1.27122	1.63218	1.2881	0.447214	1.38852	1.86462	1.08074	0.84	0.902441	1.35765	0.950789	2.01792	1.51789	0.2	0.144222	1.30599	0.08	1.09179	0.538145	0.288444	0.0894427	0.954149	2.00639	0.80895	1.24579	0.906863	0.688186	0.481664	0.865332	0.747262	1.12071
21	velocity(84)	0.04	1.18929	0.0565685	1.74402	0.724431	0.861626	1.13137	0.52	0.923472	1.44997	1.40911	1.52473	0.144222	0.2	0.974064	0.815843	0.620967	1.12925	1.54402	1.15378	0.407922	3.14274	1.87275	1.08	0.894427	0.933809	1.30599	0.990353	1.94813	1.55589	0.16	0.126491	1.2522	0.04	0.980612	0.538145	0.178885	0.04	0.91214	1.84	0.815843	1.32242	0.933809	0.744043	0.681175	0.843801	0.670522	1.09179
21.25	velocity(85)	0.04	1.17644	0.0894427	1.57785	0.72111	0.87818	1.21062	0.610574	0.967471	0.678823	1.44499	1.0284	0.0894427	0.169706	0.974064	0.670522	0.594643	1.00319	1.44222	1.09836	0.401995	3.14274	1.69517	1.12	0.91214	0.840952	1.23223	1.16825	1.97585	1.71814	0.164924	0.0565685	1.16276	0	0.923472	0.594643	0.2	0	0.8	1.84043	0.888144	1.32544	0.933809	0.72111	0.72	0.863481	0.52	0.950789
21.5	velocity(86)	0.04	1.21458	0.0894427	1.53101	0.68	0.804984	1.21062	0.68	1	1.41873	1.32966	1.00319	0.233238	0.888144	1.08812	0.688186	1.21062	0.948262	1.37637	1.14612	0.32249	3.22639	1.69517	1	0.796994	0.967471	1.2881	1.16	1.87275	1.86762	0.0894427	0.0565685	1.16619	0.04	0.898888	0.71218	0.2	0.0565685	0.820731	2.08038	0.863481	1.32544	0.906863	0.744043	0.68	0.927793	0.681175	0.923472
21.75	velocity(87)	0.04	1.2912	0.0565685	1.6536	0.641249	0.787909	1.21062	0.662118	1	0.888144	1.24579	1.09252	0.08	1.0008	1.17712	0.764199	1.04995	0.898888	1.32484	1.08812	0.203961	3.30938	1.47078	0.840952	0.68469	1.05224	1.2093	1.18727	1.83521	1.93494	0.848528	0.0565685	1.22115	0.0565685	0.967471	0.681175	0.32249	0.04	0.820731	2.04039	0.873613	1.25028	0.905097	0.699714	0.681175	1.04077	0.724431	1.47078
22	velocity(88)	0.08	1.4176	0.113137	1.7088	0.611882	0.72111	1.24258	0.662118	1.0008	0.788923	1.32966	1.07331	0.12	1.25028	1.25028	0.850412	0.877268	0.768375	1.12925	0.968297	0.12	3.396	1.07629	0.927793	0.880909	1.01272	1.16619	1.0198	1.96163	1.93039	0.785875	0.0894427	1.20067	0.0565685	0.877268	0.565685	0.481664	0	0.976524	1.86118	0.885438	1.21062	0.880909	0.751532	0.68	1.0008	0.644981	1.27059
22.25	velocity(89)	0.04	1.38852	0.113137	1.64195	0.565685	0.758947	1.25028	0.626099	1.04307	0.769415	1.30108	1.05603	0.0565685	1.32966	1.21655	0.768375	0.920869	0.665733	1.09252	0.987927	0.164924	3.29314	0.832346	0.989545	0.84	0.973242	1.18119	1.05603	1.94813	1.92666	0.747262	0.04	1.18727	0.0894427	0.787909	0.544059	0.481664	0.04	1	1.82165	0.840952	1.25028	0.850412	0.785875	0.641249	1.0008	0.561427	1.41421
22.5	velocity(90)	0.0565685	1.20333	0.169706	1.48862	0.505964	0.590593	1.28561	0.64622	1.21655	0.840952	1.35765	1.16276	0.0894427	1.35351	1.13772	0.734302	0.968297	0.715542	1.04	0.905097	0.113137	3.14986	0.858836	0.980612	0.843801	0.967471	1.09252	1.04	1.8868	2.08038	0.787909	0.126491	1.16619	0.0894427	0.665733	0.6	0.441814	0	0.993579	2.0004	0.809938	1.32966	0.856037	0.80895	0.681175	0.960833	0.601332	0.98387
22.75	velocity(91)	0	1.16482	0.0894427	1.53883	0.488262	0.656049	1.20599	0.594643	1.28062	0.840952	1.32966	1.16619	0.04	1.40684	1.16619	0.861626	0.93723	0.809938	1.04995	0.809938	0.12	2.60768	1.06508	0.927793	0.840952	0.863481	1.07703	1.03769	1.83521	2.08154	0.954149	0.04	1.08812	0.113137	0.737564	0.71218	0.401995	0.0565685	0.987927	2.12603	0.906863	1.36938	0.913017	0.815843	0.641249	0.960833	0.641249	0.954149
23	velocity(92)	0	1.17644	0.0894427	1.56461	0.430813	0.72111	1.12285	0.557136	1.18929	1.67093	1.24964	1.04	0.4	1.52315	1.28062	0.824621	0.954149	0.758947	1.0284	0.848528	0.126491	2.56281	1.09836	0.989545	0.76	0.863481	1.08812	0.98387	1.78393	2.04626	1	0.0565685	1.08074	0.144222	0.850412	0.824621	0.483322	0.04	0.954149	2.09571	0.832346	1.33507	0.913893	0.401995	0.644981	0.84	0.72	1.04307
23.25	velocity(93)	0.04	1.20333	0.0565685	1.69753	0.430813	0.751532	1.08074	0.494773	1.18186	1.60649	1.2	1.02528	0.178885	1.5824	1.32544	0.861626	0.948262	0.747262	0.973242	0.72111	0.2	2.56281	0.968297	1.0198	0.855102	0.815843	1.0284	0.966644	1.63218	2.08614	1.0245	0.0565685	1.14403	0.256125	0.906863	0.744043	0.379473	0	0.976524	2.14401	0.769415	1.29553	0.898888	0.481664	0.641249	0.68469	0.76	1.0245
23.5	velocity(94)	0	1.12925	0.0565685	1.64195	0.411825	0.769415	1.04307	0.441814	1.32424	1.57429	1.18929	1.04	0.04	1.48	1.36059	0.855102	0.936376	0.751532	0.973242	0.576888	0.169706	2.43212	0.877268	1.0198	0.941488	0.785875	1.16482	0.840952	1.5331	2.04978	1.11212	0	1.10635	0.4	0.820731	0.678823	0.483322	0.04	0.944034	2.24357	0.858836	1.25603	0.87818	0.526118	0.68	0.601332	0.561427	1.0198
23.75	velocity(95)	0.04	1.11427	0.0565685	1.60897	0.368782	0.769415	0.77666	0.48	1.36059	1.43108	1.22442	1.13842	0.2	1.45602	1.56	1.01272	1.07703	0.662118	0.989545	0.501199	0.0894427	1.05603	0.824621	1.01272	0.885438	0.758947	1.23223	0.8	1.62086	2.0938	0.288444	0.0565685	1.17644	0.555698	0.824621	0.62482	0.52	0	0.987927	2.16518	0.894427	1.25603	0.894427	0.486621	0.641249	0.601332	0.572713	0.933809
24	velocity(96)	0.04	1.08812	0.04	1.61988	0.377359	0.840952	0.565685	0.494773	1.0284	1.39542	1.24964	1.18186	0.0894427	1.53935	1.81593	1.05224	1.12641	0.64622	0.974064	0.501199	0.178885	1.11212	0.678823	0.963328	0.861626	0.913893	0.6	0.913017	1.55589	2.0938	0.268328	0	1.11212	0.590593	0.832346	0.521536	0.45607	0	0.880909	2.22315	0.932952	1.34164	0.840952	0.45607	0.565685	0.644981	0.582409	0.906863
24.25	velocity(97)	0.04	1.07703	0.0894427	1.63267	0.377359	0.809938	0.481664	0.561427	0.526118	1.32061	1.17644	1.21852	0.04	1.64584	1.92208	1.00319	0.04	0.734302	1.00319	0.582409	0.144222	1.13208	0.751532	0.927793	0.898888	0.98387	0.594643	0.707672	1.48	2.05407	0.304631	0.0565685	1.08812	0.590593	0.898888	0.572713	0.665733	0.0565685	0.856037	2.32207	0.920869	1.32966	0.832346	0.494773	0.561427	0.601332	0.609262	0.793977
24.5	velocity(98)	0.04	1.20333	0.12	1.75317	0.377359	0.715542	0.344093	0.561427	0.203961	1.35351	1.15378	1.16276	0.0894427	1.71814	1.96977	1.16619	0.0565685	0.888144	1.05603	0.538145	0.2	1.09179	0.379473	0.883629	0.877268	0.966644	0.737564	0.737564	1.47078	1.8817	0.215407	0.0565685	1.0198	0.590593	0.930376	0.572713	0.744043	0.08	0.880909	2.32964	0.856037	1.33507	0.665733	0.483322	0.56	0.6	0.64622	0.486621
24.75	velocity(99)	0.04	1.21458	0.126491	1.6876	0.379473	0.699714	0.2	0.651153	0.0894427	1.32966	1.22115	1.03228	0.0565685	1.69941	1.88298	1.36	0.04	0.968297	1.01193	0.488262	1.23223	0.787909	0.632456	0.800999	1.07703	0.950789	0.856037	0.735391	2.92438	1.76726	0.215407	0	1.03228	0.626099	0.894427	0.609262	0.72111	0	0.91214	2.2898	0.793977	1.32966	0.656049	0.432666	0.357771	1.45602	0.609262	0.48
25	velocity(100)	0.04	1.18929	0.126491	1.62825	0.447214	0.632456	0.178885	0.651153	0.126491	1.2093	1.22442	1.07331	0.126491	1.62874	2.02781	1.56051	0.04	0.856037	1	0.4	1.28062	0.769415	0.68	0.8	1.18727	0.930376	0.521536	0.79196	1.6594	1.76726	0.215407	0	0.976524	0.610574	0.930376	0.609262	0.715542	0.04	1.00955	2.34094	0.843801	1.28561	0.632456	0.466476	0.31241	1.45602	0.632456	1.19331
25.25	velocity(101)	0.04	1.18929	0.164924	1.64584	0.407922	0.72111	0.268328	0.572713	0.144222	1.18186	1.16619	0.967471	0.126491	1.59298	2.0999	1.45382	0.126491	0.850412	1.13137	0.509117	1.36821	0.847585	0.715542	0.800999	1.2093	0.894427	0.486621	0.707672	1.55589	1.72418	0.126491	0.0565685	0.906863	0.590593	0.898888	0.751532	0.796994	0.0565685	0.968297	2.49191	1	1.25028	0.64622	0.452548	0.291204	1.38159	0.715542	1.18186
25.5	velocity(102)	0.04	1.16482	0.164924	1.75454	0.401995	0.754718	0.282843	0.565685	0.0894427	1.07703	1.28062	0.793977	0.252982	1.6473	2.06184	1.53883	0.233238	0.906863	1.21062	0.594643	1.3914	0.708802	0.72111	0.76	1.22442	0.906863	0.481664	0.651153	1.45602	1.56205	0.126491	0.04	1.48486	0.590593	0.927793	0.769415	0.840952	0.0565685	1	2.45406	1.04307	1.24258	0.626099	0.4	0.362215	1.34462	0.751532	1.10635
25.75	velocity(103)	0.04	1.21458	0.203961	1.75454	0.447214	0.804984	0.368782	0.641249	0.0894427	0.976524	1.18186	0.568507	0.256125	1.73666	2.02781	1.47513	0.233238	0.832346	1.12285	0.594643	1.45602	0.565685	0.734302	0.724431	1.30108	0.856037	0.526118	0.538145	1.47513	1.52473	0.12	0.04	1.32424	0.632456	1.00319	0.734302	0.824621	0.0565685	0.944034	2.29539	1.0024	1.32061	0.632456	0.425206	0.304631	1.39542	0.68	1.18794
26	velocity(104)	0.04	1.30292	0.203961	1.68238	0.4	0.82365	0.572713	0.644981	0.144222	0.483322	1.25539	0.468188	0.178885	1.74264	2	1.56205	0.268328	0.769415	1.13772	0.544059	1.45602	0.60531	0.754718	0.72111	1.41873	0.865332	0.565685	0.39598	1.52315	1.56461	0.144222	0.04	1.15169	0.632456	1.0008	0.751532	0.735391	0.0565685	0.8	2.29085	0.877268	1.36235	0.576888	1.36235	0.304631	1.43388	0.609262	1.08812
26.25	velocity(105)	0.0565685	1.27812	0.215407	1.77088	0.52	0.913017	0.644981	0.641249	1.0008	0.252982	1.25539	0.362215	0.215407	1.62432	1.9992	1.60649	0.164924	0.72111	1.17644	0.51225	1.46697	0.644981	0.754718	0.6	1.53675	1.0024	0.913017	0.344093	1.50625	1.5331	0.113137	0.0565685	1.06733	0.610574	1.00319	0.804984	0.772528	0.04	0.788923	2.32723	0.913017	1.32242	0.501199	1.32966	0.268328	1.33147	0.659697	1.09179
26.5	velocity(106)	0	1.18929	0.2	1.87275	0.481664	0.865332	1.05224	0.601332	1.13772	0.466476	1.22115	0.45607	0.304631	1.60897	2.06495	1.54402	0.282843	0.734302	1.21458	0.590593	1.36704	0.644981	0.8	0.447214	1.38852	1.1114	0.944034	0.368782	1.42773	1.28996	0.0894427	0.08	1.08665	0.576888	0.960833	0.787909	0.796994	0.0565685	0.824621	2.39232	0.913017	1.32242	0.393954	1.44499	0.233238	1.32061	0.611882	0.967471
26.75	velocity(107)	0	1.20333	0.2	1.95387	0.48	0.788923	1.13137	0.521536	1.2912	0.488262	1.27059	0.565685	0.252982	1.45602	2.01316	1.47078	0.4	0.69857	1.16276	0.594643	1.36059	0.729932	0.79196	0.447214	1.44499	1.05679	0.268328	0.368782	1.5142	1.13772	0.144222	0.12	0.96	0.576888	0.91214	0.809938	0.847585	0.0565685	0.804984	2.31102	0.888144	1.24258	0.339411	1.38852	0.288444	1.36821	0.561427	1.07703
27	velocity(108)	0.04	1.18186	0.243311	1.73528	0.481664	0.715542	1.17712	0.494773	1.25284	0.126491	1.27624	0.656049	0.572713	1.42436	1.85946	1.39714	0.362215	0.690507	1.28062	0.626099	1.2881	0.729932	1.0198	0.45607	1.49773	1.07703	0.885438	0.417612	1.52315	1.12641	0.169706	0.12	0.544059	0.483322	0.930376	0.898888	0.885438	0.04	0.788923	2.29085	1.07629	1.20067	0.377359	1.5331	0.243311	1.4	0.6	1.0198
27.25	velocity(109)	0	1.20333	0.203961	1.63414	0.521536	0.576888	1.16619	0.486621	1.23223	0.843801	1.39542	0.769415	0.393954	1.39313	1.87275	1.57582	0.32	0.69857	1.30231	0.670522	1.2881	1.32424	0.990353	0.430813	1.61245	1.07703	0.832346	0.329848	1.6876	1.09179	0.282843	0.0894427	0.572713	0.555698	0.877268	0.987927	0.91214	0.0565685	0.809938	2.32723	1.16	1.24579	0.32249	1.54402	0.401995	1.41873	0.601332	1.15447
27.5	velocity(110)	0.04	1.24064	0.24	1.84391	0.494773	0.536656	1.21062	0.441814	1.18929	0.04	1.38159	0.865332	0.401995	1.33686	1.8868	1.68808	0.282843	0.785875	1.30108	0.681175	1.20333	1.30599	1.0469	0.34176	1.60997	0.976524	0.840952	0.16	1.60449	0.973242	0.31241	0.164924	0.505964	0.610574	0.824621	0.923472	0.950789	0	0.832346	2.36237	1.0198	1.32061	0.34176	1.50572	0.468188	1.44278	0.68469	1.03846
27.75	velocity(111)	0.04	1.29244	0.203961	1.97585	0.544059	0.521536	1.21655	0.486621	1.18186	1.41365	1.29244	0.824621	0.291204	1.24579	1.8124	1.57175	0.393954	0.835225	1.36821	0.68469	1.16276	1.32061	1.10345	0.411825	1.61245	0.954149	0.804984	0.178885	1.56205	0.824621	0.368782	0.2	0.521536	0.610574	0.72111	0.894427	0.933809	0	0.82365	2.27754	0.933809	1.32242	0.34176	1.44222	0.468188	1.36235	0.344093	1.08296
28	velocity(112)	0.0565685	1.34462	0.126491	1.87275	0.715542	0.544059	1.37928	0.557136	1.23548	1.89526	1.36704	1	0.368782	1.13701	1.56869	1.34104	0.368782	0.848528	1.37637	0.761052	1.04	1.35882	1.39313	0.34176	1.53883	0.913017	0.69857	0.04	1.56	1.03228	0.71218	0.203961	0.48	0.610574	0.626099	0.848528	1.04	0	0.77666	2.23607	0.990353	1.32061	0.481664	1.64924	0.447214	1.37637	0.282843	1.04077
28.25	velocity(113)	0.0894427	1.2522	0.164924	1.79778	0.751532	0.651153	1.46751	0.557136	1.35351	1.88807	1.31575	0.976524	0.430813	1.05603	1.45602	1.37753	0.32249	0.848528	1.34402	0.8	1.0198	1.55795	1.9083	0.268328	1.5142	0.932952	0.800999	0.04	1.64049	0.93723	0.681175	0.2	0.486621	0.555698	0.699714	0.883629	1.29553	0.0565685	0.62482	2.24321	0.898888	1.24258	0.641249	1.6819	0.425206	1.49773	0.31241	1.15447
28.5	velocity(114)	0.0894427	1.13208	0.16	1.85946	0.769415	0.656049	1.44554	0.644981	1.36704	1.88043	1.27812	0.987927	0.36	1.09836	1.41365	1.5036	0.368782	0.785875	1.44222	0.800999	1.11427	1.53101	2.26416	0.31241	1.5331	1.04307	0.288444	0.08	1.64195	0.707672	0.622254	0.203961	0.526118	0.555698	0.644981	0.963328	1.38852	0	0.665733	2.22171	0.894427	1.24579	0.724431	1.75636	0.481664	1.56461	0.268328	1.09179
28.75	velocity(115)	0.126491	1.18119	0.126491	1.91039	0.824621	0.68	1.44554	0.611882	1.31575	1.80887	2.20145	1	0.468188	1.12071	1.44997	1.44997	0.468188	0.69857	1.53883	0.894427	1.12925	1.5985	2.32998	0.357771	1.55332	1.1114	0.377359	0.04	1.56818	0.52	0.62482	0.215407	0.594643	0.488262	0.644981	1.00717	1.33507	0.0894427	0.665733	2.00639	0.950789	1.24258	0.60531	1.84174	0.538145	1.58644	0.32	1.16619
29	velocity(116)	0.126491	1.16619	0.0894427	1.95387	0.91214	0.626099	1.44554	0.582409	1.39542	1.79109	2.05913	1.15378	0.401995	1.09836	1.34462	1.20067	0.565685	0.521536	1.55641	0.761052	1.10055	1.19331	2.24321	0.288444	1.49933	1.05603	0.256125	0.0565685	1.6179	0.526118	0.651153	0.203961	0.68352	0.501199	0.521536	0.927793	1.32966	0.0894427	0.656049	2.01316	0.941488	1.36	0.526118	1.87489	0.568507	1.56461	0.329848	1.12641
29.25	velocity(117)	0.164924	1.18727	0.164924	1.92416	0.944034	0.6	1.54402	0.620967	1.41873	1.2	2.0195	1	0.32249	1.03228	1.31575	1.25539	0.651153	0.526118	1.52053	0.815843	1.08812	1.24193	2.34776	0.252982	1.57835	1.0245	0.4	0.08	1.6005	0.521536	0.656049	0.215407	0.670522	0.432666	0.377359	0.76	1.23223	0.0894427	0.6	2.12565	0.923472	1.36059	0.481664	1.98595	0.651153	1.56461	0.215407	1.23223
29.5	velocity(118)	0.203961	1.25539	0.16	1.89737	1.11212	0.568507	1.597	0.594643	1.45602	1.36821	1.11571	1.04995	0.36	0.993579	1.34104	1.28062	0.735391	0.447214	1.69517	0.843801	0.936376	1.35823	2.3873	0	1.52473	1.05603	0.447214	0.04	1.5221	0.610574	0.632456	0.282843	0.572713	0.357771	0.368782	0.800999	1.40684	0.04	0.609262	2.0036	0.885438	1.36059	0.441814	1.98595	0.483322	1.72186	0.256125	1.24193
29.75	velocity(119)	0.2	1.36	0.12	1.97342	1.21918	0.6	1.64924	0.594643	1.43388	1.48054	1.16619	1.08074	0.407922	0.993579	1.38101	1.17644	0.809938	0.509117	1.90158	0.80895	1.04	1.49452	2.48709	0.08	1.52053	0.993579	0.45607	0.0894427	1.44056	0.576888	0.699714	0.243311	0.505964	0.215407	0.377359	0.840952	1.4176	0.04	0.609262	1.8071	0.863481	1.32061	0.526118	1.98595	0.632456	1.81108	0.734302	1.35823
30	velocity(120)	0.243311	1.43108	0.126491	1.9992	1.2	0.594643	1.64924	0.557136	1.36059	1.57632	1.09179	1.04307	0.215407	1.03228	1.33507	1.07629	0.932952	0.568507	1.92208	0.848528	1.11427	0.466476	2.43311	0.16	1.6005	0.993579	0.877268	0.0894427	1.48486	0.488262	0.368782	0.2	0.452548	0.0565685	0.304631	0.840952	1.40684	0	0.536656	1.89652	0.843801	1.24064	0.441814	2.04157	0.768375	1.81108	0.843801	1.31939
30.25	velocity(121)	0.282843	1.39542	0.144222	1.9992	1.19331	0.632456	1.57785	0.505964	1.43388	1.52315	1.08665	0.913893	0.411825	1.05603	1.18457	1.08812	0.976524	1.19331	2.07885	0.815843	1.12925	0.430813	2.29225	0.04	1.56051	0.877268	0.45607	0.0894427	1.49933	0.536656	0.407922	0.243311	0.45607	0.0565685	0.243311	0.840952	1.38101	0.0565685	0.557136	1.96774	0.88	1.16276	0.481664	2.05602	0.764199	1.79109	0.809938	1.28062
30.5	velocity(122)	0.243311	1.2522	0.0894427	1.96163	1.20067	0.754718	1.57785	0.447214	1.36528	1.59248	1.08074	0.824621	0.243311	1.05679	1.31027	1.04307	0.678823	1.10635	2.20581	0.824621	1.07331	0.544059	2.20291	0.08	1.68	0.824621	0.64622	0.12	1.46697	0.536656	0.401995	0.243311	0.417612	0.04	0.113137	0.800999	1.27122	0.04	0.557136	1.95059	0.963328	1.24579	0.561427	2.19272	0.737564	1.84564	0.768375	1.19331
30.75	velocity(123)	0.126491	1.16276	0.113137	1.97342	1.20333	0.737564	1.6	0.411825	1.45437	0.565685	1.10635	0.291204	0.377359	1.0024	1.38101	1.10923	0.688186	1.08665	2.28035	0.920869	1.1114	0.80895	1.75636	0.362215	1.8	0.764199	0.56	0.08	1.59248	0.468188	0.486621	0.243311	0.468188	0.126491	0.0565685	0.84	1.30292	0.04	0.52	1.79109	1.00319	1.36059	0.769415		0.737564	1.91708	0.793977	1.05224
31	velocity(124)	0.0894427	1.21655	0.0894427	1.98595	1.2912	0.688186	1.6	0.368782	1.44222	0.622254	0.923472	0.407922	0.368782	0.954149	1.30231	0.989545	0.768375	1.08074	2.2814	0.84	1.08812	0.863481	1.43388	0.329848	1.69706	0.793977	0.582409	0.0565685	0.144222	0.417612	0.526118	0.243311	0.447214	0.0894427	0.0565685	0.880909	1.25284	0.04	0.468188	1.76045	1.08	1.36235	0.800999		0.82365	1.44	0.850412	1.06733
31.25	velocity(125)	0.0565685	1.21655	0.0894427	2.01316	1.40456	0.688186	1.50572	0.432666	1.45602	0.509117	0.885438	0.481664	0.843801	1.0198	1.10635	1.17712	0.538145	1.08296	2.3231	0.883629	1.08074	0.815843	1.40911	0.411825	1.7102	0.707672	0.644981	0.215407	1.4176	0.4	0.609262	0.252982	0.521536	0.08	0	0.92	1.19331	0.0894427	0.304631	1.90158	1.20599	1.32544	0.724431		0.751532	1.32061	0.793977	1.13208
31.5	velocity(126)	0.04	1.34462	0.04	1.97585	1.43108	0.681175	1.44278	0.544059	1.41873	0.481664	0.913017	0.735391	0.288444	1.04	1.10923	1.14543	0.665733	0.927793	2.40067	0.809938	1.10635	0.883629	1.37928	0.51225	1.67093	0.71218	0.69857	0.0894427	1.54402	0.45607	0.665733	0.252982	0.561427	0.08	0.04	0.80399	1.00319	0	0.32249	1.77133	1.0198	1.32061	0.737564		0.72111	1.32544	0.71218	1.19331
31.75	velocity(127)	0.04	1.4686	0.08	1.8868	1.43108	0.656049	1.45602	0.6	1.44499	0.6	0.950789	0.888144	0.252982	1.07703	1.21655	1.16619	0.69857	0.80895	2.50344	0.906863	1.10345	1.00717	1.36	0.538145	1.74951	0.688186	0.785875	0.126491	1.5331	0.417612	0.644981	0.215407	0.215407	0.164924	0	0.80399	0.980612	0.0565685	0.24	1.72325	1.08812	1.24064	0.80399		0.656049	1.28996	0.632456	1.24064
32	velocity(128)	0.04	1.52053	0.0565685	1.88043	1.41365	0.656049	1.36528	0.594643	1.44499	0.568507	0.950789	0.885438	0.164924	1.10635	1.23548	1.17712	0.751532	0.800999	2.50344	0.877268	0.961665	1.05224	1.36704	0.538145	1.73666	0.681175	0.690507	0.252982	1.44554	0.268328	0.699714	0.178885	0.164924	0.164924	0.04	0.80895	1.00717	0.04	0.16	1.80887	1.15447	1.20599	0.761052		0.62482	1.24064	0.665733	1.34462
32.25	velocity(129)	0.04	1.34164	0.0894427	1.95059	1.37753	0.665733	1.47078	0.622254	1.44278	0.488262	0.80895	1.0198	0.04	1.0284	1.05679	1.32966	0.861626	0.77666	2.47935	0.963328	0.933809	1.13772	1.30782	0.72111	1.698	0.678823	0.796994	0.368782	1.35351	0.288444	0.735391	0.178885	0.0894427	0.215407	0.04	0.848528	1.00319	0.04	0.12	2.00878	1.18457	1.24579	0.769415		0.8	1.28062	0.68	1.30782
32.5	velocity(130)	0	1.23483	0.169706	1.89652	1.31575	0.69857	1.49345	0.651153	1.41534	0.45607	0.80895	1.09836	0.08	1.02528	1.03228	1.36235	0.804984	0.659697	2.48129	0.91214	0.848528	1.13137	1.32424	0.4	1.68238	0.555698	1.32242	0.432666	1.47078	0.2	0.764199	0.144222	0.126491	0.0894427	0.08	0.815843	0.92	0.04	0.04	1.9308	1.13137	1.32966	0.796994		0.824621	1.28062	0.662118	1.36
32.75	velocity(131)	0	1.21655	0.178885	1.84261	1.32966	0.751532	1.2881	0.651153	1.47187	0.481664	0.824621	1.24579	0.233238	0.980612	0.993579	1.40228	0.77666	0.68352	2.47386	0.793977	0.933809	1.16619	1.298	0.468188	1.698	0.483322	1.48216	0.411825	1.54506	0.282843	0.820731	0.178885	0.12	0.164924	0.144222	0.855102	0.88	0.0565685	0.0894427	1.79644	1.17098	1.28996	0.72111		0.824621	1.28	0.665733	1.39542
33	velocity(132)	0.04	1.2522	0.126491	1.84391	1.45602	0.824621	1.32061	0.622254	1.47187	0.0565685	0.769415	1.39313	0.494773	0.967471	1.13278	1.36	0.800999	0.447214	2.47386	0.8	0.877268	1.24	1.10345	0.521536	1.48432	0.483322	1.02215	0.4	1.60997	0.2	0.850412	0.113137	0.12	0.12	0.178885	0.933809	0.880909	0.0565685	0.178885	1.90074	1.13137	1.28996	0.796994		0.856037	1.24064	0.665733	1.44941
33.25	velocity(133)	0.04	1.27059	0.233238	1.97585	1.53101	0.840952	1.42436	0.568507	1.50147	0.04	0.72111	1.42436	0.113137	0.963328	1.10345	1.32061	0.724431	0.481664	2.46868	0.804984	0.848528	1.24258	1.0469	0.447214	1.31575	0.501199	1.32	0.39598	1.55332	0.233238	0.820731	0.144222	0.754718	0.0894427	0.113137	0.894427	0.855102	0	0.2	1.99279	1.0198	1.25028	0.861626		0.880909	1.20266	0.590593	1.48862
33.5	velocity(134)	0.12	1.42042	0.233238	1.99078	1.49345	0.843801	1.21918	0.594643	1.44278	0.16	0.761052	1.6	0.215407	1	1.0469	1.42773	0.641249	0.452548	2.54118	0.967471	0.820731	1.20266	1.14403	0.441814	1.36059	0.52	1.78885	0.447214	1.55332	0.24	0.79196	0.0894427	0.856037	0.08	0.178885	0.769415	0.800999	0	0.256125	1.97464	0.950789	1.17098	0.861626		0.850412	1.12285	0.52	1.58795
33.75	velocity(135)	0.164924	1.52053	0.34176	1.84954	1.44222	0.87818	1.15378	0.594643	1.44278	0	0.708802	1.73113	0.169706	1.04077	1.13701	1.67045	0.521536	0.466476	2.46349	0.809938	0.906863	1.13137	1.08812	0.447214	1.39714	0.544059	1.48054	0.555698	1.6	0.329848	0.793977	0.0894427	0.968297	0.12	0.252982	0.815843	0.729932	0.0565685	0.282843	1.96367	1.05224	1.13772	0.858836		0.877268	0.88	0.526118	1.68048
34	velocity(136)	0.203961	1.36528	0.393954	1.8783	1.3914	0.865332	1.09179	0.521536	1.38622	1.70082	0.737564	1.73666	0.252982	0.883629	1.30599	1.698	0.430813	0.620967	2.43606	0.80895	0.820731	1.08812	1.03228	0.488262	1.29244	0.432666	1.52	0.6	1.64195	0.368782	0.856037	0.08	1.0748	0.164924	0.377359	0.77666	0.724431	0	0.31241	2.00639	1.12	1.21062	0.82365		0.768375	0.735391	0.594643	0.126491
34.25	velocity(137)	0.178885	1.24258	0.291204	2.07885	1.25284	0.865332	0.568507	0.555698	1.35882	1.84391	0.68352	1.88807	0.268328	0.933809	1.44499	1.7659	0.52	0.769415	2.5314	0.920869	0.820731	1.13842	1.13842	0.501199	1.20266	0.411825	1.90158	0.538145	1.73666	0.243311	0.809938	0.04	1.16	0.0894427	0.357771	0.769415	0.690507	0	0.339411	2.09876	1.0008	1.28996	0.764199		0.772528	0.6	0.632456	0.04
34.5	velocity(138)	0.169706	1.16619	0.393954	2.02148	1.27122	0.843801	0.164924	0.626099	1.36528	1.88043	0.796994	1.95346	0.08	1.03846	1.38622	1.72047	0.466476	0.68469	2.63454	1.04307	0.764199	1.01193	1.12285	0.521536	1.37463	0.39598	1.25028	0.594643		0.291204	0.856037	0	1.24579	0.04	0.368782	0.77666	0.505964	0.0894427	0.31241	2.07152	0.888144	1.29553	0.72111		0.863481	0.486621	0.576888	0.113137
34.75	velocity(139)	0.113137	1.20067	0.34176	1.95018	1.24193	0.840952	0.744043	0.670522	1.28996	1.81019	0.913893	2.0999	0.268328	1.07703	1.44278	1.5824	0.452548	0.800999	2.52982	0.933809	0.735391	1.02528	1.00319	0.501199	1.50625	0.288444	1.73666	0.594643		0.31241	0.91214	0	1.30599	0.08	0.44	0.68469	0.393954	0.04	0.4	2.11092	0.815843	1.21655	0.69857		0.873613	0.632456	0.505964	0.08
35	velocity(140)	0.144222	1.26491	0.34176	2.09304	1.21458	0.861626	0.582409	0.68352	1.16276	1.83216	0.169706	2.15629	0.291204	1.11427	1.59298	1.62874	0.466476	0.565685	2.52982	1.17098	0.678823	0.950789	0.855102	0.538145	1.46697	0.282843	1.82603	0.594643		0.233238	0.944034	0	1.49773	0.08	0.521536	0.620967	0.488262	0.04	0.4	2.32998	0.855102	1.14543	0.715542		0.898888	0.699714	0.441814	0.12
35.25	velocity(141)	0.12	1.32061	0.252982	2.11206	1.17644	0.923472	0.72111	0.662118	0.948262	1.67523	0.28	2.18248	0.164924	1.0198	1.65602	1.597	0.576888	0.681175	2.5762	1.22376	0.681175	0.974064	0.80895	0.52	1.39714	0.304631	1.82603	0.6		0.31241	0.990353	0.04	1.52053	0.12	0.561427	0.632456	0.488262	0	0.45607	2.29957	0.855102	1.06283	0.751532		0.913893	0.751532	0.526118	0.126491
35.5	velocity(142)	0.178885	1.42042	0.304631	2.12904	1.17644	0.961665	0.850412	0.64622	1	1.64195	0.32	2.10523	0.368782	1.0008	1.60897	1.50785	0.164924	0.681175	2.6086	1.25603	0.656049	0.936376	0.888144	0.52	1.30292	0.233238	1.88043	0.576888		0.4	0.963328	0	1.60997	0.08	0.486621	0.737564	0.715542	0	0.51225	2.20436	0.863481	1.18929	0.751532		0.967471	0.865332	0.52	0.08
35.75	velocity(143)	0.288444	1.48486	0.252982	2.02267	1.07703	1	0.809938	0.64622	1.0198	1.61245	1.05603	2.12603	0.452548	1.12071	1.6876	1.32424	0.164924	0.681175	2.39266	1.25028	0.610574	0.861626	0.651153	0.31241	1.44554	0.233238	1.39714	0.626099		1.33686	0.820731	0.0565685	1.60997	0.126491	0.601332	0.824621	0.60531	0.08	0.576888	2.3873	0.824621	1.25284	0.804984		0.468188	1	0.441814	0.08
36	velocity(144)	0.379473	1.33147	0.243311	2.00639	1.0198	0.961665	0.976524	0.64622	1.03846	1.55332	0.98387	2.18687	0.256125	1.20067	1.75454	1.30782	0.178885	0.729932	2.2691	1.5284	0.481664	0.734302	0.747262	0.2	1.35823	0.256125	1.39714	0.68352		1.44278	0.856037	0.04	1.57429	0.12	0.690507	0.724431	0.6	0.08	0.610574	2.52602	0.793977	1.26491	0.843801		0.52	1.04307	0.555698	0.08
36.25	velocity(145)	0.417612	1.26491	0.28	2.10219	1.01193	0.930376	0.858836	0.64622	1.07703	1.54402	1.10923	2.12038	0.432666	1.24258	1.76045	1.27122	0.144222	0.68469	2.24321	1.45382	0.425206	0.644981	0.72111	0.243311	1.27122	0.233238	1.30231	0.69857		1.55589	0.824621	0.04	1.597	0.12	0.724431	0.724431	0.769415	0.04	0.576888	2.47257	0.856037	1.26491	0.843801		0.466476	1.09836	0.72111	0.12
36.5	velocity(146)	0.45607	1.28996	0.32249	2.08	1.0284	0.861626	0.932952	0.662118	1.04	1.49933	1.18929	2.03096	0.544059	1.24064	1.597	1.13278	0.144222	1.77674	2.15258	1.45986	0.393954	0.610574	0.729932	0.368782	1.20067	0.233238	1.42773	0.670522		1.71207	0.856037	0.04	1.61988	0.04	0.68469	0.724431	0.835225	0	0.576888	2.31482	0.954149	1.16482	0.734302		0.980612	0.976524	0.824621	0.08
36.75	velocity(147)	0.417612	1.298	0.34176	2.08	1.01193	0.772528	1.04307	0.751532	1.09179	0.468188	1.18929	1.93039	0.368782	1.12641	1.49452	0.933809	0.226274	1.83172	1.95182	1.49933	0.31241	0.594643	0.747262	0.483322	1.11212	0.256125	1.24579	0.708802		1.73666	0.850412	0.0565685	1.52315	0.08	0.77666	0.764199	0.894427	0.08	0.610574	2.46089	0.932952	1.15169	0.662118		0.708802	1.03769	0.832346	0.08
37	velocity(148)	0.304631	1.33147	0.379473	1.92416	1.00319	0.898888	1.15169	0.824621	1.02528	0.178885	1.33686	1.45602	0.610574	1.10635	1.53883	0.888144	0.31241	2.03214	1.86762	1.56205	0.920869	0.447214	0.77666	0.215407	0.933809	0.34176	1.37463	0.80399		1.81813	0.832346	0.0565685	1.54557	0	0.941488	0.729932	0.178885	0.0565685	0.576888	2.59754	0.8	1.12925	0.572713		1.30108	1.2522	1.05603	0.0894427
37.25	velocity(149)	0.291204	1.36528	0.357771	1.8868	1.0024	0.966644	1.15169	0.804984	0.987927	0.31241	1.50147	1.07703	0.509117	1.15169	1.5331	0.832346	0.282843	1.98716	1.86762	1.59399	0.785875	0.357771	0.651153	0.203961	0.820731	0.256125	1.40911	0.888144		1.86462	0.87818	0.0894427	1.5142	0.04	1.01193	0.69857	0.31241	0	0.576888	2.52602	0.966644	1.21852	0.611882		1.13208	1.27059	1.16276	0.08
37.5	velocity(150)	0.252982	1.5435	0.411825	1.82165	0.861626	0.966644	1.17644	0.758947	0.873613	0.215407	1.55795	1.10055	1.10345	1.14543	1.53883	0.747262	1.21062	2.049	1.87019	1.64438	1.02215	0.447214	0.670522	0.24	1.05603	0.304631	1.40911	1.09836		1.94196	0.843801	0.04	1.46697	0.0894427	1	0.737564	0.32249	0.0565685	0.544059	2.41661	1.03846	1.24064	0.609262		1.19331	1.23483	1.18119	0.08
37.75	velocity(151)	0.32249	1.43388	0.344093	1.78393	0.77666	1.02528	1.18929	0.659697	0.902441	0.126491	1.58795	1.24258	0.744043	1.10923	1.3914	0.68	1.39714	2.049	1.76182	2.07576	0.203961	0.505964	0.68352	0.291204	1.18727	0.256125	1.40513	1.0469		1.90032	0.809938	0.04	1.41421	0.0565685	1.03846	0.824621	0.2	0	0.51225	2.57309	1.15169	1.21852	0.594643		1.12712	1.2522	1.16619	0.08
38	velocity(152)	0.268328	1.25603	0.4	1.76045	0.729932	0.950789	1.23483	0.620967	0.980612	0.64	1.67475	1.32966	0.481664	1.09179	1.30782	0.963328	1.54402	2.14401	1.66901	2.23786	0.87818	0.432666	0.754718	0.282843	1.12712	0.282843	1.48054	1.01272		1.90032	0.843801	0.04	1.44886	0	1.20333	0.785875	0.441814	0	0.452548	2.64394	1.15169	1.2522	0.582409		1.09836	1.2881	1.15169	0.0565685
38.25	velocity(153)	0.288444	1.17644	0.377359	1.63218	0.708802	0.936376	1.20067	0.659697	0.894427	0.0894427	1.698	1.32966	0.622254	1.06508	1.36704	0.96	1.65747	2.01792	1.64049	2.20036	0.815843	0.425206	0.656049	0.291204	1.08812	0.256125	1.48054	1.0284		1.93494	0.913017	0.126491	1.50625	0	1.38159	0.77666	0.521536	0.08	0.45607	2.54244	1.01193	1.18186	0.582409		1.02215	1.39714	1.31027	0.08
38.5	velocity(154)	0.304631	1.2093	0.339411	1.50572	0.659697	0.950789	1.21655	0.659697	0.800999	0.344093	1.61245	1.32966	0.71218	1.0198	1.36704	0.88	1.76045	1.95346	1.47187	2.07885	0.77666	0.501199	0.544059	0.432666	1.09836	0.329848	1.52	0.980612		1.95018	0.898888	0.144222	1.42773	0.0565685	1.40456	0.729932	0.481664	0.04	0.411825	2.46447	0.923472	1.16276	0.557136		0.932952	1.44941	1.33507	0.0894427
38.75	velocity(155)	0.304631	1.23223	0.39598	1.46751	0.670522	0.87818	1.2	0.651153	0.880909	0	1.59298	1.34937	0.678823	1.10345	1.21458	0.80399	1.78393	1.90032	1.35882	2.15407	0.809938	0.555698	0.6	1.23223	1.28996	0.291204	1.52053	1.0284		1.95018	0.948262	0.2	1.40911	0.08	1.39542	0.724431	0.45607	0.04	0.393954	2.63211	0.772528	1.2522	0.505964		0.976524	1.5036	1.34164	0.0894427
39	velocity(156)	0.252982	1.26491	0.288444	1.4176	0.644981	0.744043	1.17644	0.620967	0.927793	0.08	1.61839	1.40684	0.622254	1.21918	1.30292	0.72	1.77133	1.92333	1.58795	2.31931	0.68	0.555698	0.72111	1.27562	1.28996	0.243311	1.40057	1.12641		1.98635	0.894427	0.2	1.36528	0	1.4686	0.690507	0.466476	0.0894427	0.407922	2.64515	0.91214	1.32424	0.52		0.993579	1.52315	1.31027	0.04
39.25	velocity(157)	0.203961	1.30599	0.377359	1.25284	0.481664	0.656049	1.23223	0.632456	0.848528	0.169706	1.75454	1.11571	0.656049	1.13701	1.28062	0.76	1.73528	1.92416	1.64438	2.17513	0.651153	0.501199	0.923472	1.33207	1.2825	0.252982	1.52473	1.21655		2.0036	0.82365	0.256125	1.40513	0.04	2.96243	0.641249	0.6	0.0565685	0.362215	2.46739	0.91214	1.30599	0.468188		0.954149	1.59248	1.37463	0.08
39.5	velocity(158)	0.164924	1.41873	0.379473	1.13842	0.796994	0.632456	1.34402	0.659697	0.835225	0.0894427	1.72743	1.14543	0.79196	1.16825	1.35351	0.72111	1.75454	1.81019	1.44499	2.02425	0.688186	0.626099	1.16276	1.33207	1.42042	0.203961	1.60798	1.21655		2.12904	0.809938	0.226274	1.49345	0.0565685	1.72186	0.572713	0.521536	0.0894427	0.4	2.44131	0.873613	1.27059	0.379473		0.990353	1.57582	1.36938	0.04
39.75	velocity(159)	0.243311	1.30599	0.407922	1.10055	0.632456	0.610574	1.18929	0.64622	0.913017	0.126491	1.64195	1.18929	0.735391	1.08074	1.32966	0.681175	1.6819	1.78213	1.32966	2.10789	0.555698	0.715542	1.20067	1.27311	1.44886	0.282843	1.67905	1.15447		2.09571	0.898888	0.226274	1.49933	0	1.61245	0.594643	0.594643	0	0.44	2.63697	0.809938	1.27059	0.407922		0.920869	1.597	1.36528	0.0894427
40	velocity(160)	0.32	1.19331	0.48	1.07703	0.572713	0.626099	1.19331	0.632456	1.0024	0.368782	1.59298	1.32424	0.793977	1.08074	1.18457	0.486621	1.53935	1.75362	1.33207	2.23034	0.609262	0.68	1.20067	1.32966	1.48054	0.16	1.8	1.07703		1.96163	0.877268	0.2	1.45382	0.04	1.58644	0.572713	0.6	0.0894427	0.48	2.61565	0.91214	1.27059	0.447214		0.880909	1.46751	1.40057	0.0565685
40.25	velocity(161)	0.36	1.22442	0.526118	0.923472	0.466476	0.632456	0.930376	0.609262	1.05679	0.0565685	1.61839	1.25539	0.764199	1.10345	1.12071	0.377359	1.52315	1.75727	1.36235	2.09914	0.610574	0.68	1.2825	1.4	1.44056	0.2	1.87489	1.03846		1.97585	0.840952	0.226274	1.41421	0.861626	1.70552	0.611882	0.662118	0.04	0.44	2.48966	0.747262	1.22115	0.481664		0.793977	1.14543	1.36235	0.04
40.5	velocity(162)	0.362215	1.21655	0.561427	0.708802	0.481664	0.651153	0.681175	0.544059	1.07703	0.04	1.67093	1.18929	0.678823	1.22442	1.24064	0.344093	1.44941	1.6	1.13701	1.95059	0.594643	0.708802	1.24258	1.32061	1.60449	0.243311	1.9972	1.0469		1.98595	0.82365	0.226274	1.49345	0.966644	1.8	0.611882	0.590593	0.04	0.481664	2.39733	0.751532	1.24258	0.447214		0.751532	0.880909	1.32	0.04
40.75	velocity(163)	0.329848	1.21655	0.572713	0.72111	0.425206	0.60531	0.707672	0.572713	1.21918	0.288444	1.73113	1.34462	0.990353	1.31027	1.32242	0.256125	1.37928	1.64924	1.12071	1.97585	0.45607	0.764199	1.08074	1.34462	1.92208	0.12	1.97585	1.05906		1.91207	0.861626	0.256125	1.49345	0.966644	1.74402	0.572713	0.536656	0.08	0.48	2.38462	0.82365	1.298	0.447214		0.715542	0.902441	1.28062	0.113137
41	velocity(164)	0.32249	1.24451	0.561427	0.69857	0.501199	0.60531	0.252982	0.601332	1.25603	0.226274	1.64438	1.16276	0.768375	1.44941	1.20067	0.304631	1.92666	1.65602	1.13208	2.14663	0.291204	0.843801	1.0008	1.38679	1.97342	0.08	2.11092	1.05224		1.8851	0.936376	0.226274	1.48486	0.967471	1.64195	0.544059	0.526118	0.08	0.441814	2.31102	0.856037	1.31027	0.401995		0.24	0.843801	1.20599	0.0565685
41.25	velocity(165)	0.329848	1.16	0.533667	0.505964	0.483322	0.565685	0.12	0.565685	1.25603	0.04	1.59298	1.10923	0.735391	1.46697	1	0.252982	1.51208	1.53675	1.08812	1.93494	0.362215	0.883629	0.980612	1.298	1.93536	0.178885	2.16518	1.09836		1.87361	0.861626	0.256125	1.32061	0.948262	1.66469	0.45607	0.521536	0	0.441814	2.17697	0.8	1.298	0.4		0.282843	0.820731	1.16619	0.0894427
41.5	velocity(166)	0.329848	1.07629	0.526118	0.393954	0.52	0.544059	0.2	0.572713	1.28062	0.126491	1.61443	1.20333	0.850412	1.4686	1.00717	0.344093	1.4686	1.5985	0.989545	1.93205	0.483322	0.96	1.26491	1.15378	1.84694	0.447214	2.34401	1.08665		1.7659	0.747262	0.256125	1.24064	1.07331	1.85602	0.430813	0.60531	0	0.401995	2.22854	0.8	1.25603	0.362215		0.407922	0.565685	1.17712	0.144222
41.75	velocity(167)	0.304631	0.961665	0.521536	0.379473	0.52	0.557136	0.256125	0.60531	1.35882	0.2	1.68808	1.17712	0.681175	1.55795	1.06733	0.411825	1.41365	1.56461	1.06733	1.96774	0.494773	1.08296	1.11427	1.12712	1.90158	0.430813	1.16619	1.04307	0	3.36856	0.708802	0.256125	1.24064	1.18186	1.88043	0.357771	0.203961	0.0565685	0.362215	2.22854	0.72111	1.12071	0.329848		0.526118	0.609262	1.24258	0.256125
42	velocity(168)	0.169706	0.865332	0.526118	0.34176	0.626099	0.483322	0.0565685	0.582409	1.38852	0.08	1.63218	1.21458	0.538145	1.5824	1.12641	0.411825	1.27812	1.44222	1.09179	2.02148	0.505964	1.13137	1.10923	1.1114	2.04313	0.393954	1.00955	0.96	0	1.87489	0.847585	0.226274	1.32242	1.19867	1.8	0.32249	0.401995	0.04	0.368782	2.15035	0.656049	1.16276	0.304631		0.52	0.681175	1.16	0.2
42.25	velocity(169)	0.113137	0.877268	0.486621	0.2	0.699714	0.486621	0.169706	0.594643	1.50147	0.113137	1.51208	1.10635	0.688186	1.55332	1.0284	0.568507	1.19331	1.48809	1.08665	1.8659	0.411825	1.13137	1.2093	1.16619	2.05913	0.393954	0.976524	1.00717	0	1.92208	0.885438	0.226274	1.40513	1.25539	1.66469	0.393954	0.407922	0.126491	0.417612	2.12641	0.590593	1.19331	0.31241		0.56	0.93723	1.12071	0.164924
42.5	velocity(170)	0.0894427	0.850412	0.468188	0.04	0.632456	0.526118	0.04	0.544059	1.60897	0.08	1.46479	1.14543	0.538145	1.49933	1.09836	0.764199	1.24258	1.55332	1.05224	1.91541	0.339411	1.17098	1.44278	1.09252	1.97585	0.339411	1	1.08074	0	1.78885	1.01193	0.256125	1.32061	1.29244	1.83216	0.32249	0.357771	0	0.401995	2.16924	0.557136	1.298	0.268328		0.56	1.11212	1.16276	0.144222
42.75	velocity(171)	0.0894427	0.824621	0.483322	0.04	0.632456	0.611882	0.113137	0.582409	1.64584	0.401995	1.5435	1.0469	0.452548	1.53883	1.13137	0.430813	1.24	1.5435	1.05224	1.95018	0.39598	1.19331	1.49933	0.98387	1.8629	0.425206	0.993579	1.16619	0	1.70317	1.09252	0.256125	1.24258	1.34462	1.90536	0.34176	0.357771	0.0565685	0.401995	2.22171	0.501199	1.34402	0.268328		1.10345	1.10055	1.12641	0.233238
43	velocity(172)	0.08	0.848528	0.45607	0.04	0.6	0.60531	0.169706	0.505964	1.86462	0.582409	1.53101	1.08	0.481664	1.53883	1.18457	0.466476	1.16619	1.5036	0.989545	1.93329	0.377359	1.45602	1.47078	0.966644	2.02781	0.377359	1	1.24258	0	1.85559	1.12925	0.256125	1.24579	1.36059	1.79287	0.32249	0.501199	0.04	0.486621	2.16518	0.52	1.26491	0.268328		0.948262	1.26301	1.13137	0.0894427
43.25	velocity(173)	0.0894427	0.820731	0.565685	0.126491	0.521536	0.481664	0.0894427	0.430813	1.82779	0.64622	1.41873	1.08812	0.45607	1.52315	1.20333	0.483322	0.432666	1.27624	0.980612	1.90158	0.688186	1.53101	1.47513	0.961665	2.11547	0.411825	0.993579	1.24064	0	1.93039	1.0198	0.233238	1.21062	1.38159	1.71207	0.304631	1.38101	0.0565685	0.572713	2.13242	0.501199	1.2	0.215407		0.533667	0.804984	1.05224	0.0894427
43.5	velocity(174)	0.0565685	0.820731	0.678823	0.164924	0.45607	0.481664	0.0565685	0.368782	1.86462	0.565685	1.3121	1.20599	0.481664	1.50572	1.16482	0.557136	0.39598	1.27624	0.989545	1.89737	0.681175	1.56	1.56461	0.987927	2.04978	0.329848	0.993579	1.16069	0	1.73666	0.948262	0.256125	1.24579	1.38159	1.74402	0.282843	1.44554	0.04	0.565685	2.16924	0.417612	1.09836	0.233238		0.681175	1.15447	1.05224	0.178885
43.75	velocity(175)	0.08	0.843801	0.681175	0.169706	0.425206	0.486621	0.0565685	0.417612	1.74631	0.505964	1.32061	1.23223	0.481664	1.46751	1.17644	0.468188	0.447214	1.2881	0.835225	1.91039	0.744043	1.61245	1.61245	0.923472	1.93536	0.488262	1.04995	1.05224	0	1.64438	0.894427	0.226274	1.28561	1.35351	1.88807	0.164924	1.45602	0	0.521536	2.13242	0.362215	1.16825	0.256125		0.407922	0.69857	1.08665	0.126491
44	velocity(176)	0.113137	0.865332	0.651153	0.169706	0.432666	0.447214	0.04	0.447214	1.72047	0.644981	1.2881	1.20333	0.304631	1.4176	1.41365	0.468188	0.379473	1.22115	0.796994	1.82165	0.31241	1.69941	1.66373	0.847585	2.04978	0.488262	0.993579	1.09179	0	1.76182	1.06508	0.2	1.33507	1.3914	1.82428	0.113137	1.49452	0.0565685	0.52	2.08	0.32	1.22442	0.233238		0.16	0.72111	1.05224	0.178885
44.25	velocity(177)	0.0565685	0.91214	0.656049	0.268328	0.488262	0.45607	0.04	0.505964	1.71814	0.401995	1.14543	1.26491	0.32249	1.35823	1.72186	1.78885	0.282843	1.22703	1.00319	1.89737	0.754718	1.82472	1.76409	0.735391	2.02386	0.590593	1.15169	1.18457	0	1.84391	1.12925	0.226274	1.28996	1.37928	1.74402	0.169706	1.82603	0.04	0.56	2.11698	0.243311	1.30599	0.268328		0.24	0.840952	1.09836	0.08
44.5	velocity(178)	0.04	0.898888	0.678823	0.34176	0.411825	0.533667	0.04	0.468188	1.68808	0.72111	1.0024	1.22703	0.226274	1.4176	1.74264	1.86075	0.203961	1.21655	1.00319	1.87275	0.77666	1.82603	1.61245	0.735391	1.9992	0.576888	1.15169	1.23223	0	1.76409	1.09252	0.144222	1.36059	1.4176	1.72047	0.144222	1.81945	0.08	0.52	2.08	0.291204	1.3121	0.32249		0.12	0.824621	0.980612	0.144222
44.75	velocity(179)	0.126491	0.832346	0.62482	0.362215	0.4	0.494773	0.0565685	0.505964	1.57175	0.72111	0.967471	1.39714	0.203961	1.44997	1.70176	1.88043	0.2	1.25539	0.967471	1.84694	0.861626	1.70176	1.597	0.72111	1.94813	0.536656	0.968297	1.31939	0	1.64049	1.0198	0.144222	1.40228	1.38852	1.84911	0.113137	1.853	0.04	0.481664	2.02267	0.34176	1.23223	0.304631		0.04	0.883629	1.0198	0.126491
45	velocity(180)	0.203961	0.824621	0.651153	0.32249	0.31241	0.594643	0.04	0.557136	1.43611	0.751532	0.968297	1.39714	0.203961	1.47078	1.73528	1.91708	0.2	1.25539	0.927793	1.78572	0.932952	1.6876	1.70176	0.690507	1.8868	0.488262	1	1.27122	0	1.56	0.954149	0.0894427	1.5221	1.42042	1.83216	0.113137	1.853	0.04	0.481664	2.05913	0.401995	1.11212	0.407922		0.12	0.923472	1.06733	0.126491
45.25	velocity(181)	0.2	0.848528	0.651153	0.362215	0.31241	0.747262	0.0565685	0.544059	1.37463	0.632456	1.90536	1.25028	0.16	1.3914	1.78885	1.86462	0.215407	2.02781	0.927793	1.83565	0.944034	1.76409	1.82779	0.632456	2.01316	0.594643	1.00319	1.17712	0	1.52	0.954149	0.0565685	1.56051	1.37463	1.77629	0.0894427	1.69753	0.04	0.362215	2.11244	0.447214	1.07629	0.468188		0.329848	1.05603	1.09179	0.0565685
45.5	velocity(182)	0.282843	0.888144	0.71218	0.407922	0.256125	0.848528	0.04	0.544059	1.38101	0.60531	1.89694	1.35823	0.203961	1.37928	1.77133	1.87275	0.256125	2.08614	0.923472	1.96977	0.961665	1.87489	1.8124	0.690507	1.98595	0.622254	0.976524	1.13842	0	1.48054	0.967471	0.0565685	1.44	1.46697	0.34176	0.12	1.73666	0.0565685	0.362215	2.11244	0.572713	1.08812	0.417612		0.393954	1.11571	0.973242	0.08
45.75	velocity(183)	0.282843	0.804984	0.764199	0.441814	0.377359	0.883629	0.0565685	0.555698	1.33507	0.601332	1.81019	1.34937	0.203961	1.36821	1.79109	1.87275	0.226274	1.96774	0.950789	1.90158	1.13701	1.8	1.68618	0.620967	1.8868	0.622254	1.00955	1.18929	0	1.84954	1.11427	0.0565685	1.32242	1.44499	1.67523	0	1.75727	0.04	0.329848	2.01316	0.481664	1.08812	0.417612		0.252982	1.76409	0.91214	0.08
46	velocity(184)	0.368782	0.769415	0.768375	0.441814	0.203961	0.880909	0.0565685	0.557136	1.07703	0.68469	1.79287	1.38852	0.164924	1.3914	1.86118	1.853	0.169706	1.93205	0.961665	1.81417	1.07703	1.74402	1.69517	0.644981	1.78393	0.651153	1.05603	1.37928	0	1.50306	1.15169	0.04	1.36938	1.5331	1.86462	0.04	1.72743	0.0894427	0.252982	1.84954	0.44	1.05603	0.447214		0.178885	1.76409	0.847585	0.04
46.25	velocity(185)	0.45607	0.787909	0.71218	0.521536	0.28	0.84	0.357771	0.536656	1.05906	0.544059	0.744043	1.38852	0.16	1.42941	1.91708	1.80488	0.203961	1.82428	0.835225	1.83565	1.13278	1.80887	1.79689	0.557136	1.83521	0.651153	0.754718	1.36	0	1.79778	1.15169	0.04	1.45382	1.48862	1.87489	0.04	1.59298	0.04	0.203961	1.89694	0.45607	1.08074	0.357771		0.243311	1.74264	0.885438	0.144222
46.5	velocity(186)	0.494773	0.699714	0.665733	0.565685	0.304631	0.800999	0.32249	0.447214	1.00319	0.651153	0.734302	1.35823	0.126491	1.47078	1.86462	1.64	0.32	1.60897	0.788923	1.92208	1.16276	1.99279	1.84694	0.430813	2.02386	0.651153	0.809938	1.30599	0	1.88807	1.15169	0.0565685	1.44886	0.670522	1.78617	0.04	1.50572	0.04	0.252982	1.91708	0.494773	1.23223	0.339411		0.252982	1.74264	0.885438	0.169706
46.75	velocity(187)	0.632456	0.735391	0.688186	0.544059	0.329848	0.737564	0.377359	0.411825	0.894427	0.561427	0.69857	1.34937	0.144222	1.45602	1.73666	1.57277	0.430813	1.47187	0.769415	1.90158	1.18929	1.89694	1.77539	0.572713	1.92416	0.651153	0.894427	1.23483	0	1.81813	1.22703	0.04	1.38852	0.68352	1.67523	0.08	1.73113	0.04	0.203961	1.87275	0.28	1.13701	0.368782		0.215407	1.67523	0.863481	0.08
47	velocity(188)	0.632456	0.796994	0.656049	0.544059	0.32249	0.815843	0.0894427	0.368782	0.729932	0.430813	0.56	1.26301	0.08	1.43388	1.75636	1.49933	0.34176	1.47187	0.843801	1.78572	1.19867	1.76182	1.7102	0.505964	1.78393	0.651153	0.932952	1.19867	0	1.72557	1.18186	0.0565685	1.31027	0.68352	1.81945	0.08	1.75454	0.04	0.203961	1.91708	0.447214	1.05603	0.368782		0.215407	1.67523	0.855102	0.0894427
47.25	velocity(189)	0.620967	0.758947	0.72111	0.544059	0.486621	0.815843	0.4	0.368782	0.724431	0.68	0.521536	1.34164	0.233238	1.35351	1.95059	1.45986	0.494773	1.4	0.809938	1.72696	1.02528	1.8387	1.75727	0.60531	1.74631	0.594643	0.966644	1.21852	0	1.79287	1.15169	0.04	1.34937	0.735391	1.96367	0.04	1.53154	0.04	0.215407	2.0036	0.417612	1.0245	0.339411		0.481664	1.54402	0.848528	0.144222
47.5	velocity(190)	0.565685	0.796994	0.678823	0.544059	0.533667	0.888144	0.432666	0.344093	0.69857	0.526118	0.6	1.39714	0.0894427	1.3914	1.98957	1.27122	0.243311	1.19331	0.71218	1.84391	1.19867	1.95346	1.9308	0.72	1.8868	0.622254	1.04995	1.34164	0	1.76816	1.22703	0.0565685	1.40911	0.840952	1.89737	0.0565685	1.50147	0.04	0.16	2.07538	0.432666	1.03228	0.31241		0.481664	1.23223	0.848528	0.113137
47.75	velocity(191)	0.56	0.835225	0.71218	0.533667	0.651153	0.843801	0.486621	0.32249	0.659697	0.521536	0.641249	1.27122	0.16	1.34462	1.88043	1.13137	0.256125	0.393954	0.665733	1.82822	1.39943	2.03961	1.96122	0.6	2.08806	0.843801	1.12925	1.39714	0	1.61839	1.26491	0.04	1.48862	0.744043	1.76409	0.04	1.66901	0.04	0.233238	1.95387	0.425206	1.06508	0.339411		0.45607	1.12071	0.843801	0.0565685
48	velocity(192)	0.56	1	0.737564	0.544059	0.769415	0.840952	0.68469	0.31241	0.594643	0.60531	0.651153	1.24064	0.113137	1.2881	1.82472	1.13137	0.32249	0.505964	0.699714	1.80488	1.48862	1.87019	1.84391	0.505964	1.91039	0.93723	0	1.45602	2.02386	0.659697	1.25284	0.04	1.48486	0.62482	1.88043	0.0894427	1.72743	0	0.2	1.95018	0.45607	1.05603	0.4		0.501199	1.04995	0.724431	0.0894427
48.25	velocity(193)	0.521536	1.06733	0.764199	0.544059	0.840952	0.840952	0.481664	0.304631	0.483322	0.561427	0.48	1.27059	0.2	1.34462	1.8783	1.08665	0.31241	0.544059	0.609262	1.67093	1.53101	1.87019	1.82428	0.533667	1.79778	0.93723	0	1.44222	2	0.883629	1.24193	0.0565685	1.44499	0.622254	2.00479	0.08	1.53154	0.0565685	0.164924	2.41628	0.501199	1.08074	0.368782		0.425206	0.968297	0.690507	0
48.5	velocity(194)	0.565685	0.974064	0.793977	0.544059	0.989545	0.80399	0.572713	0.379473	0.644981	0.561427	0.486621	1.16619	0.16	1.34402	1.95018	0.963328	0.32249	0.526118	0.609262	1.66373	1.54402	2.0999	1.98595	0.45607	1.83521	0.968297	0.0565685	1.47078	2.04978	0.894427	1.17644	0.0894427	1.40057	0.6	1.89652	0.04	1.47513	0	0.12	2.25211	0.521536	1.11212	0.432666		0.432666	0.796994	0.609262
48.75	velocity(195)	0.533667	0.987927	0.793977	0.494773	0.950789	0.764199	0.69857	0.468188	0.644981	0.644981	0.572713	1.07629	0.2	1.35351	3.32674	0.761052	0.252982	0.561427	0.594643	1.78885	1.53675	2.18687	2.01792	0.483322	1.93329	0.963328	0.113137	1.32484	2.0999	0.894427	1.07703	0.04	1.40911	0.665733	1.75317	0	1.55795	0.04	0.144222	2.13804	0.644981	0.961665	0.339411		0.4	0.601332	0.544059
49	velocity(196)	0.544059	1.01193	0.824621	0.557136	1	0.601332	0.815843	0.52	0.64	0.447214	0.665733	1.10345	0.178885	1.35351	1.81108	0.76	0.32	0.565685	0.594643	1.7102	1.67093	2.07422	1.82428	0.594643	2.03096	1.0198	0.126491	1.34462	1.97909	0.737564	1.12641	0.0894427	1.49345	0.609262	1.79778	0	1.67475	0	0.169706	2.07692	0.804984	0.961665	0.339411		0.466476	0.483322	0.544059
49.25	velocity(197)	0.430813	1	0.820731	0.533667	1.08812	0.601332	0.888144	0.544059	0.441814	0.51225	0.68	0.990353	0.288444	1.38679	1.69941	0.68469	0.32	0.620967	0.690507	1.64	1.78393	2.0938	1.8629	0.594643	1.8071	0.961665	0.0565685	1.43108	1.95059	0.69857	1.24258	0.0565685	1.58493	0.708802	1.96163	0.04	1.6	0.04	0.0894427	1.95018	0.769415	0.93723	0.368782		0.288444	0.590593	0.407922
49.5	velocity(198)	0.52	1	0.737564	0.505964	1.15447	0.641249	0.888144	0.557136	0.45607	0.501199	0.662118	0.932952	0.144222	1.34462	1.57582	0.526118	0.877268	0.572713	0.764199	1.64	1.8	2.18248	2.02781	0.536656	1.78885	1.0469	0.0565685	1.43388	2.08806	0.644981	1.28996	0.0894427	1.5331	0.68469	1.86462	0.0565685	1.65602	0	0.08	1.98595	0.788923	0.968297	0.31241		0.243311	0.751532	0.282843
49.75	velocity(199)	0.557136	1.0284	0.62482	0.505964	1.24193	0.561427	0.747262	0.572713	0.494773	0.488262	0.6	0.933809	0.169706	1.33147	1.61245	0.401995	1.00319	0.557136	0.815843	1.80488	1.73666	2.21775	2.10523	0.501199	1.8071	0.906863	0.0565685	1.42042	2.04978	0.72111	1.25028	0.113137	1.54402	0.644981	1.74631	0.04	1.72047	0.04	0.0894427	2.09418	0.77666	0.987927	0.368782		0.203961	0.601332	0.215407
50	velocity(200)	0.544059	1.08	0.644981	0.505964	1.13842	0.572713	0.72111	0.483322	0.651153	0.488262	0.735391	0.72111	0.126491	1.34462	1.62874	0.407922	1.21655	0.494773	0.80895	1.75727	1.69706	2.23893	2.03843	0.544059	1.77674	1.13278	0	1.40911	1.98917	0.665733	1.25603	0.169706	1.55589	0.6	1.68238	0.04	1.86462	0.04	0.12	2.07538	0.788923	0.954149	0.425206		0.243311	0.582409	0.203961
50.25	velocity(201)	0.466476	1.16069	0.62482	0.483322	1.14543	0.486621	0.747262	0.468188	0.572713	0.393954	0.848528	0.64622	0.12	1.37928	1.53935	0.34176	1.27059	0.368782	0.77666	1.64	1.84043	2.31931	1.95059	0.656049	1.74402	1.18929	0.0565685	1.36235	2.03843	0.594643	1.08665	0.2	1.55641	0.48	1.8851	0.0894427	1.80887	0	0.12	1.9551	0.769415	0.976524	0.481664		0.291204	0.611882	0.0565685
50.5	velocity(202)	0.466476	1.12285	0.678823	0.379473	1.21655	0.557136	0.734302	0.430813	0.536656	0.32	0.993579	0.555698	0.126491	1.37928	1.36821	0.113137	1.27624	0.344093	0.724431	1.5142	1.87019	2.23607	1.91416	0.688186	1.78617	1.24964	0.344093	1.30599	2.08806	0.590593	1.00717	0.178885	1.53101	0.417612	1.89737	0.0894427	1.52053	0.04	0.144222	2.02425	0.804984	0.976524	0.51225		0.304631	0.594643	0.126491
50.75	velocity(203)	0.544059	1.12285	0.651153	0.329848	1.23483	0.52	0.768375	0.447214	0.632456	0.411825	0.993579	0.483322	0.226274	1.36	1.36821	0.164924	1.31027	0.304631	0.724431	1.67093	1.87019	2.23607	2.11092	0.744043	1.77674	1.28062	0.282843	1.24964	2.01157	0.69857	0.963328	0.233238	1.46751	0.377359	1.77088	0.04	1.53101	0.04	0.113137	2.12038	0.809938	0.954149	0.538145		0.178885	0.533667	0.16
51	velocity(204)	0.45607	1.08	0.681175	0.243311	1.29244	0.494773	0.79196	0.379473	0.788923	0.568507	1.0245	0.64622	0.113137	1.38159	1.37928	0.16	1.46479	0.08	0.68	1.74951	1.75727	2.34913	2.14401	0.71218	1.72186	1.33686	0.0565685	1.13278	1.96163	0.662118	0.973242	0.2	1.45602	0.31241	1.68808	0.04	1.59298	0	0.169706	2.14401	0.754718	0.967471	0.734302		0.08	0.632456	0.737564
51.25	velocity(205)	0.368782	1.08	0.651153	0.164924	1.34104	0.430813	0.8	0.357771	0.82365	0.62482	1.05603	0.735391	0.113137	1.37753	1.39714	0.368782	1.47513	0.126491	0.68	1.67093	1.75454	2.46219	2.08691	0.651153	1.61988	0.304631	0	1.16276	1.90158	0.626099	0.923472	0.256125	1.32966	0.256125	1.82428	0.04	1.59298	0.04	0.256125	1.96815	0.678823	0.932952	0.769415		0.08	0.72111	0.72
51.5	velocity(206)	0.368782	1	0.651153	0.2	1.40684	0.34176	0.888144	0.34176	0.809938	0.590593	0.282843	0.688186	0.113137	1.39542	1.39714	0.447214	1.50147	0.651153	0.681175	1.5142	1.81108	2.43836	2.0004	0.707672	1.64924	0.233238	0.304631	1.10635	1.91039	0.758947	0.967471	0.282843	1.26491	0.268328	1.92333	0.04	1.63267	0.08	0.368782	2.00998	0.62482	0.932952	0.72		0.12	0.8	0.754718
51.75	velocity(207)	0.268328	0.888144	0.622254	0.0894427	1.35823	0.233238	1.07331	0.393954	0.809938	0.494773	0.144222	0.898888	0.113137	1.40911	1.39542	0.483322	1.50572	0.967471	0.68	1.50625	1.81019	2.2691	2.08691	0.768375	1.74402	0.256125	0.0894427	1.0245	1.87275	0.902441	0.888144	0.339411	1.2912	0.252982	1.92333	0.04	1.57429	0.0565685	0.452548	2.12302	0.609262	1.0024	0.72111		0.282843	0.729932	0.832346
52	velocity(208)	0.282843	0.80895	0.568507	0.144222	1.2912	0.203961	0.987927	0.4	0.880909	0.60531	0.126491	0.987927	0.0565685	1.40911	1.37928	0.432666	1.5284	0.832346	0.644981	1.61245	1.67093	2.29957	2.11811	0.77666	1.74402	0.288444	0.0565685	1.00955	1.71814	0.288444	0.77666	0.368782	1.36821	0.2	1.84694	0.0565685	1.5036	0	0.481664	2.12151	0.576888	1.03769	0.681175		0.401995	0.610574	0.681175
52.25	velocity(209)	0.32249	0.815843	0.565685	0.243311	1.25284	0.2	1	0.401995	0.888144	0.452548	0.113137	0.948262	0.08	1.4	1.37637	0.368782	1.47513	0.987927	0.6	1.53883	1.61245	2.29957	2.08691	0.707672	1.72047	0.31241	0	0.944034	1.75636	0.282843	0.659697	0.339411	1.35823	0.164924	1.77539	0.04	1.52053	0.04	0.481664	2.01316	0.568507	1.03769	0.6		0.441814	0.576888	0.737564
52.5	velocity(210)	0.34176	0.815843	0.576888	0.329848	1.30292	0.12	1.05603	0.521536	0.856037	0.538145	1.31027	1.00955	0.178885	1.41534	1.35882	0.544059	1.36235	1.32966	0.681175	1.31939	1.64924	2.21775	2.07885	0.764199	1.6	0.31241	0.0894427	0.877268	1.68238	0.203961	0.651153	0.344093	1.28062	0.178885	1.84391	0.04	1.52315	0.04	0.377359	1.90536	0.644981	1.09252	0.561427		0.52	0.565685	0.626099
52.75	velocity(211)	0.357771	0.855102	0.6	0.362215	1.40456	0.126491	1.13701	0.601332	0.963328	0.6	1.47567	1.09836	0.291204	1.38852	1.30231	0.662118	1.30231	1.22376	0.840952	1.17712	1.71207	1.95673	2.14401	0.768375	1.53154	0.31241	0.0894427	0.905097	1.66517	0.243311	0.651153	0.282843	1.31939	0.233238	1.86762	0.0565685	1.53101	0.0565685	0.430813	1.89526	0.609262	1.01193	0.601332		0.561427	0.656049	0.590593
53	velocity(212)	0.488262	0.815843	0.632456	0.526118	1.48432	0.164924	1.74264	0.60531	0.920869	0.665733	1.55795	1.12071	0.282843	1.36235	1.30599	0.466476	1.30231	1.36235	0.933809	1.13772	1.68048	1.89526	2.14401	0.688186	1.76182	0.339411	0	0.954149	1.56	0.282843	0.60531	0.31241	1.39714	0.256125	1.84391	0.04	1.45602	0	0.44	1.92333	0.538145	0.987927	0.601332		0.56	0.72111	0.544059
53.25	velocity(213)	0.481664	0.77666	0.626099	0.64622	1.5142	0.0894427	0.880909	0.60531	0.856037	0.568507	1.66373	1.08812	0.252982	1.37637	1.3121	0.538145	1.30108	1.52053	0.848528	1.13772	1.62432	1.89694	2.19272	0.809938	1.76182	0.368782	0.0565685	2.27403	1.57429	0.215407	0.565685	0.31241	1.48	0.243311	1.74951	0	1.40456	0.04	0.521536	1.95182	0.466476	1.02528	0.6		0.565685	0.72111	0.536656
53.5	velocity(214)	0.45607	0.77666	0.609262	0.609262	1.5142	0.113137	0.850412	0.620967	0.768375	0.555698	1.70176	1.2	0.368782	1.36235	1.31027	0.582409	1.30231	1.48486	0.800999	1.0284	1.61839	1.78213	2.24179	0.923472	1.73113	0.31241	0.0565685	2.21269	1.59248	0.164924	0.45607	0.31241	1.44222	0.32249	1.6179	0.04	1.41873	0.0565685	0.526118	1.99279	0.282843	1.02528	0.601332		0.72	0.840952	0.590593
53.75	velocity(215)	0.393954	0.729932	0.64622	0.590593	1.47513	0.04	0.824621	0.620967	0.72111	0.72111	1.77088	1.2	0.291204	1.36235	1.23223	0.572713	1.24579	1.5221	0.933809	0.91214	1.59298	1.61443	2.17366	1.0008	1.59298	0.344093	0.04	2.22854	1.52053	0.215407	0.368782	0.31241	1.38159	0.362215	1.65215	0.0565685	1.45602	0.04	0.486621	1.84043	0.268328	1.04995	0.64		0.76	0.894427	0.611882
54	velocity(216)	0.34176	0.690507	0.6	0.656049	1.40684	0.08	1.02528	0.620967	0.71218	0.681175	1.77539	1.298	0.252982	1.35882	1.2093	0.557136	1.21655	1.36	1.01272	0.885438	1.61839	1.47513	2.09571	1.0008	1.49933	0.368782	0.0565685	2.31482	1.37928	0.344093	0.32	0.282843	1.32424	0.4	1.73159	0.04	1.31575	0.04	0.52	1.89694	0.252982	0.974064	0.641249		0.761052	0.933809	0.538145
54.25	velocity(217)	0.357771	0.533667	0.610574	0.79196	1.34104	0.126491	1.13772	0.611882	0.651153	0.632456	1.68238	1.40513	0.2	1.35882	1.27059	0.32249	1.18794	1.64924	0.848528	0.873613	1.58795	1.53675	2.12603	0.96	1.50147	0.226274	0.04	2.37924	1.27812	1.5331	0.243311	0.282843	1.39943	0.447214	1.65215	0.0565685	1.36821	0.04	0.632456	1.9799	0.243311	0.936376	0.69857		0.72	1.04307	0.509117
54.5	velocity(218)	0.357771	0.441814	0.572713	0.764199	1.44554	0.126491	1.08812	0.60531	0.699714	0.644981	1.75864	1.37463	0.368782	1.35882	1.10923	0.368782	1.16825	1.80887	0.77666	0.873613	1.58493	1.41873	2.16518	0.960833	1.47187	0.226274	0	2.34094	1.34164	1.45602	0.16	0.256125	1.41421	0.401995	1.52473	0.0565685	1.49345	0.0565685	0.68352	1.8659	0.243311	0.861626	0.724431		0.690507	1.08296	0.32249
54.75	velocity(219)	0.377359	1.40684	0.576888	0.737564	1.50625	0.144222	1.07703	0.521536	0.747262	0.77666	1.73297	1.22376	0.39598	1.38852	1.02528	0.468188	1.07629	1.96163	0.772528	0.785875	1.55589	1.22442	2.18358	1.00319	1.44278	0.226274	0.0565685	2.42916	1.39542	1.56869	0.08	0.226274	1.42042	0.533667	1.57835	0.0565685	3.14197	0.0894427	0.796994	1.93205	0.178885	0.785875	0.68469		0.764199	1.04307	0.707672
55	velocity(220)	0.31241	1.36821	0.544059	0.737564	1.61245	0.113137	1.08665	0.401995	0.747262	0.609262	1.71814	0.950789	0.339411	1.41534	1.37637	0.526118	0.880909	2.12641	0.787909	0.60531	1.58795	1.13208	2.08691	1.0284	1.44941	0.178885	0.113137	2.32757	1.30599	1.7088	0.0894427	0.256125	1.43388	0.68352	1.65747	0	3.12743	0.04	0.835225	1.96977	0.0894427	0.863481	0.72		0.72111	1.0198	0.768375
55.25	velocity(221)	0.32249	1.40684	0.555698	0.707672	1.57835	0.0894427	1.16069	0.329848	0.747262	0.644981	1.66517	0.967471	0.452548	1.41873	1.04	0.31241	0.877268	2.21269	0.787909	0.611882	1.55795	1.11212	2.11092	1.10055	1.37637	0.215407	0.0894427	2.31897	1.32484	1.72047	0.164924	0.178885	1.34462	0.758947	1.67093	0.04	3.00107	0.0894427	0.861626	2.1414	0.126491	0.863481	0.641249		0.72111	1.0469	0.393954
55.5	velocity(222)	0.233238	1.40057	0.555698	0.737564	1.5331	0.113137	1.21062	0.32249	0.69857	0.536656	1.597	1.09179	0.488262	1.38852	1.07703	0.32249	1.5824	2.23607	0.64622	0.572713	1.55795	0.906863	2.11092	1.22703	1.48054	0.169706	0.0894427	2.30894	1.48862	1.57582	0.304631	0.2	1.25539	0.824621	1.57835	0	3.18848	0.04	0.913893	2.09304	0	0.923472	0.641249		0.68469	1.20266	0.447214
55.75	velocity(223)	0.256125	1.32	0.681175	0.71218	1.41421	0.144222	1.17098	0.329848	0.572713	0.609262	1.597	0.954149	0.45607	1.38622	1.09252	0.32249	1.27122	2.28281	0.610574	0.56	1.58795	0.665733	2.02544	1.24064	1.39313	0.164924	0.0894427	2.40666	1.42436	1.60997	0.69857	0.2	1.28996	0.855102	1.57835	0	3.21297	0.0894427	0.877268	1.89526	0.04	0.91214	0.60531		0.769415	1.20599	0.45607
56	velocity(224)	0.226274	1.20067	0.678823	0.656049	1.34164	0.164924	1.16069	0.368782	0.468188	0.626099	1.66517	0.976524	0.51225	1.28062	1.05603	0.36	1.08296	2.40067	0.62482	0.565685	1.53154	0.665733	2.02544	1.20333	1.48809	0.16	0.0565685	2.48387	1.27311	1.8071	0.620967	0.169706	1.36	0.848528	1.58493	0.0565685	3.18848	0	0.966644	1.86762	0.126491	0.885438	0.601332		0.796994	1.09836	0.466476
56.25	velocity(225)	0.256125	1.08074	0.678823	0.656049	1.47513	0.203961	1.2	0.44	0.417612	0.644981	1.69941	0.933809	0.594643	1.21655	1.04	0.357771	1.09836	2.44753	0.744043	0.747262	1.50572	0.656049	2.05913	1.15169	1.45602	0.0894427	0	2.45601	1.36235	1.89652	0.64	0.113137	1.37928	0.80399	1.63169	0.0565685	1.29244	0.0894427	1.09179	2.00838	0.126491	0.863481	0.601332		0.715542	1.08812	0.64622
56.5	velocity(226)	0.226274	0.898888	0.651153	0.62482	1.5142	0.2	1.36821	0.447214	0.357771	0.758947	1.61245	0.93723	0.568507	1.21655	1.14543	0.31241	1.16482	2.32998	0.688186	0.737564	1.36821	0.538145	2.02544	1.10923	1.39313	0.0565685	0.0565685	2.42916	1.21655	1.75636	0.68	0.113137	1.30599	0.77666	1.58493	0.0894427	1.26491	0.04	1.16276	2.03961	0.04	0.747262	0.533667		0.77666	1.07703	0.632456
56.75	velocity(227)	0.2	0.04	0.651153	0.688186	1.5331	0.28	1.24193	0.52	0.339411	0.68352	1.597	0.68469	0.509117	1.24579	1.51789	0.288444	1.16482	2.26874	0.632456	0.601332	1.41873	0.51225	2.02544	1.14612	1.33207	0.04	0	2.4176	1.07629	1.72186	0.72111	0.126491	1.32061	0.751532	1.5284	0.04	1.41873	0	1.14612	1.85602	0.0565685	0.68469	0.594643		0.744043	1.16482	0.526118
57	velocity(228)	0.169706	0.91214	0.651153	0.71218	1.5284	0.282843	1.12641	0.6	0.252982	0.526118	1.55641	0.572713	0.62482	1.14403	1.44554	0.34176	1.21852	2.46641	0.72111	0.561427	1.40911	0.488262	2.03214	1.18727	1.30231	0.0894427	0.0565685	2.53298	1	1.75317	0.800999	0.0894427	1.33207	0.734302	1.57835	0.04	1.41365	0	1.1114	1.87489	0.0894427	0.724431	0.609262		0.815843	1.15447	0.52
57.25	velocity(229)	0.169706	0.824621	0.62482	0.688186	1.44499	0.32	1.09179	0.576888	0.2	0.626099	1.5435	0.4	0.594643	1.12071	1.38852	0.282843	0.32249	2.43508	0.788923	0.6	1.39943	0.411825	2.04978	1.28996	1.30599	0.144222	0	2.48387	0.954149	1.89737	0.848528	0.0894427	1.36235	0.734302	1.57835	0.04	1.28996	0	1.13208	1.92042	0.113137	0.68469	0.31241		0.873613	1.06733	0.644981
57.5	velocity(230)	0.144222	0.144222	0.656049	0.715542	1.36528	0.32249	1.10635	0.544059	0.164924	0.576888	1.75317	0.430813	0.62482	1.05679	1.24258	0.368782	0.233238	2.53298	0.87818	0.601332	1.34402	0.379473	2.01435	1.34164	1.30108	0.0894427	0.04	2.55562	0.93723	1.84174	0.815843	0.04	1.49933	0.77666	1.57277	0	1.21655	0	1.14403	1.95305	0.126491	0.737564	0.203961		0.923472	0.930376	0.785875
57.75	velocity(231)	0.169706	0.144222	0.632456	0.772528	1.32966	0.32249	1.15169	0.576888	0.12	0.568507	1.66469	0.401995	0.62482	1.02215	1.36938	0.377359	0.282843	2.30825	0.858836	0.572713	1.27624	0.28	2.01435	1.27059	1.13137	0.144222	0	2.65631	0.906863	1.71207	0.282843	0	1.49933	0.768375	1.56818	0.04	1.18186	0.0894427	1.18929	1.95059	0.178885	0.77666	0.178885		0.898888	0.87818	0.77666
58	velocity(232)	0.2	0.0894427	0.544059	0.72111	1.36938	0.362215	1.56869	0.6	0.164924	0.51225	1.5985	0.393954	0.681175	1.05603	1.37463	0.357771	0.368782	2.43311	0.824621	0.536656	1.34402	0.28	2.00998	1.25539	1.0469	0.268328	0.04	2.68269	0.754718	1.67475	0.215407	0.04	1.47078	0.79196	1.5221	0.08	1.18119	0	1.24579	1.96774	0.178885	0.815843	0.215407		0.936376	0.858836	0.976524
58.25	velocity(233)	0.2	0.0894427	0.568507	0.651153	1.48054	0.32	1.59399	0.501199	0.164924	0.509117	1.61988	0.329848	0.681175	1.00319	1.26301	0.256125	0.488262	2.44753	1.10055	0.62482	1.47567	0.203961	2.10447	1.18119	1.08812	0.34176	0	2.58488	0.788923	1.84391	0.164924	0.0565685	1.38852	0.850412	1.48216	0.203961	1.20067	0	1.30599	2.09304	0.16	0.863481	0.252982		0.98387	0.858836	0.824621
58.5	velocity(234)	0.169706	0.0894427	0.544059	0.601332	1.44222	0.32	1.57175	0.466476	0.233238	0.4	1.69753	0.304631	0.681175	0.987927	1.16619	0.2	0.368782	2.24357	1.16482	0.594643	1.46479	0.0894427	2.05913	1.22115	1.08812	0.447214	0	2.48129	0.707672	1.81813	0.226274	0.04	1.41873	0.79196	1.4	0.2	1.24258	0.04	1.30231	2.16813	0.144222	0.824621	0.268328		0.967471	0.82365	0.91214
58.75	velocity(235)	0.144222	0	0.568507	0.641249	1.44222	0.28	1.5824	0.368782	0.233238	0.45607	1.75727	0.357771	0.62482	0.885438	1.13208	0.659697	0.344093	2.29957	1.15447	0.656049	1.4	0.113137	2.05913	1.24258	1.0245	0.572713	0	2.68269	0.877268	1.70082	0.2	0.04	1.44941	0.681175	1.28062	0.215407	1.38679	0.04	1.27311	2.14849	0.252982	0.737564	0.304631		1.0024	0.734302	0.865332
59	velocity(236)	0.113137	0.0894427	0.62482	0.561427	1.36	0.28	1.56869	0.31241	0.178885	0.425206	1.64924	0.481664	0.6	0.72111	1.18727	0.888144	0.411825	2.43508	1.28996	0.850412	1.40911	0.256125	2.08959	1.20067	0.933809	0.72111	0.0894427	2.83351	1.08812	1.61245	0.2	0	1.46479	0.681175	1.24579	0.252982	1.37637	0	1.18794	2.32551	0.505964	0.68469	0.304631		1.07331	0.632456	0.913017
59.25	velocity(237)	0.113137	0.0894427	0.626099	0.45607	1.28062	0.362215	0.561427	0.4	0.252982	0.56	1.53675	0.401995	0.626099	0.754718	1.14403	0.72111	0.521536	2.40666	1.56051	0.850412	1.48809	0.377359	2.08614	1.18727	0.809938	0.688186	0.0894427	2.90131	0.968297	1.55589	0.215407	0	1.38679	0.71218	1.24579	0.243311	1.48	0	1.07629	2.48966	0.430813	0.72111	0.203961		1.05603	0.632456	0.950789
59.5	velocity(238)	0.126491	0.113137	0.71218	0.344093	1.4	0.243311	1.64924	0.425206	0.32249	0.401995	1.56818	0.447214	0.62482	0.754718	0.993579	0.91214	0.447214	2.31897	1.72047	0.850412	1.59298	0.357771	2.08614	1.07703	0.932952	0.590593	0	1.84694	1.0469	1.52735	0.2	0	1.298	0.555698	1.20599	0.24	1.32966	0.04	1.07629	2.38462	0.304631	0.68469	0.164924		1.09252	0.632456	1.01193
59.75	velocity(239)	0.16	0.0565685	0.735391	0.288444	1.48216	0.203961	1.70176	0.45607	0.466476	0.432666	1.59298	0.344093	0.432666	0.707672	1.00955	0.968297	0.329848	2.40666	1.68428	0.8	1.56205	0.393954	2.04157	0.932952	0.961665	0.590593	0.0565685	1.8868	1.14403	1.44941	0.203961	0	1.26491	0.4	1.16619	0.24	1.24064	0.04	1.13278	2.23786	0.407922	0.764199	0.16		0.544059	0.576888	0.963328
60	velocity(240)	0.2	0.0565685	0.71218	0.215407	1.52473	0.2	1.63414	0.509117	0.610574	0.665733	1.64146	0.178885	0.51225	0.678823	1.07703	0.993579	0.243311	2.51269	1.69186	0.824621	1.59298	0.521536	2.08614	0.87818	0.933809	0.626099	0.08	1.32484	1.2093	1.3121	0.203961	0	1.26491	0.368782	1.13137	0.24	1.16276	0	1.07629	2.34401	0.641249	0.77666	0.126491		0.509117	0.590593	0.963328
60.25	velocity(241)	0.16	0	0.68	0.169706	1.48862	0.164924	1.49345	0.622254	0.594643	0.665733	1.6	0.32249	0.622254	0.744043	1.05679	1.01823	0.226274	2.39633	1.77629	0.877268	1.64438	0.665733	2.08346	0.877268	0.906863	0.659697	0.12	1.27122	1.21852	1.24964	0.291204	0	1.2	0.4	1.01272	0.32249	1.48862	0.04	1.10345	2.57899	0.681175	0.902441	0.12		0.509117	0.501199	1.21655
60.5	velocity(242)	0.12	0.08	0.68	0.178885	1.44499	0.126491	1.49345	0.651153	0.622254	0.626099	1.6	1.2093	0.51225	0.754718	1.10055	0.913017	0.256125	2.30269	1.93039	0.848528	1.64438	0.644981	2.08614	0.809938	0.93723	0.729932	0.0894427	1.30782	1.25284	1.24579	0.288444	0	1.10635	0.288444	0.927793	0.44	1.33147	0	1.0198	2.49576	0.644981	0.902441	0.0894427		0.509117	0.357771	1.21655
60.75	velocity(243)	0.0894427	0.16	0.688186	0.144222	1.44222	0.126491	1.53101	0.681175	0.594643	0.609262	1.61839	1.16619	0.39598	0.656049	1.13842	1.12071	0.344093	2.45862	1.92375	0.961665	1.67475	0.699714	2.04353	0.788923	1.13278	0.888144	0.12	1.31939	1.19331	1.21918	0.31241	0	1.04307	0.288444	0.902441	0.4	1.14612	0.04	0.906863	2.36542	0.533667	0.894427	0.169706		0.538145	0.45607	0.729932
61	velocity(244)	0.0565685	1.04307	0.644981	0.08	1.44222	0.12	1.56	0.656049	0.707672	0.734302	1.62432	1.21655	0.377359	0.681175	1.12925	1.21918	0.425206	2.44393	1.81108	1.10345	1.67093	0.77666	1.8868	0.77666	1.27562	0.927793	0.0894427	1.24579	1.21062	1.11212	0.34176	0	1.03228	0.164924	0.927793	0.441814	0.44	0.08	0.820731	2.49447	0.68	0.91214	0.215407		0.565685	0.362215	0.91214
61.25	velocity(245)	0.04	1.08812	0.644981	0.08	1.44	0.04	1.51789	0.572713	0.71218	0.565685	1.57632	1.16276	0.32249	0.651153	1.11427	1.12071	0.52	2.33238	1.8071	1.16	1.72743	0.963328	1.8817	0.734302	1.13701	0.848528	0.0565685	1.26301	1.16	0.993579	0.32249	0.04	1.00955	0.178885	0.80895	0.441814	0.32249	0	0.793977	2.63879	0.815843	0.91214	0.32249		0.481664	0.32	1.00319
61.5	velocity(246)	0.0565685	1.13208	0.610574	0.04	1.48216	0.08	1.48432	0.609262	0.71218	0.659697	1.66469	1.27122	0.256125	0.688186	1.16482	1.2093	0.572713	2.46966	2.00639	1.30599	1.81813	1.08074	1.89061	0.665733	1.05603	0.80895	0.0894427	1.16276	1.32242	1.04995	0.441814	0.04	1.12071	0.08	0.80399	0.447214	0.362215	0	0.735391	2.4176	0.974064	0.873613	0.32249		0.544059	0.268328	1.16
61.75	velocity(247)	0.08	1.06733	0.572713	0.164924	1.48054	0.0894427	1.42773	0.590593	0.71218	0.641249	1.63218	1.36528	0.268328	0.699714	1.30231	1.21655	0.494773	2.57029	2.08614	1.22442	1.71207	1.12071	1.92042	0.594643	1.07331	0.963328	0.126491	1.12071	1.28062	1.18929	0.36	0.0565685	1.09179	0.0565685	0.894427	0.441814	0.561427	0	0.764199	2.26451	0.855102	0.873613	0.377359		0.509117	0.377359	1.16069
62	velocity(248)	0.04	1.0284	0.468188	0.288444	1.48054	0.0894427	1.47513	0.572713	0.744043	0.641249	1.66469	1.31575	0.252982	0.787909	1.38101	0.848528	0.291204	2.51078	2.04626	1.30108	1.69753	1.14403	1.84	0.521536	1.21852	0.883629	0.144222	1.00717	1.17644	1.0469	0.758947	0.04	1.15169	0.0894427	0.848528	0.447214	0.6	0.04	0.820731	2.32757	0.815843	0.936376	0.368782		0.483322	0.430813	1.24579
62.25	velocity(249)	0.08	1.01193	0.533667	0.288444	1.48054	0.0565685	1.5142	0.536656	0.769415	0.34176	1.68048	1.21458	0.243311	0.858836	1.42042	0.923472	0.0894427	2.50599	2.00639	1.2093	1.76816	1.17644	1.80044	0.538145	1.31575	0.888144	0.0894427	0.76	1.16619	0.850412	0.651153	0.0565685	1.12641	0.34176	0.848528	0.494773	0.481664	0	0.77666	2.44131	0.69857	1.05603	0.407922		0.4	0.379473	1.5142
62.5	velocity(250)	0.04	1	0.611882	0.268328	1.48216	0.0894427	1.52315	0.544059	0.809938	0.34176	1.60897	1.04	0.164924	0.840952	1.45382	1.00717	0.04	2.61228	2.08346	1.25539	1.79287	1.16825	1.8	0.51225	1.21852	0.88	0.0565685	0.601332	1.27122	0.944034	0.601332	0.08	1.07703	0.486621	0.737564	0.611882	1.43108	0.0894427	0.665733	2.30339	0.77666	1.07703	0.379473		0.291204	0.505964	1.57175
62.75	velocity(251)	0.0565685	1.00955	0.690507	0.329848	1.5284	0.0565685	1.52473	0.483322	0.861626	0.243311	1.74264	0.950789	0.203961	0.861626	1.68	1.07703	0.08	2.61228	2.20036	1.13842	1.84043	1.16276	1.92042	0.568507	1.14543	0.843801	0.0565685	0.56	1.41365	1.04995	0.521536	0.08	0.987927	0.486621	0.620967	0.644981	1.36059	0.04	0.662118	2.28035	0.804984	1.04995	0.368782		0.34176	0.611882	1.57175
63	velocity(252)	0.0894427	0.24	0.69857	0.481664	1.48486	0.126491	1.6	0.447214	0.847585	0.441814	1.75454	1.02528	0.203961	0.847585	1.90074	1.04995	0.215407	2.62968	2.16037	0.936376	1.75454	1.19331	1.92	0.626099	1.12071	0.824621	0.0894427	0.601332	1.43108	1.0198	0.481664	0.08	1.0024	0.533667	0.761052	0.690507	1.21852	0	0.699714	2.34776	0.734302	1.06283	0.393954		0.28	0.690507	1.68618
63.25	velocity(253)	0.0894427	0.98387	0.659697	0.601332	1.44886	0.203961	1.68	0.481664	0.82365	0.526118	1.70552	1.14543	0.169706	0.82365	1.90074	1.07703	0.243311	2.59538	2.12151	0.950789	1.70082	1.18929	1.80044	0.557136	1.30599	0.77666	0.08	0.521536	1.52315	1.04995	0.561427	0.08	1.09179	0.620967	0.769415	0.651153	1.2881	0	0.688186	2.32723	0.787909	1.06283	0.377359		0.243311	0.681175	1.78885
63.5	velocity(254)	0.0894427	0.761052	0.737564	0.641249	1.44	0.31241	1.64438	0.526118	0.847585	0.45607	1.78617	1.27812	0.0894427	0.82365	1.81108	1.0198	0.920869	2.64847	2.0016	1.00319	1.67475	1.30231	1.76409	0.447214	1.39943	0.785875	0	0.521536	1.60997	0.843801	0.544059	0.0894427	1.09252	0.690507	0.764199	0.69857	1.50306	0	0.715542	2.2898	0.610574	1.13842	0.468188		0.243311	0.764199	1.84564
63.75	velocity(255)	0.0894427	0.144222	0.737564	0.56	1.40228	0.45607	1.76726	0.6	0.861626	0.52	1.63218	1.20333	0.144222	0.865332	1.7102	0.987927	0.944034	2.63181	2.01435	1.00319	1.67475	1.33207	1.80044	0.417612	1.37928	0.785875	0.04	0.362215	1.6473	0.930376	0.536656	0.08	0.950789	0.611882	0.565685	0.659697	1.53935	0.08	0.769415	2.27015	0.632456	1.18929	0.521536		0.2	0.32249	1.82472
64	velocity(256)	0.0565685	0.126491	0.747262	0.56	1.44222	0.368782	1.93039	0.641249	0.824621	0.582409	1.67523	1.18929	0.144222	0.809938	1.77088	0.954149	1.07703	2.64847	2.0938	0.96	1.64146	1.41421	1.92	0.430813	1.4322	0.824621	0.0565685	0.34176	1.70176	0.824621	0.590593	0.08	0.98387	0.572713	0.481664	0.670522	1.53883	0.04	0.787909	2.28035	0.594643	1.23483	0.6		0.2	0.357771	1.77178
64.25	velocity(257)	0.0565685	0.169706	0.747262	0.641249	1.48486	0.4	1.63169	0.561427	0.809938	0.708802	1.73666	1.12712	0.178885	0.82365	1.98917	0.898888	1.24064	2.73701	2.12603	0.88	1.47187	1.44278	1.88	0.430813	1.4686	0.772528	0.04	0.256125	1.72186	0.787909	0.670522	0.126491	1.02215	0.565685	0.544059	0.64622	1.55641	0.04	0.715542	2.2912	0.656049	1.12925	0.6		0.164924	0.379473	1.76409
64.5	velocity(258)	0	0.178885	0.69857	0.729932	1.49933	0.368782	1.57277	0.56	0.758947	0.594643	1.75317	0.966644	0.2	0.913017	1.97909	0.832346	1.40684	2.7017	1.84391	0.88	1.33207	1.55589	1.68428	0.52	1.49773	0.751532	0.04	0.178885	1.79778	0.737564	0.690507	0.164924	1.08812	0.441814	0.594643	0.62482	1.64584	0	0.626099	2.24179	0.734302	1.09252	0.447214		0.126491	0.447214	1.93039
64.75	velocity(259)	0.0565685	0.144222	0.651153	0.894427	1.45986	0.4	1.54557	0.565685	0.659697	0.505964	1.71207	1.05679	0.215407	0.913893	1.75864	0.788923	1.2912	2.68477	1.80178	1.00717	1.35765	1.75727	1.804	0.620967	1.6473	0.699714	0.04	0.08	1.93039	0.68	0.729932	0.164924	1.00955	0.565685	0.662118	0.715542	1.71767	0	0.68352	2.19272	0.71218	1.07703	0.468188		0.08	0.494773	1.89737
65	velocity(260)	0.0565685	0.0894427	0.632456	0.815843	1.41421	0.393954	1.50625	0.601332	0.724431	0.393954	1.73066	1.07703	0.178885	1.07703	1.74723	0.737564	1.26491	2.66593	1.8	0.923472	1.32966	1.78393	1.88383	0.620967	1.79778	0.71218	0.0565685	0.252982	1.99279	0.800999	0.724431	0.2	0.944034	0.68469	0.626099	0.72111	1.53935	0.04	0.68352	2.23141	0.861626	1.09252	0.486621		0.0565685	0.533667	1.95305
65.25	velocity(261)	0.0565685	0.12	0.533667	0.77666	1.38852	0.32249	1.46697	0.601332	0.64622	0.555698	1.68808	1.27059	0.24	1.37463	1.80887	0.688186	1.18457	2.71912	1.92167	0.80895	1.3121	1.70082	1.70317	0.659697	1.81108	0.848528	0.0565685	0.32249	2.26345	0.68469	0.72111	0.2	0.906863	0.72111	0.6	0.656049	1.50306	0	0.69857	2.21269	0.923472	1.18186	0.561427		0.04	0.526118	1.93659
65.5	velocity(262)	0.0565685	0.0894427	0.483322	0.785875	1.49345	0.368782	1.52315	0.572713	0.572713	0.594643	1.76816	1.19867	0.252982	1.36528	1.84694	0.835225	1.24579	2.66593	1.88	0.863481	1.10345	1.73666	1.66373	0.632456	1.74264	0.963328	0.04	0.344093	2.20907	0.644981	0.894427	0.2	0.906863	0.644981	0.681175	0.632456	1.35765	0.04	0.787909	2.16481	1.15447	1.2881	0.565685		0.0894427	0.447214	1.87446
65.75	velocity(263)	0.0565685	0.113137	0.45607	0.809938	1.49933	0.4	1.43611	0.565685	0.533667	0.609262	1.73666	1.30599	0.2	1.28561	1.59399	0.80895	1.62825	2.61197	1.73159	1.03846	0.990353	1.90536	1.67905	0.64622	1.61245	0.961665	0.04	0.357771	2.06495	0.815843	1.08812	0.2	1.01823	0.68	0.707672	0.644981	1.47078	0.04	0.877268	2.2145	1.08812	1.30782	0.659697		0.08	0.486621	1.9799
66	velocity(264)	0.04	0.08	0.447214	0.974064	1.46697	0.52	1.38852	0.565685	0.417612	0.69857	1.73666	1	0.203961	1.28062	1.49345	0.69857	1.17712	2.50599	1.73159	1.11571	0.963328	1.94402	1.67045	0.64622	1.68238	0.963328	0	0.488262	2.00998	0.863481	1.08812	0.243311	1.0469	0.72111	0.707672	0.68	1.51208	0.0894427	0.809938	2.2145	1.0284	1.2522	0.670522		0.04	0.52	2.00838
66.25	velocity(265)	0.0565685	0.2	0.45607	1.07703	1.46697	0.601332	1.39714	0.526118	0.291204	0.843801	1.76816	1.02215	0.203961	1.24258	1.49345	0.708802	1.12641	2.49062	1.804	1.15447	0.906863	1.83216	1.67141	0.662118	1.69941	0.906863	0.77666	0.568507	2.01792	0.824621	1.05906	0.243311	1.08074	0.690507	0.744043	0.68	1.50944	0.04	0.840952	2.29085	0.960833	1.21852	0.632456		0.144222	0.52	2.00838
66.5	velocity(266)	0.0565685	0.2	0.52	1.04	1.47513	0.601332	1.45602	0.468188	0.362215	0.737564	1.72557	1.02528	0.16	1.28996	1.47078	0.787909	1.01193	2.57992	1.84694	1.05603	0.79196	1.83216	1.67141	0.626099	1.77178	0.888144	0.594643	0.715542	1.98716	0.824621	1.05906	0.203961	1.10635	0.68469	0.843801	0.6	1.18119	0	0.809938	2.21269	1.04077	1.07703	0.594643		0.0894427	0.468188	1.87019
66.75	velocity(267)	0.04	0.169706	0.544059	1.07703	1.50625	0.641249	1.38101	0.468188	0.252982	0.632456	1.72557	1.04	0.08	1.32	1.30782	0.772528	0.974064	2.48709	1.69186	1.22115	0.678823	1.97585	1.69517	0.670522	1.86075	0.793977	0.04	0.809938	1.81813	0.885438	1.09179	0.203961	1.16	0.611882	0.913017	0.509117	1.20067	0	0.809938	2.2145	1.13137	1.12925	0.572713		1.0245	0.52	1.84043
67	velocity(268)	0.04	0.256125	0.582409	1.12712	1.46697	0.60531	1.36235	0.447214	0.252982	0.68352	1.72743	1.02528	0.12	1.48216	1.25539	0.582409	0.936376	2.30825	1.68428	1.11212	0.622254	1.94196	1.79109	0.68352	1.64924	0.737564	0.0565685	0.747262	1.76816	0.966644	1.09836	0.2	1.33207	0.659697	0.87818	0.594643	1.39943	0.0894427	0.847585	2.20109	1.27122	1.18186	0.505964		0.858836	0.565685	2.07422
67.25	velocity(269)	0.0565685	0.256125	0.632456	1.2522	1.42773	0.601332	1.36528	0.468188	0.126491	0.735391	1.81019	1.11427	0.0565685	1.44886	1.27122	0.45607	0.989545	2.27297	1.81108	1.03769	0.62482	1.853	1.89694	0.632456	1.48	0.865332	0	0.72111	1.85602	1.07331	1.08812	0.2	1.36235	0.670522	0.98387	0.62482	1.28996	0.04	0.885438	2.26451	1.05906	1.24064	0.52		0.620967	0.60531	2.04353
67.5	velocity(270)	0.0565685	0.288444	0.594643	1.37928	1.42773	0.601332	1.2825	0.521536	0.0565685	0.751532	1.75362	1.13137	0	1.42042	1.21852	0.509117	1.20599	2.2546	1.8868	1.12925	0.481664	1.80887	1.90158	0.572713	1.5331	0.963328	0.04	0.737564	1.81813	1.22115	1.12641	0.203961	1.38852	0.557136	1.07703	0.622254	1.14612	0.04	0.923472	2.2145	0.888144	1.30782	0.52		1.04307	0.611882	1.96163
67.75	velocity(271)	0.04	0.288444	0.533667	1.38679	1.47513	0.681175	1.20067	0.52	0.0894427	0.772528	1.56818	1.0284	0.04	1.34937	1.11427	0.488262	1.28062	2.0036	1.76409	1.05603	0.344093	1.86462	1.93329	0.609262	1.68808	1.0245	0	0.72	1.68808	1.22442	1.04995	0.203961	1.30231	0.557136	1.31027	0.565685	1.16619	0.08	1.01193	2.29085	0.644981	1.27812	0.555698		0.452548	0.620967	1.94402
68	velocity(272)	0.04	0.256125	0.505964	1.28062	1.42773	0.644981	1.40911	0.521536	0.715542	0.72111	1.61443	0.967471	0.04	1.29553	1.01272	0.544059	1.28561	1.86118	1.72418	1.20067	0.344093	1.89737	1.86075	0.572713	1.698	0.987927	0.04	0.72111	1.58644	1.30231	1.07703	0.2	1.39313	0.501199	1.40057	0.590593	1.298	0.04	0.961665	2.26062	0.963328	1.20333	0.544059		0.847585	0.659697	2.06456
68.25	velocity(273)	0.0894427	0.288444	0.486621	1.38622	1.47513	0.620967	1.48862	0.526118	0.963328	0.609262	1.58795	0.989545	0.126491	1.22376	1.16069	0.45607	1.08	2.0036	1.76726	1.12712	0.432666	1.97585	1.99078	0.555698	1.64438	0.976524	0.04	0.8	1.6536	1.33207	1.09836	0.203961	1.48486	0.432666	1.40513	0.626099	1.39943	0	0.873613	2.30894	1.01193	1.16619	0.536656		0.824621	0.69857	2.06456
68.5	velocity(274)	0.08	0.362215	0.430813	1.56205	1.46697	0.72111	1.48216	0.486621	1.0198	0.71218	1.56205	1.00717	0.169706	1.23223	1.12285	0.411825	1.16482	1.96774	1.93039	1.16619	0.411825	2.15407	1.95059	0.576888	1.45602	1	0	0.843801	1.64195	1.47078	1.09836	0.2	1.50306	0.411825	1.56461	0.572713	1.16276	0.04	0.936376	2.30894	1.07703	1.08812	0.52		0.681175	0.69857	1.89737
68.75	velocity(275)	0.08	0.368782	0.417612	1.61839	1.34164	0.772528	1.44222	0.44	0.930376	0.71218	1.54402	1.08074	0.233238	1.2912	1.12285	0.432666	1.16619	1.75317	1.76045	1.2093	0.31241	2.09724	1.89652	0.576888	1.45602	0.93723	0.0565685	0.80895	1.5435	1.50572	1.09836	0.178885	1.52053	0.36	1.72186	0.483322	1.0198	0.04	0.987927	2.25175	0.987927	1.04995	0.590593		0.747262	0.729932	2.03214
69	velocity(276)	0.126491	0.32249	0.357771	1.50147	1.28062	0.824621	1.28561	0.48	0.304631	0.665733	1.48862	1.13137	0.233238	1.4176	1.12641	0.368782	1.18186	1.8124	1.68428	1.42436	0.31241	2.08038	1.84391	0.488262	1.48432	0.905097	0.04	0.880909	1.4686	1.48809	1.03846	0.164924	1.5036	0.32	1.76045	0.432666	1.09179	0	0.950789	2.28281	1.0024	1.17644	0.468188		0.724431	0.68352	2.08614
69.25	velocity(277)	0.08	0.243311	0.32249	1.35765	1.30292	0.751532	1.27122	0.48	0.861626	0.751532	1.49773	1.24258	0.268328	1.2912	1.05906	0.339411	1.09252	1.90158	1.8071	1.58493	0.368782	2.14401	1.75636	0.368782	1.62432	0.91214	0	1.12071	1.53101	1.53101	1.04	0.16	1.44222	0.379473	1.72418	0.432666	1.14612	0.04	0.961665	2.24357	1.22115	1.20333	0.45607		0.804984	0.670522	1.94196
69.5	velocity(278)	0.04	0.32	0.357771	1.33207	1.26491	0.681175	1.27812	0.44	0.82365	0.769415	1.49773	1.12071	0.268328	1.31939	1.05906	0.288444	1.04307	1.77539	1.92666	1.5284	0.45607	2.21775	1.76409	0.425206	1.63169	1.0469	0.04	1.16619	1.37637	1.59298	1.13842	0.178885	1.37928	0.357771	1.804	0.45607	1.21655	0	0.961665	2.39366	1.36	1.20333	0.368782		0.77666	0.708802	1.9083
69.75	velocity(279)	0.08	0.304631	0.32249	1.44499	1.23223	0.707672	1.28062	0.401995	0.769415	0.758947	1.4686	1.04	0.233238	1.28062	1.10635	0.288444	1.05603	1.64584	1.97464	1.52735	0.483322	2.12038	1.76409	0.4	1.5142	1.0469	0.0894427	1.44056	1.33147	1.71767	1.07703	0.164924	1.52315	0.32249	1.96652	0.425206	0.967471	0.08	0.923472	2.28035	1.52053	1.17644	1.04307		0.256125	0.758947	2.04431
70	velocity(280)	0.08	0.357771	0.288444	1.50147	1.18457	0.744043	1.16482	0.32249	0.735391	0.729932	1.39943	1.08665	0.252982	1.31939	1.10055	0.31241	1.0469	1.75454	1.94031	1.55589	0.468188	1.96815	1.6536	0.501199	1.50625	1.07629	0.04	1.52	1.41421	1.64584	1.06283	0.164924	1.62825	0.32249	2.0036	0.425206	0.987927	0	0.863481	2.27684	1.52053	1.07703	0.967471		0.31241	0.544059	2.07885
70.25	velocity(281)	0.08	0.45607	0.256125	1.5284	1.06733	0.793977	1.03846	0.282843	0.233238	0.80399	1.36059	1.08665	0.291204	1.44554	1.07703	0.339411	1.08074	1.84954	1.98595	1.71207	0.632456	1.96163	1.50572	0.659697	1.48862	0.990353	0	2.23034	1.41421	1.55795	0.913893	0.164924	1.55795	0.304631	1.96652	0.430813	0.98387	0.04	0.815843	2.30269	1.44941	0.973242	0.894427		0.368782	0.538145	2.00998
70.5	velocity(282)	0.08	0.488262	0.31241	1.50147	0.989545	0.793977	1.06283	0.36	0.368782	0.96	1.2522	1.10635	0.268328	1.45602	0.93723	0.339411	1.03228	1.69517	2.12603	1.88807	0.670522	1.93659	2.80713	0.737564	1.48862	1.0198	0.0894427	2.04431	1.31027	1.60997	0.858836	0.126491	1.57785	0.256125	1.84694	0.357771	0.987927	0.08	0.863481	2.28035	1.39313	1.0284	0.815843		0.31241	0.665733	1.97585
70.75	velocity(283)	0.0894427	0.544059	0.344093	1.47078	0.848528	0.888144	1.14543	0.368782	0.4	0.920869	1.20333	1.17098	0.256125	1.35351	0.850412	0.31241	1.0024	1.69517	2.18979	1.80887	0.729932	1.80887	2.87388	0.582409	1.52	1.0245	0.0565685	2	1.33147	1.61245	0.87818	0.08	1.49773	0.226274	1.88383	0.32249	1	0	0.980612	2.26592	1.48809	1.01272	0.843801		0.4	0.787909	2.00479
71	velocity(284)	0.08	0.538145	0.368782	1.47513	0.888144	0.932952	1.16276	0.407922	0.411825	0.920869	1.12925	1.20333	0.32249	1.34104	0.880909	0.339411	0.967471	1.74723	2.18358	1.6876	0.611882	1.68808	2.80713	0.417612	1.52	1.05603	0.0565685	1.93659	1.38679	1.64584	1.0024	0.0894427	1.6	0.226274	2.00998	0.233238	0.898888	0.08	0.941488	2.2145	1.61988	1.13137	0.848528		0.521536	0.751532	2.07538
71.25	velocity(285)	0.16	0.538145	0.357771	1.55795	0.883629	0.993579	1.14543	0.483322	0.393954	0.84	0.950789	1.17712	0.288444	1.27812	1.05603	0.377359	1.15169	1.78885	2.3873	1.73666	0.620967	1.66469	2.77417	0.447214	1.48054	1	0.04	1.97626	1.35351	1.63414	1.09179	0.0565685	1.59298	0.256125	2.00639	0.215407	0.920869	0	0.989545	2.22639	1.54402	1.21655	0.815843		0.708802	0.69857	1.98595
71.5	velocity(286)	0.178885	0.544059	0.377359	1.61839	0.880909	0.905097	1.18186	0.557136	0.582409	0.835225	0.894427	1.25284	0.304631	1.23483	1.05679	0.368782	1.12925	1.601	2.35423	1.63267	0.690507	1.63218	2.80856	0.368782	1.40513	0.880909	0.04	2.00878	1.25539	1.62874	1.10923	0.0565685	1.61839	0.226274	1.92167	0.233238	0.93723	0.04	0.950789	2.20109	1.39943	1.13137	0.785875		0.815843	0.72111	1.96977
71.75	velocity(287)	0.164924	0.610574	0.393954	1.58493	0.729932	0.905097	1.09252	0.609262	0.533667	0.847585	1.68048	1.18457	0.288444	1.42941	0.98387	0.362215	1.11427	1.75727	2.26874	1.52315	0.960833	1.52053	2.80856	0.45607	1.44499	0.840952	0.04	1.95305	1.36528	1.59248	0.877268	0.04	1.58795	0.178885	1.72047	0.233238	0.906863	0	0.894427	2.2898	1.24964	1.0469	0.769415		0.651153	0.68352	2.12941
72	velocity(288)	0.164924	0.68352	0.393954	1.58392	0.533667	0.877268	1.09179	0.557136	0.441814	0.796994	1.64146	1.13842	0.32249	1.48	1.10923	0.441814	0.226274	1.91416	2.2926	1.39714	1.00319	1.48862	2.73788	0.51225	1.44886	0.873613	0.08	1.97626	1.46479	1.5824	0.772528	0.0565685	1.49933	0.0894427	1.72186	0.226274	0.91214	0.08	0.737564	2.28035	1.2	1.01272	0.729932		0.651153	0.68469	2.09304
72.25	velocity(289)	0.144222	0.835225	0.411825	1.58493	0.494773	0.824621	1.05679	0.582409	0.368782	0.815843	1.64146	1.15447	0.468188	1.41873	1.36	0.526118	1.26491	1.89526	2.41197	1.49345	1.04307	1.4322	2.24891	0.656049	1.52315	0.898888	0.113137	1.84174	1.46479	1.64438	0.861626	0	1.55795	0.169706	1.76409	0.226274	0.905097	0.0565685	0.835225	2.24321	1.25603	1.00319	0.681175		0.651153	0.68	2.04
72.5	velocity(290)	0.268328	0.855102	0.466476	1.61245	0.45607	0.788923	1.12071	0.52	0.362215	0.69857	0.72111	1.18929	0.393954	1.45602	1.36	0.481664	1.44554	1.85559	2.45601	1.48	1.16069	1.44941	1.38622	0.568507	1.62086	0.877268	0.626099	1.77629	1.45602	1.75864	0.888144	0	1.61839	0.0894427	1.72418	0.2	0.993579	0.04	0.769415	2.20617	1.22115	1.04077	0.681175		0.60531	0.68	2.02425
72.75	velocity(291)	0.252982	0.927793	0.393954	1.64049	0.447214	0.843801	1.2	0.52	0.282843	0.670522	0.609262	1.19331	0.393954	1.38159	1.39943	0.401995	1.36821	1.85084	2.3231	1.34462	1.20266	1.35351	1.47187	0.594643	1.64438	0.804984	0.611882	1.70082	1.45602	1.73297	0.920869	0.04	1.64146	0.0894427	1.72186	0.2	0.993579	0	0.824621	2.19126	1.05679	1.16069	0.60531		0.69857	0.641249	2.18358
73	velocity(292)	0.243311	0.894427	0.4	1.61245	0.407922	0.82365	1.3121	0.505964	0.329848	0.572713	0.594643	1.13772	0.430813	1.39943	1.39943	0.362215	1.39714	2.00998	2.36034	1.16619	1.25028	1.33686	1.50147	0.509117	1.42941	0.82365	0.505964	1.69706	1.45602	1.73297	1.0245	0.0565685	1.61245	0.0565685	1.64438	0.178885	1.0469	0	0.824621	2.20617	0.948262	1.16	0.572713		0.521536	0.68	2.20036
73.25	velocity(293)	0.24	0.967471	0.4	1.58392	0.368782	0.82365	1.39313	0.533667	0.32249	2.03961	0.582409	1.16276	0.34176	1.37753	1.48486	0.362215	1.40684	2.04978	2.4829	1.09179	1.25028	1.50572	1.38622	0.538145	1.45602	0.865332	0.447214	1.71207	1.42042	1.67045	1.04995	0.04	1.50147	0	1.68428	0.126491	0.848528	0.0565685	0.747262	2.17697	0.824621	1.12071	0.626099		0.594643	0.6	2.0036
73.5	velocity(294)	0.243311	0.963328	0.339411	1.47187	0.282843	0.82365	1.47513	0.468188	0.379473	2.06959	0.447214	1.13137	0.379473	1.43388	1.60997	0.282843	1.54557	2.08959	2.49159	1.14543	1.32966	1.47078	1.36821	0.568507	1.45602	0.734302	0.432666	1.76182	1.48862	1.74723	0.976524	0.0565685	1.53675	0.04	1.602	0.144222	0.905097	0	0.796994	2.11698	1.02528	1.0008	0.609262		0.622254	0.565685	2.02148
73.75	velocity(295)	0.2	0.963328	0.357771	1.32966	0.126491	0.87818	1.61245	0.417612	0.291204	2.12151	0.447214	1.09836	0.407922	1.47078	1.59248	0.164924	1.6876	2.13841	2.34196	1.08812	1.45986	1.30599	1.50944	0.6	1.4176	0.656049	0.4	1.76816	1.49773	1.73666	0.920869	0.08	1.56818	0.0565685	1.48486	0.126491	0.933809	0.04	0.785875	2.14663	1.13772	0.933809	0.555698		0.590593	0.544059	2.13953
74	velocity(296)	0.2	1.04077	0.4	1.47513	0.0565685	0.966644	1.698	0.368782	0.243311	2.17807	0.561427	1.16482	0.368782	1.45602	1.70176	0.16	1.68	2.42124	2.2926	0.974064	1.5142	1.22442	1.50944	0.699714	1.30292	0.590593	0.432666	1.74402	1.39943	1.74723	1	0.0894427	1.61839	0.0565685	1.32061	0.0894427	1.0245	0	0.77666	2.2546	1.30231	0.967471	0.483322		0.411825	0.494773	2.10219
74.25	velocity(297)	0.282843	1.12071	0.4	1.5284	0.0565685	0.987927	1.58392	0.362215	0.565685	2.12151	0.737564	1.19331	0.32249	1.52315	1.9992	0.0894427	1.72047	2.46089	2.29713	0.861626	1.55332	1.2	1.42042	0.754718	1.36821	0.590593	0.425206	1.77629	1.35351	1.73666	0.993579	0.0565685	1.56205	0.126491	1.32061	0.126491	0.93723	0	0.769415	2.2585	1.21062	1.00717	0.466476		0.4	0.494773	1.93866
74.5	velocity(298)	0.243311	1.08074	0.481664	1.44499	0.04	0.91214	1.47513	0.4	0.768375	2.09304	0.69857	1.20333	0.282843	1.63218	2.15741	0.268328	1.60449	2.37655	2.21775	1.04	1.65747	1.10345	1.36059	0.665733	1.42941	0.626099	0.425206	1.64924	1.2881	1.77539	1.01823	0.0894427	1.51208	0.0894427	1.28062	0.126491	0.832346	0.04	0.769415	2.19126	1.12071	1.0198	0.31241		0.344093	0.526118	1.99078
74.75	velocity(299)	0.16	0.973242	0.45607	1.30108	0.0565685	0.856037	1.61988	0.447214	0.734302	2.03961	0.644981	1.08296	0.2	1.65747	2.18979	0.268328	1.48	2.40832	2.04626	1.15169	1.68618	0.905097	1.27059	0.665733	1.46751	0.576888	0.488262	1.47187	1.17644	1.72696	0.990353	0.0894427	1.46479	0.08	1.12071	0.0894427	0.932952	0	0.641249	2.02781	1.16069	1.0198	0.357771		0.377359	0.533667	2.01316
75	velocity(300)	0.126491	1.05224	0.39598	1.27311	0.888144	0.8	1.70176	0.52	0.769415	2.09609	0.641249	1.12641	0.178885	1.597	2.18979	0.256125	1.48054	2.57992	2.01435	1.14543	1.69517	0.824621	1.27122	0.644981	1.45602	0.610574	0.521536	1.38622	1.15378	1.72696	0.993579	0.144222	1.52053	0.12	0.96	0.126491	0.98387	0	0.644981	2.05913	1.20067	1.04307	0.362215		0.417612	0.468188	1.97342
75.25	velocity(301)	0.12	1.01272	0.425206	1.44278	1.0245	0.8	1.73066	0.544059	0.4	1.86676	0.526118	1.16276	0.164924	1.43388	2.07885	0.304631	1.44056	2.50599	2.0036	1.09179	1.78393	0.8	1.30292	0.610574	1.42941	0.594643	0.452548	1.36821	1.13701	1.7102	0.963328	0.113137	1.61988	0.04	0.923472	0.126491	1.12925	0.04	0.681175	2.18358	1.17712	1.00717	0.45607		0.501199	0.411825	1.89737
75.5	velocity(302)	0.164924	1.0469	0.432666	1.58493	1.0198	0.843801	1.56461	0.565685	0.848528	1.76182	0.45607	1.08	0.126491	1.47078	1.95346	0.34176	1.32242	2.34776	2.00998	1.03846	1.76045	0.688186	1.29244	0.572713	1.38159	0.6	0.521536	1.30599	1.07703	1.72696	0.920869	0.0894427	1.60897	0.12	0.923472	0.144222	1.09252	0	0.641249	2.14849	1.00319	0.923472	0.447214		0.44	0.521536	1.92333
75.75	velocity(303)	0.203961	1.13137	0.432666	1.58493	1.0748	0.850412	1.47567	0.565685	0.933809	1.73666	0.533667	1.12	0.164924	1.50785	1.86762	0.505964	1.20067	2.50056	1.8629	1.09252	1.75454	0.6	1.29244	0.609262	1.36	0.488262	0.544059	1.25539	1.05679	1.7102	0.894427	0.169706	1.58644	0.164924	0.840952	0.04	0.974064	0.04	0.641249	1.95059	0.920869	0.933809	0.417612		0.417612	0.651153	1.93536
76	velocity(304)	0.164924	1.23223	0.466476	1.41421	1.16	0.888144	1.66373	0.538145	0.96	1.5824	0.430813	1.12	0.169706	1.50572	1.82822	0.441814	1.64	2.68328	1.87361	1.17644	1.84391	0.62482	1.20333	0.594643	1.37928	0.466476	0.610574	1.18457	1.05603	1.66373	0.865332	0.2	1.47567	0.126491	0.68469	0.12	0.987927	0	0.64	1.98595	0.840952	0.933809	0.788923		0.468188	0.561427	1.78393
76.25	velocity(305)	0.126491	1.28062	0.544059	1.41534	0.0894427	0.856037	1.71814	0.521536	0.963328	1.41421	0.368782	1.12071	0.126491	1.59248	1.67093	0.447214	1.56869	2.51873	1.87275	1.13842	1.93205	0.622254	1.27122	0.6	1.30599	0.466476	0.622254	1.17712	0.987927	1.74264	0.858836	0.215407	1.4686	0.12	0.659697	0.2	1.06283	0.04	0.644981	2.15407	0.88	0.950789	0.82365		0.494773	0.48	1.87275
76.5	velocity(306)	0.0894427	1.16482	0.611882	1.55589	0.0894427	0.850412	1.77133	0.565685	0.678823	1.12285	0.481664	1.04307	0.164924	1.43108	1.55332	0.486621	1.52315	2.36913	1.78393	1.03769	1.83172	0.651153	2.09304	0.670522	1.34164	0.52	0.568507	0.178885	1.08074	1.74951	0.788923	0.268328	1.48486	0.126491	0.737564	0.215407	1.25539	0.04	0.641249	2.20291	1.12285	1.03846	0.858836		0.52	0.48	1.8851
76.75	velocity(307)	0.0565685	1.12641	0.594643	1.58493	0.0894427	0.850412	1.61245	0.488262	0.877268	1.03846	0.51225	1.0469	0.268328	1.37753	1.45602	0.572713	1.5036	2.46447	1.67905	1.0024	1.84564	0.764199	0.609262	0.87818	1.32424	0.447214	0.594643	0.16	1.07629	1.7102	0.656049	0.288444	1.50785	0.126491	0.8	0.2	1.2881	0.08	0.6	2.06495	1.13772	1.10055	0.87818		0.52	0.52	1.79689
77	velocity(308)	0.0894427	1.13842	0.590593	1.49933	0.144222	0.764199	1.60649	0.481664	0.944034	1.05603	0.544059	1.01272	0.178885	1.47078	1.47513	0.632456	1.48862	2.51269	1.7659	0.948262	1.8071	0.793977	0.594643	0.877268	1.12925	0.411825	0.576888	0.288444	0.944034	1.70317	0.544059	0.268328	1.53935	0.16	0.761052	0.2	1.14612	0.04	0.48	2.03961	1	1.11571	0.840952		0.572713	0.565685	1.73666
77.25	velocity(309)	0.113137	1.12641	0.536656	1.38622	0.0894427	0.681175	1.67045	0.481664	1.07703	1.0198	0.610574	0.950789	0.126491	1.51789	1.40684	0.809938	1.53101	2.45601	1.74723	0.932952	1.86118	0.764199	0.804984	0.923472	1.02528	0.393954	0.488262	0.256125	0.843801	1.69706	0.466476	0.243311	1.44997	0.12	0.68	0.215407	1.10923	0.04	0.561427	2.32551	0.91214	1.0284	0.873613		0.68352	0.521536	1.78393
77.5	velocity(310)	0.0894427	1.15447	0.536656	1.44499	0.04	0.594643	1.7659	0.368782	1.12712	1.04307	0.734302	0.880909	0.144222	1.54402	1.23223	0.824621	1.48054	2.36542	1.56205	1.04995	1.89737	0.793977	0.521536	0.894427	1.0198	0.32249	0.544059	0.344093	1.03769	1.65747	0.417612	0.252982	1.43388	0.2	0.724431	0.256125	1.23483	0.04	0.60531	2.32723	1	0.923472	0.933809		0.877268	0.601332	1.84694
77.75	velocity(311)	0.08	1.26301	0.555698	1.55589	0.0894427	0.622254	1.79644	0.31241	1.30782	1.06508	0.809938	2.28561	0.144222	1.53101	1.15447	0.91214	1.44499	2.45406	1.58493	1.16825	1.74402	0.856037	0.651153	0.840952	1.06283	0.357771	0.488262	0.344093	1.03769	1.69706	0.417612	0.233238	1.41873	0.178885	0.848528	0.256125	1.32484	0.04	0.644981	2.18833	0.936376	0.923472	1.0008		0.888144	0.526118	1.82428
78	velocity(312)	0.04	1.31027	0.521536	1.64438	0.203961	0.688186	1.71814	0.32249	1.25539	1.11212	0.12	2.28316	0.144222	1.3914	1.14543	0.930376	0.729932	2.42916	1.66373	1.24451	1.65602	0.888144	0.644981	0.764199	1.04995	0.339411	0.509117	0.32249	0.930376	1.73159	0.4	0.215407	1.56	0.282843	0.927793	0.226274	1.41421	0.04	0.601332	2.00998	0.974064	0.898888	1.08296		0.880909	0.594643	1.698
78.25	velocity(313)	0.04	1.23223	0.488262	1.61443	0.282843	0.699714	1.72696	0.344093	1.20333	1.22442	0.126491	2.33238	0.164924	1.34104	1.06733	0.932952	0.681175	2.26451	1.67093	1.21655	1.64438	0.754718	0.601332	0.737564	0.989545	0.288444	0.488262	0.344093	0.91214	1.84694	0.377359	0.233238	1.50306	0.282843	0.927793	0.256125	1.37753	0.08	0.644981	2.11358	1.00319	0.950789	1.08296		0.832346	0.735391	1.67045
78.5	velocity(314)	0.0894427	1.11571	0.51225	1.6	0.282843	0.64622	1.83565	0.430813	1.14543	1.18929	0.08	2.28876	0.144222	1.40684	1.08296	0.858836	0.6	2.26451	1.59248	1.22442	1.698	0.824621	0.751532	0.77666	0.873613	0.268328	0.452548	0.357771	0.967471	1.76726	0.34176	0.233238	1.44997	0.368782	0.91214	0.282843	1.39542	0	0.60531	2.24321	0.913893	0.974064	1.08296		0.77666	0.735391	1.74723
78.75	velocity(315)	0.2	1.19331	0.425206	1.68048	0.28	0.626099	1.85559	0.501199	1.10055	1.24964	1.00319	2.24321	0.2	1.46697	1.16276	0.87818	0.481664	2.20109	1.57835	1.32061	1.61443	0.855102	0.681175	0.737564	0.761052	0.31241	0.2	0.468188	1.08074	1.61245	0.32249	0.233238	1.40456	0.339411	0.913893	0.288444	1.33147	0	0.601332	2.18577	1.1114	0.974064	1.08296		0.769415	0.735391	1.77539
79	velocity(316)	0.126491	1.14543	0.425206	1.68048	0.282843	0.626099	1.81108	0.576888	1.03846	1.30599	1.04	2.24891	0.203961	1.53883	1.16069	0.824621	0.533667	2.13953	1.67093	1.41421	1.50147	0.737564	0.611882	0.744043	0.72111	0.288444	0.144222	0.544059	1.08296	1.6876	0.344093	0.233238	1.4176	0.368782	0.877268	0.31241	1.42042	0	0.611882	2.11206	1.2093	0.989545	0.960833		0.769415	0.772528	1.62086
79.25	velocity(317)	0.16	1.23223	0.432666	1.71207	0.252982	0.626099	1.8868	0.576888	1.0198	1.26491	1.02528	2.28035	0.16	1.53883	1.12285	0.963328	0.533667	1.95018	1.63169	1.45602	1.38852	0.681175	0.68	0.707672	0.72111	0.256125	0.2	0.533667	1.12285	1.84391	0.233238	0.243311	1.48432	0.368782	0.936376	0.339411	1.52315	0	0.611882	2.10523	1.2093	0.987927	0.967471		0.923472	0.734302	1.63218
79.5	velocity(318)	0.126491	1.26301	0.4	1.81813	0.291204	0.644981	2.12038	0.590593	1.05224	2.10447	1.06283	2.12038	0.12	1.42941	0.967471	1.01823	0.582409	1.91416	1.50625	1.49773	1.36235	0.594643	0.729932	0.71218	0.644981	0.126491	0.126491	0.45607	1.18457	1.85084	0.113137	0.252982	1.55589	0.411825	0.877268	0.344093	1.53935	0	0.690507	2.21775	2.03096	0.936376	0.973242		0.902441	0.72111	1.77088
79.75	velocity(319)	0.215407	1.39714	0.466476	1.86462	0.357771	0.610574	2.16148	0.576888	1.12285	2.14401	1.19331	2.08154	0.126491	1.3914	0.785875	1.01823	0.533667	1.8783	1.48862	1.57632	1.30108	0.82365	0.681175	0.688186	0.644981	0.203961	0.0565685	0.565685	1.08	1.68428	0.144222	0.243311	1.54402	0.4	0.861626	0.256125	1.54506	0.04	0.69857	2.19272	1.90032	1.00319	0.973242		0.902441	0.824621	1.82428
80	velocity(320)	0.226274	1.44554	0.488262	1.87489	0.557136	0.555698	2.16333	0.576888	1.05906	2.16924	1.33507	2.09876	0.126491	1.40684	0.898888	1.0469	0.494773	1.78885	1.64438	1.73066	1.10345	0.877268	0.526118	0.610574	0.641249	0.144222	0.0894427	0.6	1.08296	1.64438	0.178885	0.215407	1.50572	0.344093	0.913017	0.256125	1.46697	0.04	0.651153	2.06456	1.97626	0.987927	1.0284		0.898888	0.944034	1.64924
80.25	velocity(321)	0.268328	1.32966	0.521536	1.81945	0.594643	0.430813	2.12941	0.576888	1.15169	2.24036	1.56205	0.662118	0.0894427	1.5142	0.72111	1.07629	0.481664	1.53883	1.62432	1.78617	1.0469	0.843801	0.565685	0.544059	0.521536	0.164924	0.178885	0.68	1.16069	1.6819	0.203961	0.215407	1.45602	0.357771	0.987927	0.288444	1.5036	0.04	0.572713	1.95346	1.91207	0.974064	1.01272		0.898888	0.944034	1.68618
80.5	velocity(322)	0.32249	1.17644	0.590593	1.93039	0.64622	0.379473	2.08614	0.576888	1.25539	2.20581	1.6	0.576888	0.08	1.54557	0.483322	1.2	0.486621	1.48862	1.61245	1.80887	1.0469	0.865332	0.644981	0.486621	0.32249	0.0894427	0.144222	1.68048	1.32061	1.64049	0.233238	0.215407	1.49452	0.344093	0.987927	0.256125	1.57429	0.04	0.644981	2.00838	1.93659	0.974064	1.0198		0.913893	0.880909	1.8124
80.75	velocity(323)	0.329848	1.22703	0.609262	2.15295	0.609262	0.417612	2.16333	0.609262	1.16619	2.04978	1.64	0.555698	0.0894427	1.3914	0.425206	1.4686	0.481664	1.45437	1.60798	1.78617	1.01823	1.0245	0.632456	0.45607	0.282843	0.0565685	0.04	0.72	1.48862	1.48	0.362215	0.203961	1.54402	0.377359	1.10055	0.282843	1.59298	0.08	0.681175	2.06495	2.07461	1.04995	0.888144		0.923472	0.880909	1.79778
81	velocity(324)	0.282843	1.22703	0.64622	2.12	0.555698	0.407922	2.45177	0.555698	1.10635	1.93039	1.68	0.572713	0.08	1.32966	0.557136	1.5435	0.494773	1.36528	1.59248	1.83172	0.93723	1.04995	0.610574	0.486621	0.178885	0.0565685	0.144222	0.68	1.42042	1.36	0.32249	0.2	1.63218	0.4	1.12925	0.282843	1.63267	0	0.681175	2.0938	2.06456	1.12641	0.91214		0.855102	0.77666	1.76045
81.25	velocity(325)	0.282843	1.18929	0.68	2.05251	0.304631	0.362215	2.04039	0.466476	1.09179	1.85084	1.64438	0.555698	0.04	1.34164	0.594643	1.48486	0.483322	1.15378	1.7102	1.93329	0.850412	1.03228	0.79196	0.447214	0.32249	0.0565685	0.2	0.72	1.46697	1.36059	0.282843	0.164924	1.55332	0.377359	1.15169	0.256125	1.58644	0.04	0.641249	2.03725	2.00878	1.06283	0.923472		0.8	0.77666	1.70176
81.5	velocity(326)	0.28	1.21458	0.64622	2.06495	0.377359	0.362215	1.96	0.411825	1.13772	1.52	1.5284	0.430813	0.0894427	1.38101	0.430813	1.43388	0.483322	1.12071	1.88298	1.96977	0.72111	1.05603	0.850412	0.48	0.329848	0.113137	0.164924	0.843801	1.71814	1.36938	0.203961	0.164924	1.45986	0.432666	1.10055	0.226274	1.55332	0.08	0.601332	1.84043	1.93494	1.04	0.936376		0.880909	0.820731	1.8071
81.75	velocity(327)	0.28	1.18457	0.609262	2.09914	0.288444	0.362215	2.08154	0.344093	1.17712	1.12285	1.52473	0.432666	0.08	1.40911	0.486621	1.45602	0.468188	1.12071	1.81593	1.81108	0.734302	1.0198	0.850412	0.34176	0.32	0.04	0.256125	1.65215	1.81593	1.36938	0.203961	0.164924	1.44886	0.447214	1.11427	0.256125	1.56461	0.08	0.641249	1.8387	2.02425	1.05603	0.961665		0.883629	1.0024	1.89694
82	velocity(328)	0.203961	1.26301	0.609262	2.07885	0.31241	0.32249	2.16037	0.344093	1.05224	0.6	1.64438	0.536656	0.0565685	1.45382	0.52	1.45602	0.521536	0.93723	1.84391	1.81108	0.69857	1.0748	0.906863	0.441814	0.611882	0.0894427	0.144222	1.07703	1.81593	1.29553	0.243311	0.12	1.49345	0.34176	1.11427	0.233238	1.5985	0.04	0.690507	1.8387	2.00479	1.04	0.936376		0.927793	1.00319	1.86075
82.25	velocity(329)	0.243311	1.12641	0.536656	2.09914	0.39598	0.329848	2.12941	0.344093	1.0008	0.2	1.68	0.544059	0.0565685	1.45602	0.60531	1.30292	0.04	0.737564	1.89061	1.853	0.620967	1.19331	1.0748	0.401995	0.651153	0.0894427	0.215407	1.0198	1.7102	1.13772	0.252982	0.08	1.48862	0.282843	1.10055	0.169706	1.61988	0	0.659697	1.78751	1.96774	1.04	0.961665		0.927793	0.98387	1.80754
82.5	velocity(330)	0.164924	1.00319	0.481664	2.04431	0.707672	0.32	2.00998	0.368782	1.04077	0.64622	1.56051	0.533667	0.144222	1.35823	0.644981	1.20333	0.144222	0.707672	2.04978	1.84564	0.393954	1.19331	1.0748	1.35351	0.572713	0.12	0.203961	1.05603	1.89188	1.01272	0.291204	0.04	1.5284	0.24	1.03846	0.0565685	1.55332	0.04	0.60531	1.50572	1.8783	1.08812	0.950789		0.933809	0.967471	1.77539
82.75	velocity(331)	0.215407	1.08665	0.481664	1.8659	0.793977	0.329848	2.01435	0.304631	1.09179	0.902441	1.5221	0.561427	0.12	1.38852	0.690507	1.17712	0.164924	0.651153	2.04978	1.79109	0.4	1.2881	0.447214	1.19331	0.747262	0.12	0.215407	1.04	2.02781	1.08296	0.304631	0.04	1.49933	0.268328	0.989545	0.04	1.44222	0	0.572713	1.61988	1.79109	1.13842	0.873613		1.01272	0.98387	1.88043
83	velocity(332)	0.252982	1.09179	0.432666	1.81108	0.8	0.329848	2.06495	0.339411	1.14543	1.06733	1.52053	0.533667	0.164924	1.38101	0.69857	1.12285	0.2	0.45607	1.88383	1.74264	0.357771	1.33147	0.447214	0.840952	0.758947	0.144222	0.0894427	1.04995	2.04313	1.20067	0.31241	0.04	1.37463	0.178885	0.913893	0.08	1.5036	0	0.572713	1.5985	1.84564	1.12641	0.847585		1.08296	1.0198	1.90158
83.25	velocity(333)	0.178885	1.13137	0.468188	1.8071	0.987927	0.368782	2.04783	0.32249	1.05906	0.611882	1.64	0.601332	0.04	1.34937	0.865332	1.09179	0.04	0.31241	1.84391	1.84174	0.594643	1.43388	0.536656	0.888144	0.758947	0.126491	0.2	1.05603	2.07538	1.16276	0.357771	0.04	1.32966	0.164924	0.898888	0.08	1.53935	0.04	0.582409	1.52315	1.8783	1.04995	0.863481		1.09179	1.0469	1.95387
83.5	velocity(334)	0.203961	1.09179	0.557136	1.73666	1.04307	0.401995	2.01157	0.339411	1.01193	1.25028	1.72	0.60531	0.08	1.36821	0.87818	1.06283	0.0894427	0.243311	2.08614	1.84174	0.521536	1.4686	0.447214	0.91214	0.68	0.2	0.144222	1.09836	2.13242	1.0469	0.32249	0	1.40513	0.144222	0.840952	0.04	1.55641	0.04	0.557136	1.30599	1.91416	1.01193	0.824621		1.08665	1.10635	1.96163
83.75	velocity(335)	0.164924	1.12641	0.557136	1.63267	1.06508	0.401995	2	0.288444	1.07703	1.39943	1.56051	0.734302	0.04	1.44554	0.898888	0.898888	0.126491	0.215407	2.12941	1.76409	0.256125	1.46697	1.35351	0.824621	0.715542	0.203961	0.169706	1.15378	1.95059	1.06733	0.291204	0.08	1.45382	0.0894427	0.69857	0.0565685	1.48486	0	0.430813	1.40456	1.8071	1.06283	0.824621		0.963328	1.05906	1.93866
84	velocity(336)	0.178885	1.08665	0.632456	1.47567	1.00955	0.44	1.98595	0.282843	1.21852	1.50944	1.52053	0.824621	0.0894427	1.39714	1.06508	0.858836	0.126491	0.178885	1.96163	1.69753	0.233238	1.44997	1.38679	0.804984	0.788923	0.2	0.113137	1.32966	1.90032	1.09179	0.252982	0.0894427	1.49345	0.0894427	0.572713	0.0565685	1.46697	0.04	0.430813	1.36704	1.8783	1.04995	0.835225		1.00717	1.06733	1.91708
84.25	velocity(337)	0.215407	1.08296	0.670522	1.39943	1.02528	0.282843	2.01157	0.268328	1.18186	1.5985	1.52053	0.659697	0.04	1.39714	1.25603	0.626099	0.950789	0.304631	2.04157	1.72743	0.291204	1.59248	1.46697	0.769415	0.843801	0.16	0.04	1.1114	1.94196	1.12285	0.215407	0.0894427	1.36235	0.164924	0.45607	0.04	1.52053	0	0.417612	1.48	1.98595	1.03846	0.747262		0.963328	0.941488	1.99078
84.5	velocity(338)	0.178885	1.04077	0.659697	1.45437	1	0.215407	1.94813	0.288444	1.19867	1.66469	1.602	0.69857	0.126491	1.42773	1.30599	0.754718	1.07703	0.430813	2.16148	1.87019	0.28	1.71814	1.75454	0.932952	0.87818	0.16	0.0565685	0.987927	1.78885	0.963328	0.215407	0.0894427	1.36235	0.24	0.466476	0.04	1.55641	0.04	0.417612	1.37928	2.09418	1.04995	0.847585		1.0469	0.880909	2.08
84.75	velocity(339)	0.164924	1.08296	0.651153	1.41421	0.989545	0.282843	1.92416	0.169706	1.34462	1.84564	1.52473	0.620967	0.0894427	1.48432	1.55589	0.758947	1.10635	0.52	2.16148	1.82428	0.291204	1.54506	1.76045	0.898888	1.02528	0.2	0	1.05679	1.6473	0.88	0.2	0.0894427	1.4	0.282843	0.494773	0.08	1.55641	0.04	0.368782	1.10055	2.07885	1.08812	0.847585		1.13137	1.0008	2.08
85	velocity(340)	0.164924	1.04307	0.651153	1.30782	0.989545	0.31241	1.95018	0.0894427	1.32966	1.79778	1.44056	0.610574	0.126491	1.54402	1.64438	0.847585	1.21062	0.526118	2.08	1.72557	0.430813	1.5824	1.72325	1.05679	0.898888	0.243311	0.12	1.02215	1.48862	1.0198	0.215407	0.08	1.48054	0.291204	0.401995	0.0565685	1.50785	0.04	0.430813	1.18119	1.95059	1.07703	0.847585		1.24064	1.0008	2.02267
85.25	velocity(341)	0.252982	1.0469	0.69857	1.25539	0.933809	0.256125	1.96774	0.0565685	1.32966	2.01911	1.40057	0.898888	0.144222	1.49345	1.79287	0.715542	1.40911	0.644981	2.08614	1.79287	0.411825	1.77539	1.84694	1.07703	0.894427	0.28	0.126491	0.98387	1.48862	1.03846	0.113137	0.08	1.52053	0.329848	0.411825	0.0894427	1.38159	0	0.357771	1.1114	1.89652	0.987927	0.873613		1.16069	1.04	2.04313
85.5	velocity(342)	0.164924	0.960833	0.659697	1.23483	0.902441	0.256125	1.96977	0.04	1.55641	2.07422	1.44222	0.91214	0.144222	1.44222	1.88043	0.594643	1.6005	0.60531	2.20907	1.86762	0.339411	1.80754	1.68808	1.07703	0.920869	0.4	0.04	0.967471	1.39943	0.923472	0.0894427	0.0894427	1.44056	0.32249	0.544059	0.0894427	1.27122	0.04	0.393954	0.91214	2.02267	0.989545	0.873613		1	0.963328	2.16924
85.75	velocity(343)	0.16	0.923472	0.644981	1.11427	0.888144	0.256125	1.8783	0.0565685	1.61245	2.09609	1.44222	0.880909	0.16	1.45602	1.83216	0.659697	1.64195	0.601332	2.16592	1.81373	0.344093	1.71814	1.75727	1.07703	0.913017	0.505964	0.04	1.00319	1.38852	0.936376	0	0.0565685	1.36059	0.344093	0.488262	0.0894427	1.47078	0	0.32249	0.707672	1.37753	1	0.885438		1.04307	0.967471	2.00639
86	velocity(344)	0	0.800999	0.644981	0.948262	0.84	0.288444	1.8071	0	1.53101	2.18248	1.36938	0.820731	0.203961	1.4176	1.72047	0.690507	1.64438	0.601332	2.20907	1.75454	0.339411	1.73851	1.78213	1.04307	0.967471	0.533667	0.0894427	0.894427	1.24258	1.05679	0.08	0.0565685	1.32544	0.32249	0.488262	0.0565685	1.50785	0.04	0.31241	0.754718	1.36059	0.980612	0.861626		1.04077	1.0008	1.95018
86.25	velocity(345)	0.203961	0.840952	0.60531	0.967471	0.848528	0.288444	1.8868	0.0565685	1.61988	2.27403	1.37463	0.610574	0.2	1.35351	1.83172	0.644981	1.62432	0.64	2.2926	1.67475	0.268328	1.8868	1.59248	1.13208	0.920869	0.533667	0.144222	0.861626	1.298	1.05603	0.12	0.04	1.38101	0.304631	0.538145	0.08	1.50572	0.0565685	0.31241	0.71218	1.25539	1.0284	0.758947		1.12071	1.08	2.09571
86.5	velocity(346)	0.441814	0.960833	0.572713	0.877268	0.863481	0.339411	1.9551	0.894427	1.73666	2.34401	1.40513	1.04	0.291204	1.34164	1.96367	0.521536	1.64	0.68	2.44818	1.61443	0.31241	1.8868	1.57835	1.09179	0.898888	0.494773	0.144222	0.734302	1.25603	1.07331	0.126491	0.04	1.45986	0.339411	0.651153	0.04	1.39714	0	0.31241	0.662118	1.28996	1.06733	0.72111		1.20067	1.12	2.01316
86.75	velocity(347)	0.533667	1.08074	0.486621	0.772528	0.824621	0.377359	1.9551	0.843801	1.89694	2.18577	1.44056	1.12641	0.243311	1.27624	2.04157	0.407922	1.81417	0.761052	2.37217	1.55589	0.304631	1.8868	1.56205	1.16276	0.809938	0.544059	0.268328	0.368782	1.16825	1.16619	0.178885	0.04	1.45986	0.344093	0.737564	0.126491	1.42042	0.04	0.256125	0.855102	1.23548	1.13772	0.632456		1.32061	1.17098	1.87275
87	velocity(348)	0.735391	1.0008	0.481664	0.572713	0.77666	0.411825	1.8868	0.855102	1.98313	2.12038	1.44	1.05679	1.6	1.23548	1.94196	0.243311	1.7088	0.84	2.50599	1.55795	0.291204	1.77539	1.56051	1.09252	0.688186	0.572713	0.256125	0.923472	1.12712	1.31027	0.291204	0.113137	1.43611	0.344093	0.968297	0.04	1.5331	0	0.2	0.76	1.21918	1.09179	0.64622		1.24064	1.20599	1.78393
87.25	velocity(349)	0.858836	1.04077	0.526118	0.483322	0.72111	0.393954	1.68048	0.800999	1.89694	2.049	1.40057	1.05679	1.6005	1.20067	1.93494	0.304631	1.7088	0.920869	2.59106	1.44499	0.32249	1.70176	1.56461	1.02528	0.644981	0.572713	0.243311	1.02215	1.11427	1.43108	0.304631	0.113137	1.36821	0.368782	0.944034	0.0894427	1.5284	0	0.169706	0.69857	1.27311	0.967471	0.64622		1.24064	1.25028	2.08
87.5	velocity(350)	0.967471	1.08296	0.56	0.447214	0.601332	0.447214	1.95059	0.800999	1.89694	2.01792	1.5284	1.08812	1.52053	1.22115	2.02148	0.252982	1.63218	0.88	2.45569	1.5284	0.304631	1.66517	1.48216	0.772528	0.6	0.601332	0.329848	1	1.07331	1.34462	0.344093	0.0894427	1.38852	0.339411	1	0.04	1.52473	0	0.113137	0.77666	1.21918	0.973242	0.64622		1.16	1.28561	2.17697
87.75	velocity(351)	0.967471	1.04307	0.601332	0.268328	0.526118	0.468188	1.93329	0.800999	2.01316	2.12302	1.53883	2.60277	1.602	1.15378	2.18358	0.164924	1.79778	0.880909	2.34196	1.47078	0.368782	1.66517	1.48054	0.620967	0.544059	0.644981	0.368782	0.91214	0.976524	1.36704	0.39598	0.113137	1.42773	0.452548	0.944034	0.04	1.52	0	0.0894427	0.950789	1.18794	1.00717	0.64622		1.08074	1.2	2.06184
88	velocity(352)	0.98387	1	0.641249	0.08	0.447214	0.501199	1.8783	0.8	1.97626	2.21269	1.49345	1.1114	1.6	1.17644	2.14663	0.0894427	1.87275	0.88	2.38663	1.41873	0.417612	1.59248	1.48054	0.880909	0.620967	0.681175	0.36	0.52	0.933809	1.27812	0.51225	0.144222	1.5142	0.466476	0.920869	0	1.56205	0.04	0.0894427	0.987927	1.10635	1.00717	0.659697		1.12071	1.08665	1.9992
88.25	velocity(353)	0.858836	0.840952	0.68469	0.04	0.565685	0.501199	1.77674	0.923472	1.95305	2.13016	1.40513	1.02215	1.56205	1.08812	2.04	0.0894427	1.77539	0.920869	2.47935	1.24579	0.481664	1.57582	1.48486	0.873613	0.441814	0.641249	0.28	0.809938	0.905097	1.37928	0.568507	0.178885	1.5142	0.430813	0.920869	0.04	1.52053	0.04	0.04	1.00319	1.10635	1.13772	0.80399		1.12	1.08665	2.08806
88.5	velocity(354)	0.894427	0.84	0.681175	0.08	0.708802	0.51225	1.62825	0.963328	1.94402	1.82472	1.48216	1.0245	1.64195	0.913017	1.96774	0.226274	1.71814	1.00717	2.35491	1.27059	0.561427	1.46697	1.52053	0.950789	0.32249	0.561427	0.282843	0.877268	0.933809	1.37928	0.6	0.2	1.47513	0.379473	0.920869	0.04	1.5221	0	0.04	1.04	1.32061	1.17098	0.764199		1.16	1.16276	2.25282
88.75	velocity(355)	0.840952	0.84	0.72111	0.12	0.632456	0.501199	1.62825	1.00319	1.92042	1.61988	1.60798	1.0748	1.64438	0.840952	2.12904	0.144222	1.75454	0.963328	2.25211	1.36704	0.533667	1.46697	1.52053	0.08	0.362215	0.565685	0.417612	0.941488	0.898888	1.44554	0.6	0.256125	1.40684	0.34176	0.954149	0.0565685	1.57277	0	0.04	1.31939	1.44941	1.17098	0.8		1.24258	1.25028	2.11244
89	velocity(356)	0.930376	0.92	0.681175	0.144222	0.582409	0.555698	1.50306	1.12071	1.94402	1.46697	1.64	1.18929	1.56461	0.824621	2.14849	0.169706	1.91416	1.12641	2.24179	1.42941	0.572713	1.44997	1.48054	0.28	0.252982	0.64	0.407922	0.961665	0.715542	1.4176	0.544059	0.233238	1.36704	0.32249	1.0024	0	1.57835	0.04	0.04	0.961665	1.2881	1.0469	0.800999		1.24579	1.25603	2.03686
89.25	velocity(357)	0.936376	1.08074	0.72111	0.282843	0.572713	0.52	1.48647	1.08074	1.92042	1.44941	1.601	1.36235	1.64049	0.772528	2.02148	0.113137	1.88043	1.17098	2.28035	1.36059	0.594643	1.39714	1.44056	0.960833	0.233238	0.644981	0.28	1.07703	0.734302	1.34462	0.576888	0.256125	1.36704	0.252982	1.05603	0.04	1.46697	0.04	0.04	0.950789	1.14612	0.963328	0.729932		1.12	1.13137	2.11244
89.5	velocity(358)	0.809938	1.08296	0.644981	0.233238	0.521536	0.536656	1.39714	1.16069	1.92042	2.16813	1.47513	1.35882	1.56461	0.735391	1.98595	0.126491	1.75317	1.09179	2.13804	1.27059	0.80399	1.29244	1.36235	0.761052	0.32	0.64	0.362215	1.05679	0.715542	1.39542	0.572713	0.256125	1.36059	0.288444	1.20333	0.0565685	1.47513	0.04	0	0.885438	1.07331	0.973242	0.670522		1.09179	1.0198	2.16333
89.75	velocity(359)	0.847585	1.08296	0.60531	0.32249	0.48	0.466476	1.25284	0.0894427	1.86462	1.62825	1.43611	1.32966	1.52053	0.659697	2.18248	0.252982	1.77674	0.973242	1.93536	1.27059	0.769415	1.21852	1.20266	0.92	0.329848	0.6	0.32	1.00319	0.883629	1.34462	0.544059	0.233238	1.25539	0.368782	1.16619	0.0565685	1.46697	0.04	0.0565685	1.01193	1.03769	1.0198	0.737564		1.09179	1.0284	2.03686
90	velocity(360)	0.847585	1.04307	0.565685	0.304631	0.505964	0.447214	1.16619	0.113137	1.77629	1.24451	1.52315	1.16825	1.60449	0.505964	2.23786	0.164924	1.89652	0.888144	1.87275	1.36059	0.729932	1.24064	1.24064	1.13137	0.252982	0.6	0.368782	0.950789	0.923472	1.24964	0.533667	0.2	1.25539	0.368782	1.12925	0	1.49452	0	0.04	0.961665	1.28062	1.0198	0.785875		1.09179	1.18457	2.03686
90.25	velocity(361)	0.747262	0.960833	0.481664	0.411825	0.582409	0.368782	1.18186	0.144222	1.76409	1.18794	1.49452	1.16	1.52053	1.31939	2.14849	0.215407	2.00479	0.888144	1.92416	1.39943	0.690507	1.24064	1.32966	0.8	0.304631	0.601332	0.304631	0.848528	0.888144	1.13701	0.483322	0.16	1.25539	0.344093	1.15169	0.0565685	1.4176	0.04	0.0894427	2.18577	1.34402	1.18457	0.77666		1.17098	1.17712	2.15035
90.5	velocity(362)	0.747262	0.963328	0.44	0.357771	0.494773	0.401995	1.16619	0.169706	1.8868	1.16825	1.52315	1.05603	1.52	1.22703	2.04313	0.144222	1.83172	0.923472	1.84564	1.27562	0.68469	1.04995	1.2825	1.12641	0.288444	0.601332	0.282843	1.06283	0.920869	1.13278	0.737564	0.164924	1.34104	0.304631	1.06283	0.0894427	1.50572	0.04	0.0894427	2.33032	1.22115	1.22376	0.815843		1.32966	1.21655	2.15035
90.75	velocity(363)	0.747262	1.17098	0.486621	0.45607	0.45607	0.401995	1.19867	0.164924	1.853	1.14403	1.46697	1.16825	1.48216	1.21852	2.22171	0.4	1.83172	0.843801	1.75317	1.14403	0.644981	0.885438	1.21655	0.967471	0.339411	0.601332	0.282843	1.16482	1.21062	1.14403	0.708802	0.178885	1.30292	0.282843	0.91214	0	1.49452	0	0.164924	2.49928	1.13208	1.24579	0.80399		1.28996	1.17098	2.07461
91	velocity(364)	0.729932	1.25028	0.48	0.481664	0.468188	0.441814	1.0469	0.252982	1.77178	1.10345	1.55332	1.22115	1.48486	1.28996	2.20617	0.601332	1.89737	0.761052	1.73066	1.16619	0.644981	1.07331	1.16276	0.941488	0.521536	0.565685	0.291204	1.06283	1.21062	1.08812	0.610574	0.178885	1.26491	0.32249	0.764199	0.04	1.45602	0	0.215407	2.42981	1.09836	1.12641	0.729932		1.20599	1.0469	1.97342
91.25	velocity(365)	0.729932	1.25603	0.521536	0.544059	0.483322	0.447214	0.80399	0.401995	1.82603	1.19331	1.5824	1.28996	1.48	1.32061	2.20617	0.670522	1.98595	0.729932	1.75317	1.17644	0.60531	1.16619	1.17098	1.05603	0.60531	0.521536	0.252982	0.936376	1.24064	0.877268	0.699714	0.2	1.21852	0.252982	0.644981	0.0894427	1.45602	0	0.243311	2.31206	1.16619	1.05906	0.659697		1.08074	1.09179	2.03843
91.5	velocity(366)	0.769415	1.25028	0.48	0.533667	0.483322	0.441814	0.72	0.362215	1.91541	1.13278	1.67045	1.21655	1.52	1.34402	2.15407	0.644981	2	0.565685	1.61245	1.11212	0.60531	0.932952	1.13772	1.17644	0.641249	0.526118	0.252982	0.930376	1.30231	0.856037	0.754718	0.2	1.21655	0.252982	0.572713	0.04	1.61047	0	0.203961	2.33649	1.33147	1.0469	0.708802		1.08	1.05224	2.05679
91.75	velocity(367)	0.764199	1.30231	0.601332	0.582409	0.662118	0.481664	0.611882	0.401995	1.84564	1.07629	1.64438	1.10345	1.48216	1.32061	2.2898	0.582409	1.8	0.582409	1.61988	0.856037	0.601332	0.898888	1.16276	1.05603	0.544059	0.44	0.203961	1.04	1.36821	0.906863	0.861626	0.178885	1.2522	0.203961	0.526118	0.0894427	1.68808	0.04	0.24	2.45601	1.34164	1.0198	0.662118		1.08	1.0198	1.90158
92	velocity(368)	0.681175	1.30231	0.64	0.582409	0.609262	0.486621	0.494773	0.447214	1.79109	1.08812	1.63218	1.0198	1.44222	1.30599	2.2898	0.572713	1.76816	0.557136	1.5985	0.877268	0.64	1.06283	1.24258	0.905097	0.447214	0.368782	0.203961	1.04995	1.28062	0.824621	0.32249	0.164924	1.27059	0.252982	0.526118	0.04	1.5824	0.04	0.203961	2.44131	1.18929	1.06733	0.735391		1.04077	0.967471	1.89188
92.25	velocity(369)	0.601332	1.50625	0.641249	0.611882	0.557136	0.52	0.357771	0.401995	1.75636	0.91214	1.61988	1.04995	1.40228	1.33686	2.31482	0.521536	1.9308	0.572713	1.46697	0.737564	0.6	0.987927	1.20067	0.93723	0.481664	0.368782	0.2	1.18457	1.45602	0.68	0.252982	0.164924	1.21655	0.243311	0.526118	0.0894427	1.49452	0.04	0.203961	2.32034	1.20333	1.13137	0.873613		1.08074	1.8868	2.02781
92.5	velocity(370)	0.393954	1.49933	0.68	0.64622	0.536656	0.561427	0.16	0.441814	1.77178	0.544059	1.49345	1.14612	1.36235	1.41873	2.34094	1.27122	2.02425	0.609262	1.27122	0.707672	0.609262	0.835225	1.28062	0.993579	0.572713	0.36	0.126491	1.18457	1.54402	0.735391	0.252982	0.178885	1.14612	0.243311	0.48	0.0894427	1.50572	0	0.16	2.30755	1.17098	1.17098	0.923472		1	1.65215	2.0004
92.75	velocity(371)	0.256125	1.36938	0.681175	0.708802	0.536656	0.659697	0.0894427	0.961665	1.8124	0.432666	1.38159	1.13208	1.32242	1.41421	2.34094	1.07703	1.99279	0.572713	1.27122	0.582409	0.632456	0.809938	1.20599	0.990353	0.565685	0.4	0.144222	1.30231	1.5824	0.824621	0.215407	0.178885	1.10635	0.2	0.45607	0	1.5824	0.04	0.2	2.39767	1.16619	1.13772	0.923472		0.92	1.5221	2.01792
93	velocity(372)	0.268328	1.25603	0.68	0.809938	0.51225	0.620967	0.243311	0.936376	1.82779	0.561427	1.36059	1.14543	1.36	1.35765	2.20327	1.25539	1.84911	0.544059	1.20333	0.483322	0.557136	0.941488		1.05603	0.486621	0.36	0.215407	1.28062	1.67141	0.847585	0.215407	0.2	1.19331	0.24	0.357771	0.04	1.57175	0.04	0.24	2.31206	1.28996	1.06733	0.840952		0.724431	1.32	2.15407
93.25	velocity(373)	0.4	1.32966	0.64	0.835225	0.565685	0.670522	0.268328	0.950789	1.71814	0.377359	1.36	1.27624	0.08	1.32061	2.25282	1.15378	1.81813	0.544059	1.11571	0.34176	0.572713	0.989545		1.0198	0.34176	0.32249	0.215407	1.10055	1.8659	0.737564	0.215407	0.12	1.19331	0.169706	0.31241	0.0565685	1.44554	0.08	0.252982	2.33238	0.980612	0.980612	0.824621		0.764199	1.28062	2.31897
93.5	velocity(374)	0.481664	1.33507	0.56	0.815843	0.681175	0.582409	0.357771	0.898888	1.75454	0.144222	1.27059	1.23223	0.04	1.31027	2.30894	1.13208	1.78393	0.51225	1.00319	0.291204	0.662118	1.05906		2.54118	0.425206	0.32249	0.16	1.08296	1.9551	0.644981	0.0894427	0.126491	1.16276	0.2	0.344093	0	1.45602	0	0.252982	2.36237	0.809938	1.03846	0.840952		0.68469	1.32966	2.07885
93.75	velocity(375)	0.533667	1.34164	0.52	0.848528	0.91214	0.594643	0.751532	0.898888	1.70176	0.12	1.09179	1.21918	0.04	1.24579	2.37756	1.06508	1.75727	0.488262	1.08074	0.268328	0.644981	1.25028		2.2585	0.509117	0.291204	0.2	1.12071	2.05913	0.76	0.178885	0.144222	1.13278	0.256125	0.344093	0.04	1.49452	0	0.2	2.37924	0.933809	1.0284	0.840952		0.72111	1.31027	1.96977
94	velocity(376)	0.494773	1.42042	0.52	0.80895	0.888144	0.582409	0.885438	0.913893	1.67045	0.401995	1.05679	0.357771	0	1.15169	2.25175	0.447214	1.61839	0.509117	1.08665	0.2	0.688186	1.40513		2.16924	0.425206	0.252982	0.2	1.16069	1.9972	0.761052	0.256125	0.126491	1.13701	0.339411	0.32249	0.0565685	1.48432	0.04	0.215407	2.37924	0.843801	1	0.804984		0.690507	1.42941	2.01792
94.25	velocity(377)	0.52	1.49933	0.526118	0.815843	0.954149	0.533667	0.898888	0.858836	1.73851	0.544059	1.14612	1.13208	0	0.233238	2.22171	0.44	1.5284	0.568507	1.17098	0.2	0.77666	1.44886		2.32034	0.521536	0.215407	0.164924	1.16276	2	0.8	0.24	0.0894427	1.08812	0.39598	0.288444	0.0565685	1.42042	0	0.291204	2.32551	0.894427	1.0284	0.856037		0.651153	1.53101	2.15741
94.5	velocity(378)	0.430813	1.5331	0.481664	0.815843	1.01193	0.565685	0.966644	0.840952	1.75454	0.572713	1.20067	1.20067	0.04	0.144222	2.32998	0.544059	1.50147	0.568507	1.26491	0.12	0.768375	1.45382		2.15035	0.632456	0.215407	0.126491	1.28062	2.13654	0.800999	0.243311	0.0894427	1.1114	0.51225	0.233238	0.04	1.42773	0.04	0.32249	2.3079	0.855102	0.941488	0.793977		0.644981	1.50785	2.11811
94.75	velocity(379)	0.447214	1.49933	0.481664	0.835225	1.13772	0.561427	1.04	0.804984	1.76045	0.609262	1.07703	2.84788	0	0.226274	2.39366	0.447214	1.50147	0.568507	1.38159	0.31241	0.850412	1.45986		1.98071	0.561427	0.304631	0.0894427	1.28	2.15629	0.848528	0.233238	0.0894427	1.07703	0.610574	0.215407	0.04	1.46697	0	0.36	2.37924	0.863481	0.923472	0.824621		0.561427	1.49345	1.95346
95	velocity(380)	0.411825	1.49345	0.441814	0.894427	1.19331	0.56	1.26491	0.877268	1.78393	0.594643	0.967471	2.89883	0.04	0.256125	2.30825	0.601332	1.41534	0.568507	1.32966	0.282843	0.877268	1.45382		1.87019	0.56	0.178885	0.215407	1.08074	1.95346	0.848528	0.288444	0.04	1.09179	0.68	0.0565685	0	1.45382	0.08	0.362215	2.34674	0.809938	0.930376	0.858836		0.481664	1.48486	2.07152
95.25	velocity(381)	0.432666	1.41421	0.481664	0.877268	1.27122	0.561427	1.27122	0.950789	1.7088	0.858836	0.877268	2.82843	0.08	0.344093	2.22926	0.60531	1.21655	0.555698	1.48	0.368782	0.880909	1.41421		1.99078	0.6	0.144222	0.252982	1.04077	1.91207	0.848528	0.339411	0.0565685	1.09179	0.751532	0.0894427	0.0565685	1.49345	0.04	0.36	2.23607	0.858836	0.936376	0.82365		0.401995	1.39943	2.10447
95.5	velocity(382)	0.31241	1.24579	0.441814	0.87818	1.34104	0.601332	1.33507	1.00319	1.77539	1.35765	0.843801	2.70496	0.08	0.288444	2.34196	0.60531	1.17644	0.521536	1.44222	0.521536	0.877268	1.45382		1.4176	0.72	0.215407	0.2	1.0198	2.21775	0.894427	0.4	0.0894427	1.16276	0.824621	0.126491	0.04	1.5284	0.04	0.36	2.2585	1.09836	0.950789	0.8		0.4	1.39943	2.0195
95.75	velocity(383)	0.288444	1.20067	0.44	0.77666	1.2912	0.690507	1.04307	0.987927	1.87361	1.47513	0.93723	2.66563	0	0.28	2.42124	0.561427	1.14403	0.576888	1.5824	0.6	0.91214	1.45382		1.48647	0.950789	0.203961	0.215407	1	2.15035	1.0469	0.368782	0.0894427	1.12712	0.861626	0.32	0.04	1.5284	0	0.36	2.36373	1.16276	0.936376	0.8		0.417612	1.30599	1.93494
96	velocity(384)	0.288444	1.20067	0.48	0.72111	1.31027	0.769415	0.754718	0.31241	1.82779	1.56205	0.820731	2.68328	0.04	0.252982	2.28876	0.521536	1.08812	0.610574	1.68238	0.6	0.87818	1.48862		1.30782	1.02528	0.164924	0.28	1.0198	1.95182	1.10635	0.357771	0.144222	1.18186	1.52053	0.481664	0.04	1.5284	0	0.362215	2.29539	1.09179	0.861626	0.82365		0.368782	1.27122	1.90074
96.25	velocity(385)	0.339411	1.16276	0.526118	0.734302	1.18457	0.724431	0.568507	0.256125	1.87275	1.48809	0.744043	2.77272	0.0565685	0.329848	2.21775	0.52	0.987927	0.644981	1.89737	0.843801	0.930376	1.46697		0.659697	0.913893	0.203961	0.252982	1.06733	1.92333	1.28062	0.344093	0.233238	1.17644	1.44056	0.521536	0.04	1.52053	0.04	0.36	2.24321	1.07629	0.847585	0.796994		0.36	1.18929	1.85559
96.5	velocity(386)	0.256125	1.14543	0.594643	0.737564	1.20266	0.681175	0.447214	0.288444	2.01157	1.52315	0.754718	2.79886	0.12	0.77666	2.37655	0.521536	0.840952	0.644981	1.93866	1.07331	0.913017	1.50625		0.32	1.10923	0.164924	0.304631	1.11571	2.12151	1.27122	0.483322	0.2	1.17712	1.5221	0.52	0.0565685	1.48054	0	0.32249	2.24321	1.07629	0.751532	0.873613		0.24	1.18457	1.77133
96.75	velocity(387)	0.2	1.07703	0.626099	0.744043	1.21062	0.72111	0.407922	0.256125	1.97342	1.42042	0.744043	2.86245	0.0894427	0.840952	2.45601	0.481664	0.788923	0.590593	2.05913	1.21852	0.932952	1.54557		0.561427	1.16276	0.164924	0.203961	1.13772	2.03647	1.40456	0.34176	0.2	1.28	1.48216	0.561427	0.0894427	1.32061	0.04	0.329848	2.33238	1.24579	0.754718	0.941488		0.0894427	1.24064	1.64779
97	velocity(388)	0.268328	0.894427	0.609262	0.79196	1.30231	0.724431	0.494773	0.268328	1.97342	1.48862	0.737564	2.79571	0	0.835225	2.28876	0.368782	0.715542	0.626099	2.20291	1.18119	0.932952	1.6179		0.362215	1.18119	0.164924	0.291204	1.13137	1.89694	1.59248	0.282843	0.226274	1.36	1.44499	0.565685	0	1.40228	0.04	0.215407	2.32757	1.30231	0.768375	0.933809		0.04	1.32	1.6005
97.25	velocity(389)	0.252982	0.785875	0.626099	0.737564	1.42773	0.651153	0.44	0.304631	2.04978	1.55795	0.656049	2.72969	0.04	0.941488	2.24321	0.379473	0.632456	0.6	2.30825	1.45437	0.920869	1.69706		0.34176	1.23548	0.126491	0.252982	1.10635	1.86676	1.70176	0.2	0.256125	1.40057	1.48	0.582409	0.04	1.48862	0.04	0.256125	2.24321	1.36821	0.843801	0.894427		0.04	1.36059	1.56205
97.5	velocity(390)	0.282843	0.785875	0.590593	0.764199	1.39714	0.68469	0.164924	0.447214	2.17624	1.63267	0.68	2.6	0	1.06283	2.2814	0.329848	0.481664	0.68	2.29817	1.59298	0.954149	1.6876		0.973242	1.27311	0.2	0.252982	1.17098	1.89694	1.68238	0.233238	0.282843	1.32242	1.5221	0.609262	0.0894427	1.48486	0.04	0.203961	2.24321	1.32966	0.877268	0.855102		0.0894427	1.28996	1.48054
97.75	velocity(391)	0.401995	0.785875	0.572713	0.79196	1.32966	0.729932	0.08	0.521536	2.18833	1.62825	0.715542	2.67402	1.21655	1.15169	2.40033	0.268328	0.432666	0.45607	2.27438	1.63267	0.948262	1.64195		1.04077	1.4322	0.0894427	0.291204	1.14543	1.81108	1.57785	0.304631	0.31241	1.28561	1.5221	0.662118	0.0894427	1.32242	0	0.178885	2.36947	1.36821	0.936376	0.883629		0.164924	1.28996	1.32966
98	velocity(392)	0.368782	0.785875	0.544059	0.764199	1.24258	0.80399	0.16	0.565685	2.02781	1.57429	0.754718	2.81311	1.1114	1.12641	2.24	0.252982	0.377359	0.52	2.34401	1.62825	1.0024	1.64195		0.923472	1.45602	0.126491	0.243311	1.08812	1.75727	1.69753	0.34176	0.288444	1.34937	1.48216	0.662118	0.0894427	1.20067	0.04	0.164924	2.36947	1.55332	0.933809	0.843801		0.0894427	1.34164	1.36235
98.25	velocity(393)	0.407922	0.69857	0.544059	0.79196	1.32242	0.815843	0.164924	0.572713	2.01792	1.43388	0.809938	2.78568	1.14612	1.17712	2.24	0.288444	0.425206	0.52	2.42981	1.64584	1.03769	1.6819		0.708802	1.34402	0.178885	0.2	1.0284	1.75362	1.80887	0.690507	0.31241	1.36821	1.52053	0.744043	0.0894427	1.20067	0.04	0.164924	2.26592	1.72047	0.855102	0.883629		0.144222	1.32061	1.32242
98.5	velocity(394)	0.357771	0.494773	0.538145	0.764199	1.36235	0.824621	0.12	0.582409	2.15407	1.34164	0.715542	2.75536	1.2093	1.32966	2.24	0.31241	0.447214	0.8	2.24321	1.75317	1.03769	1.56461		0.644981	1.32484	0.169706	0.243311	0.980612	1.698	1.83216	0.761052	0.282843	1.44554	1.48054	0.850412	0.144222	1.44056	0	0.126491	2.22854	1.70082	0.809938	0.973242		0.126491	0.256125	1.16
98.75	velocity(395)	0.304631	0.45607	0.481664	0.71218	1.49345	0.824621	0.304631	0.533667	2.14401	1.08665	0.690507	2.66833	1.14403	1.36938	2.24	0.729932	0.447214	0.820731	2.18833	1.79109	1.09836	1.53883		0.51225	1.44222	0.113137	0.203961	1	1.58493	1.66469	0.761052	0.282843	1.37928	1.40228	0.824621	0.0894427	1.48	0	0.16	2.38025	1.87019	0.715542	0.980612		0.288444	0.215407	1.04077
99	velocity(396)	0.304631	0.481664	0.488262	0.707672	1.48862	0.8	0.379473	0.594643	2.04978	1.0198	0.796994	2.58054	1.13278	1.28062	2.20145	0.659697	0.368782	0.764199	2.06495	1.73297	1.15378	1.64		0.447214	1.62086	0.0565685	0.256125	1.04995	1.47187	1.64924	0.8	0.282843	1.22703	1.21655	0.744043	0.0894427	1.36059	0.04	0.113137	2.41495	1.98313	0.69857	0.973242		0.411825	0.339411	1.0008
99.25	velocity(397)	0.252982	0.620967	0.538145	0.735391	1.49345	0.8	0.72	0.572713	1.92333	0.888144	0.847585	2.54275	1.42436	1.24064	2.24571	0.815843	0.304631	0.820731	2.25424	1.7088	0.226274	1.55332		0.501199	1.61988	0	0.282843	1.04	1.47187	1.75727	0.880909	0.268328	1.21655	1.22376	0.824621	0.144222	1.2	0	0.12	2.29085	2.049	0.769415	0.92		0.447214	0.72111	0.883629
99.5	velocity(398)	0.126491	0.659697	0.538145	0.768375	1.41421	0.809938	0.544059	0.572713	2.0004	0.873613	0.913893	2.30894	1.17644	1.17098	2.20327	0.656049	0.368782	0.824621	2.25424	1.57582	0.233238	1.45602		0.555698	1.42941	0.08	0.282843	1.05603	1.44499	1.81813	1.00717	0.256125	1.20067	1.36821	0.905097	0.04	1.32544	0.08	0.2	2.29085	2.13016	0.843801	0.960833		0.304631	0.923472	0.76
99.75	velocity(399)	0.126491	0.662118	0.544059	0.744043	1.38101	0.824621	0.544059	0.565685	2.08691	0.64622	0.913893	2.33855	1.22442	0.804984	2.12151	0.626099	0.411825	0.865332	2.20145	1.40911	0.268328	1.45602		2.14849	1.42773	0.08	0.31241	1.02528	1.41534	1.70552	1.0284	0.282843	1.18119	1.34104	0.944034	0.31241	1.52053	0.04	0.16	2.35491	1.79109	0.894427	0.880909		0.34176	1.13772	0.72111
100	velocity(400)	0.169706	0.64622	0.568507	0.764199	1.28561	0.856037	0.737564	0.572713	2.11811	0.544059	0.936376	2.26874	1.22442	0.425206	2.04353	0.590593	0.488262	0.77666	2.14849	1.00319	0.268328	1.31939		1.75317	1.57835	0.04	0.2	1.04	1.3121	1.58795	1.08812	0.256125	1.10923	1.31575	0.843801	0.45607	1.44	0	0.233238	2.40033	1.73528	0.877268	0.920869		0.291204	1.27812	0.690507
100.25	velocity(401)	0.2	0.609262	0.6	0.737564	1.36938	0.8	0.843801	0.572713	1.98595	0.344093	0.863481	2.25282	1.22442	0.164924	2.20327	0.243311	0.432666	0.764199	2.07576	0.820731	0.268328	1.15447		1.30108	1.7102	0.04	0.268328	1.05603	1.83521	1.61443	1.13842	0.288444	1.03769	1.30292	0.843801	0.425206	1.32061	0	0.288444	2.27438	1.55641	0.877268	0.920869		0.34176	1.46697	0.670522
100.5	velocity(402)	0.4	0.505964	0.576888	0.715542	1.49933	0.832346	0.764199	0.494773	1.90158	0.34176	0.933809	2.34196	1.24964	0.72111	2.16333	0.2	0.594643	0.77666	1.86462	0.87818	0.203961	1.11571		1.2	1.67093	0.126491	0.256125	1.02528	1.77539	1.78213	1.10055	0.288444	0.976524	1.25539	0.967471	0.481664	1.2825	0.04	0.357771	2.27438	1.56	0.840952	1.00319		0.45607	1.61245	0.557136
100.75	velocity(403)	0.425206	0.505964	0.656049	0.715542	1.5142	0.793977	0.824621	0.526118	1.96977	0.268328	1.00717	0.764199	1.23223	0.8	2.08614	0.34176	0.69857	0.772528	1.73297	0.80399	0.2	1.04995		1	1.62432	0.164924	0.256125	0.898888	1.64924	1.89526	1.16619	0.288444	0.944034	1.07703	1.03769	0.45607	1.45382	0.04	0.430813	2.31102	1.36704	0.769415	1.00717		0.368782	1.70176	0.609262
101	velocity(404)	0.425206	0.544059	0.662118	0.69857	1.46697	0.8	0.873613	0.572713	1.94031	0.282843	1.12641	0.933809	1.30599	1.36235	2.0036	0.357771	0.758947	0.68352	1.7088	0.724431	0.2	1.04		1.44278	1.69517	0.215407	0.256125	0.944034	1.48	1.72557	1.21852	0.233238	0.954149	1.07331	1.10923	0.466476	1.5331	0.04	0.494773	2.35491	1.27122	0.734302	1.0198		0.407922	1.79778	0.72111
101.25	velocity(405)	0.432666	0.486621	0.68352	0.572713	1.38101	0.768375	1.12641	0.670522	2.04783	0.268328	1.12071	0.82365	1.2881	1.35882	2.04353	0.4	0.863481	0.69857	1.6594	0.494773	0.243311	1.0198		1.32966	1.74723	0.113137	1.8629	1.02215	2.90682	1.72743	1.07703	0.256125	0.898888	0.98387	1.22376	0.393954	1.48862	0.04	0.494773	2.28035	1.27812	0.715542	1.08665		0.60531	1.85602	0.609262
101.5	velocity(406)	0.377359	0.441814	0.68352	0.536656	1.34164	0.768375	1.21062	0.69857	2.02781	0.215407	1.04	0.843801	1.36235	1.56818	2.16037	0.393954	0.927793	0.72111	1.37463	0.32	0.252982	1.00319		1.57582	1.74723	0.164924	1.91207	1.13208	2.95134	1.9308	1.05603	0.256125	0.8	0.913017	1.25603	0.488262	1.38101	0.04	0.481664	2.40033	1.36821	0.809938	1.0198		0.641249	1.94402	0.572713
101.75	velocity(407)	0.357771	0.48	0.64622	0.466476	1.32966	0.71218	1.2825	0.715542	1.8629	0.4	0.88	0.824621	1.25603	1.66709	2.08154	0.411825	1.08	0.651153	1.38101	0.357771	0.203961	1.02528		1.34462	1.7659	0.243311	0.252982	1.04307	2.89883	1.93659	1.07331	0.2	1.63414	0.87818	1.22376	0.544059	1.34937	0.04	0.441814	2.43705	1.27812	0.932952	1.10635		0.641249	1.96815	0.60531
102	velocity(408)	0.377359	0.68469	0.662118	0.483322	1.50625	0.665733	1.04307	0.68352	1.80488	0.357771	0.644981	0.796994	1.25603	1.57785	1.92167	0.344093	1.12	0.521536	1.34937	0.32	0.203961	1.06283		0.368782	1.80488	0.32	0.164924	1.03769	2.76463	1.87489	1.05603	0.178885	0.681175	0.865332	1.21655	0.411825	1.40684	0	0.544059	2.46739	1.25284	0.967471	1.11571		0.533667	1.94402	0.641249
102.25	velocity(409)	0.268328	0.69857	0.64622	0.45607	1.46697	0.644981	0.856037	0.626099	1.92666	0.411825	0.708802	0.751532	1.37637	1.60897	1.92375	0.31241	1.16069	0.526118	1.19331	0.417612	0.178885	1.19331		0.288444	1.89188	0.362215	1.70176	1.07703	2.86775	1.93039	1.12712	0.164924	0.678823	0.08	1.32061	0.466476	1.4176	0	0.544059	2.42981	1.34462	1.0024	1.10635		0.526118	1.91207	0.601332
102.5	velocity(410)	0.329848	0.690507	0.590593	0.45607	1.50625	0.699714	0.71218	0.64622	1.89061	0.44	1.35351	0.644981	1.32061	1.53675	2.08959	0.268328	1.08296	0.565685	0.933809	0.481664	0.252982	1.31939		1.33686	1.96977	0.494773	1.63414	0.91214	2.86356	2.04157	1.20333	0.126491	0.651153	0.0565685	1.44222	0.2	1.4176	0.04	0.52	2.40033	1.33147	0.967471	0.989545		0.52	1.92666	0.6
102.75	velocity(411)	0.329848	0.681175	0.494773	0.483322	1.5142	0.62482	0.233238	0.644981	1.6876	0.594643	1.31027	0.656049	1.32061	1.35351	2.04978	0.252982	1.48216	0.494773	0.888144	0.268328	0.252982	1.22703		1.47513	1.90074	0.572713	1.57277	0.850412	2.73701	2.06456	1.18929	0.144222	0.590593	0.04	1.44222	0.256125	1.45602	0.04	0.536656	2.44131	1.55641	0.898888	0.936376		0.52	1.95346	0.644981
103	velocity(412)	0.32249	0.681175	0.521536	0.466476	1.46697	0.632456	0.32249	0.590593	1.61245	0.610574	1.32484	0.734302	1.53675	1.04	1.89061	0.252982	1.48486	0.441814	0.950789	0.164924	0.28	1.2881		1.50147	1.77629	0.60531	1.56461	0.850412	2.81055	2.05251	1.08812	0.126491	0.536656	0.04	1.40228	0.2	1.40684	0.04	0.536656	2.48387	1.46697	0.858836	0.913893		0.52	1.90536	0.68
103.25	velocity(413)	0.362215	0.68469	0.52	0.393954	1.42042	0.62482	0.329848	0.557136	1.60798	0.609262	1.37753	0.744043	1.4322	0.858836	1.89526	0.32	1.56051	0.34176	0.847585	0.203961	0.379473	1.31027		1.62432	1.82165	0.572713	1.60798	0.850412	2.90462	1.98595	1.13842	0.0894427	0.45607	0.04	1.40228	0.169706	1.26491	0.08	0.501199	2.34094	1.2522	0.832346	0.966644		0.56	1.60449	0.77666
103.5	velocity(414)	0.401995	0.72111	0.56	0.32249	1.34937	0.6	0.288444	0.555698	1.5331	0.594643	1.29244	0.72111	1.39943	0.754718	2.08959	0.28	1.56051	0.34176	0.69857	0.576888	0.483322	1.24579		1.72186	1.82165	0.572713	1.37928	0.93723	2.81539	2.09724	1.13842	0.04	0.488262	0.0565685	1.36235	0.144222	1.26491	0	0.6	2.36542	1.36059	0.848528	1.00319		0.521536	1.56818	0.809938
103.75	velocity(415)	0.441814	0.80895	0.565685	0.226274	1.47513	0.622254	0.4	0.430813	1.36059	0.572713	0.815843	0.751532	1.40911	0.488262	2.08959	0.24	1.64049	0.32249	0.670522	0.768375	0.536656	1.22442		1.91541	1.7102	0.632456	1.56818	0.944034	2.91204	2.08614	1.07703	0.0894427	0.576888	0.0565685	1.36235	0.282843	1.23223	0.04	0.594643	2.47935	1.43388	0.877268	1.02528		0.561427	1.49345	0.856037
104	velocity(416)	0.60531	0.973242	0.611882	0.164924	1.50625	0.594643	0.329848	0.377359	1.28	0.447214	0.796994	0.68	0.268328	0.425206	1.96367	0.243311	1.72186	1.14543	0.651153	0.820731	0.51225	1.26491		2.01911	1.52315	0.582409	1.04995	0.880909	2.97859	2.07461	1.16619	0.04	0.555698	0.0565685	1.48862	0.282843	1.20333	0.04	0.594643	2.48387	1.45437	0.954149	1.02528		0.56	1.44886	1.03228
104.25	velocity(417)	0.526118	0.894427	0.64	0.16	1.49452	0.538145	0.32	0.432666	1.24064	0.432666	0.735391	0.737564	0.339411	0.32249	1.93039	0.16	1.6819	1.42042	0.565685	0.877268	0.555698	1.16825		2.06456	1.47513	0.488262	0.877268	0.877268	2.95053	1.94196	1.19867	0.04	0.425206	0.0565685	1.45382	0.36	1.14543	0.0565685	0.678823	2.36136	1.35351	1.02215	1.01193		0.533667	1.45382	1.04995
104.5	velocity(418)	0.572713	0.941488	0.60531	0.0894427	1.45602	0.538145	0.368782	0.466476	1.16	0.39598	0.768375	0.82365	0.31241	0.368782	2.04978	0.164924	1.72	1.46479	0.401995	1	0.68	1.0198		2.00878	1.48432	0.568507	0.877268	0.850412	2.93503	1.8071	1.24064	0	0.411825	0.0565685	1.28996	0.329848	1.11571	0.04	0.735391	2.39366	1.13701	1	0.941488		0.572713	1.44222	1.07629
104.75	velocity(419)	0.644981	0.941488	0.659697	0.04	1.42941	0.565685	0.39598	0.501199	1.0008	0.39598	0.809938	0.737564	0.291204	0.291204	2.13354	0.233238	1.82165	1.49773	0.52	1.32966	0.769415	1.21458		1.95059	1.49452	0.538145	0.665733	0.793977	3.15087	1.79109	1.12925	0.04	0.481664	0.0565685	1.25603	0.329848	1.6819	0.08	0.681175	2.40067	1	0.976524	0.898888		0.632456	1.32242
105	velocity(420)	0.754718	0.902441	0.708802	0.0565685	1.31939	0.626099	0.432666	0.610574	0.960833	0.425206	0.787909	0.576888	0.401995	0.304631	2.08959	0.282843	1.97909	1.56818	0.572713	1.47513	0.715542	1.15447		1.9551	1.4176	0.62482	0.843801	0.737564	3.32866	1.8071	1.16619	0.0565685	0.538145	0.0565685	1.32544	0.282843	0.861626	0.04	0.71218	2.46641	0.906863	0.91214	0.877268		0.688186	1.24258
105.25	velocity(421)	0.734302	0.950789	0.68352	0.0565685	1.40684	0.68352	0.576888	0.644981	0.920869	0.481664	0.77666	0.494773	0.401995	0.203961	1.97464	0.362215	2.00878	1.72743	0.526118	1.50572	0.769415	1.07703		1.98595	1.2912	0.699714	0.735391	0.644981	3.36476	1.82603	1.21852	0.04	0.544059	0.08	1.40513	0.291204	0.861626	0.04	0.788923	2.36542	1.07629	0.898888	0.966644		0.662118	1.12641
105.5	velocity(422)	0.64622	0.987927	0.670522	0.144222	1.46751	0.68352	0.447214	0.688186	0.880909	0.509117	0.768375	0.441814	0.12	0.291204	2.04978	0.28	1.94648	1.78393	0.417612	1.58392	0.824621	1.08		2.2926	1.25028	0.68	0.787909	0.6	3.40282	1.81108	1.18119	0	0.590593	0.0565685	1.40911	0.344093	0.873613	0	0.787909	2.37655	1.3121	0.82365	1.05603		0.594643	1.04
105.75	velocity(423)	0.505964	1.03228	0.659697	0.304631	1.51789	0.644981	0.60531	0.626099	0.863481	0.594643	0.768375	0.447214	0.362215	0.36	2.17807	0.28	1.91416	1.72743	0.379473	1.68048	0.913893	1.28062		2.32551	1.21655	0.662118	0.729932	0.610574	3.50565	1.74264	1.07703	0.04	0.662118	0.04	1.28996	0.368782	0.737564	0	0.796994	2.40533	1.16276	0.840952	1.12712		0.555698	0.944034
106	velocity(424)	0.329848	1.19331	0.620967	0.268328	1.48432	0.626099	0.690507	0.656049	0.936376	0.555698	0.932952	0.447214	0.4	0.32249	2.11092	0.243311	1.78885	1.8387	0.44	1.38622	1.01193	1.32966		2.31931	1.14543	1.0024	0.644981	0.632456	3.56741	1.74264	1.04307	0.04	0.769415	0.0565685	1.16619	0.521536	0.557136	0	0.863481	2.3816	1.0245	0.936376	1.18186		0.609262	0.735391
106.25	velocity(425)	0.268328	1.11212	0.632456	0.339411	1.50572	0.610574	0.724431	0.644981	1.04	0.509117	0.840952	0.447214	0.362215	0.32	2.03214	0.377359	1.77539	1.84043	0.526118	0.77666	1.02528	1.45382		2.24143	0.961665	0.644981	0.729932	0.576888	3.54401	1.81108	1.1114	0.04	0.788923	0	1.24064	0.641249	0.632456	0.04	0.960833	2.37655	0.993579	1.02528	1.14543		0.662118	0.52
106.5	velocity(426)	0.203961	1.05603	0.557136	0.2	1.37928	0.632456	0.724431	0.610574	0.941488	0.45607	0.809938	0.501199	0.368782	0.32249	1.90158	0.52	1.89188	1.95182	0.561427	0.565685	1.05603	1.57835		1.91708	0.815843	0.68	0.8	0.536656	2.89993	1.89652	1.13208	0	0.82365	0	1.36	0.644981	0.632456	0.04	0.96	2.40832	1.16825	0.987927	1.12712		0.796994	0.494773
106.75	velocity(427)	0.169706	1.00955	0.505964	0.233238	1.28062	0.68352	0.60531	0.632456	0.927793	0.31241	0.735391	0.52	0.368782	0.407922	2.09571	0.610574	1.73666	1.95182	0.651153	0.877268	1.06283	1.6876		1.68618	0.824621	0.609262	0.84	0.432666	2.93639	1.70176	1.16825	0	0.840952	0.0565685	1.44	0.601332	0.572713	0.04	0.883629	2.45177	1.33147	0.987927	1.0198		0.888144	0.521536
107	velocity(428)	0.12	1.00955	0.505964	0.32	1.31939	0.68	0.6	0.568507	0.880909	0.32249	0.815843	1.13842	0.362215	0.368782	2.13467	0.632456	1.64	1.87446	0.785875	1.2093	1.10055	1.64195		1.48647	0.80895	0.670522	0.923472	0.466476	2.93394	1.55641	1.11212	0	0.877268	0.0565685	1.44222	0.64	0.4	0.04	0.933809	2.36542	1.37753	0.966644	0.948262		0.863481	0.52
107.25	velocity(429)	0.0565685	0.968297	0.488262	0.362215	1.60798	0.715542	0.641249	0.481664	0.963328	0.282843	0.883629	1.11571	0.417612	0.481664	2.08806	0.764199	1.64	1.84391	0.772528	1.22115	1.22703	1.64195		1.97626	0.681175	0.609262	0.769415	0.39598	2.898	1.60997	1.10635	0.04	0.930376	0	1.36235	0.601332	0.282843	0.0565685	0.980612	2.36542	1.25284	0.950789	0.98387		0.815843	0.45607
107.5	velocity(430)	0.126491	1.03228	0.51225	0.379473	1.60649	0.772528	0.72111	0.377359	0.72	0.36	0.963328	1.04307	0.32249	0.44	2.02386	0.820731	1.57175	2.04353	0.840952	1.23223	1.32966	1.69706		1.96367	0.521536	0.536656	1.7102	0.425206	1.26491	1.59248	1.16276	0	1.0198	0.08	1.40228	0.572713	0.252982	0	1	2.36542	1.05906	0.923472	0.976524		0.641249	0.425206
107.75	velocity(431)	0.113137	1.07703	0.488262	0.466476	1.51789	0.754718	0.785875	0.430813	0.708802	0.288444	1.0008	1.0469	0.291204	0.538145	2.08806	0.832346	1.39714	2.10523	1.05603	1.28062	1.31575	1.82165		2.03214	0.526118	0.447214	1.7102	0.377359	1.09836	1.46697	1.19331	0	1.11427	0.08	1.5284	0.441814	0.24	0.04	1.04	2.32138	1.17098	0.824621	1.09179		0.690507	0.509117
108	velocity(432)	0.0894427	1.2093	0.555698	0.622254	1.45602	0.856037	0.987927	0.557136	0.861626	0.252982	0.880909	1.08296	0.362215	0.611882	2.15035	0.920869	1.2912	1.99279	1.14403	1.81108	1.38159	1.87489		1.96815	0.521536	0.282843	0.796994	0.481664	1.0469	1.43108	1.19331	0	0.268328	0.0894427	1.5284	0.521536	0.12	0	0.974064	2.32138	1.18457	0.761052	1.05679		0.708802	0.538145
108.25	velocity(433)	0.291204	1.08074	0.557136	0.651153	1.27122	0.764199	1.05603	0.610574	0.804984	0.268328	0.80399	0.967471	0.32249	0.644981	2.12565	1.07703	1.25284	1.88043	1.13208	3.07688	1.36704	1.89188		1.13137	0.447214	0.215407	0.96	0.538145	1.2093	1.48647	1.19331	0.04	1.15169	0.12	1.48486	0.505964	0.178885	0	0.930376	2.28561	1.31575	0.8	1.05603		0.641249	0.632456
108.5	velocity(434)	0.533667	1.03228	0.590593	0.678823	1.27122	0.737564	1.16276	0.662118	0.734302	0.329848	0.68	0.863481	0.243311	0.68	2.06184	1.03769	1.28062	2.11206	1.17644	1.88298	1.36704	2.12565		1.21655	0.393954	0.126491	1.52315	0.609262	1.33686	1.30782	1.22442	0.04	1.18929	0.126491	1.44499	0.533667	0.113137	0.04	0.948262	2.28035	1.27122	0.764199	1.0024		0.681175	0.699714
108.75	velocity(435)	0.544059	1.08074	0.670522	0.707672	1.26301	0.764199	1.23548	0.662118	0.622254	0.368782	0.256125	0.72111	0.243311	0.724431	1.98595	1.1114	1.31027	2.16333	1.4322	2.93394	1.39714	2.36373		1.21918	0.362215	0.12	1.50572	0.610574	1.35882	1.24064	1.28062	0	1.26491	0.16	1.31027	0.526118	0.215407	0.04	0.930376	2.32034	1.00955	0.824621	1.03769		0.76	0.699714
109	velocity(436)	0.594643	1.08074	0.735391	0.737564	1.23223	0.820731	1.28996	0.632456	0.737564	0.329848	0.164924	0.610574	0.304631	0.764199	1.99078	1.30599	0.974064	2.12038	1.48809	1.78393	1.41873	2.28035		1.16	0.393954	0.16	1.77178	0.538145	1.39313	1.37928	1.18929	0.04	1.36059	0.2	1.34937	0.45607	0.31241	0.04	0.87818	2.24143	0.948262	0.815843	0.987927		0.848528	0.787909
109.25	velocity(437)	0.594643	1.03228	0.734302	0.832346	1.25284	0.793977	1.34164	0.632456	0.865332	0.441814	0.0894427	1.76182	0.215407	0.824621	2.11698	1.39714	1	2.07461	1.42042	1.69517	1.43388	2.16924		1.13278	0.536656	0.203961	1.79109	0.509117	1.40911	1.37928	1.18794	0.04	1.38159	0.203961	1.47513	0.468188	0.344093	0.04	0.948262	2.16592	0.948262	0.855102	1.11427		0.923472	0.787909
109.5	velocity(438)	0.670522	0.987927	0.665733	0.920869	1.21458	0.793977	1.34164	0.626099	0.865332	0.362215	0.178885	1.64195	0.178885	0.764199	2.08	1.48	1.02528	2.1414	1.49773	1.69517	1.35351	2.25424		1.08812	0.447214	0.12	1.8783	0.544059	1.45602	1.26301	1.18794	0	1.42941	0.178885	1.46697	0.488262	0.233238	0.08	1.07703	2.2814	1.08074	0.80895	1.18186		0.880909	0.509117
109.75	velocity(439)	0.68352	0.976524	0.665733	0.920869	1.18457	0.79196	1.32484	0.594643	0.913017	0.44	0.164924	1.50944	0.164924	0.737564	1.8868	1.50572	1.04995	2.16333	1.64195	2.73057	1.31939	2.36136		1.05603	0.481664	0.126491	1.21852	0.590593	1.46479	1.09179	1.24451	0.04	1.40684	0.178885	1.43611	0.538145	0.164924	0.04	1.07703	2.28	1.04307	0.761052	1.21852		0.920869	0.45607
110	velocity(440)	0.626099	0.865332	0.644981	0.987927	1.05224	0.768375	1.39542	0.662118	0.894427	0.45607	0.944034	1.30599	0.178885	0.594643	1.92416	1.67045	0.923472	2.23034	1.73066	1.38159	1.27122	2.29085		1.14403	0.644981	0.268328	1.79109	0.632456	1.63218	1.13137	1.21918	0.04	1.43611	0.233238	1.39714	0.681175	0.215407	0.04	0.987927	2.20036	0.98387	0.72111	1.21852		0.855102	0.430813
110.25	velocity(441)	0.432666	0.793977	0.572713	1.32484	1.10635	0.737564	1.47567	0.64622	1.01193	0.662118	1.0245	1.21458	0.215407	0.735391	2.01316	1.82428	0.863481	2.23034	1.7088	1.32424	1.37463	2.07576		1.13701	0.641249	0.344093	0.877268	0.681175	1.39943	1.28062	1.13278	0.04	1.52315	0.233238	1.4176	0.632456	0.34176	0.04	1	2.16148	0.974064	0.659697	1.12925		0.855102	0.45607
110.5	velocity(442)	0.4	0.764199	0.544059	1.39542	1.10635	0.707672	1.58644	0.609262	1.04995	0.662118	0.961665	1.22376	0.203961	0.894427	1.99078	1.79689	0.91214	2.20907	1.79778	1.36	1.34937	2.12941		1.13137	0.644981	0.39598	0.688186	0.665733	1.48862	1.32061	1.07629	0	1.56869	0.268328	1.51789	0.699714	0.466476	0.0565685	1.0245	2.2814	0.961665	0.670522	1.12712		0.894427	0.494773
110.75	velocity(443)	0.377359	0.764199	0.521536	1.36704	1.07703	0.632456	1.56818	0.594643	1.02528	0.590593	0.856037	1.40684	0.233238	1.10635	1.88043	1.87361	0.987927	2.21883	2.00878	1.36704	1.30231	2.2898		1.16276	0.747262	0.51225	0.681175	0.699714	1.6473	1.2825	1.13278	0	1.51789	0.233238	1.5824	0.68	0.501199	0.04	1.0469	2.24321	1.08812	0.729932	1.23548		0.758947	0.481664
111	velocity(444)	0.2	0.735391	0.430813	1.3914	1.06733	0.536656	1.58795	0.557136	1.06283	0.626099	0.967471	1.44499	0.12	1.0469	1.79109	2.04783	0.987927	2.23786	1.96815	1.31027	1.21655	2.07576		1.07629	0.950789	0.568507	0.609262	0.656049	1.87275	1.32061	1.16276	0.04	1.4176	0.233238	1.5331	0.735391	0.72111	0	1.10345	2.24036	1.28996	0.690507	1.2881		0.734302	0.48
111.25	velocity(445)	0.04	0.707672	0.379473	1.48	1.0284	0.4	1.698	0.505964	1.06283	0.626099	1.05679	1.44	0.0565685	1.10345	1.82472	2.07885	0.847585	2.32723	2.00998	1.49933	1.30231	2.00639		1	0.936376	0.568507	0.538145	0.69857	1.91207	1.48	1.10345	0	1.43611	0.233238	1.47513	0.824621	0.430813	0.08	1.18929	2.16037	1.44499	0.690507	1.30782		0.715542	0.441814
111.5	velocity(446)	0.04	0.665733	0.417612	1.53101	0.91214	0.368782	1.68808	0.494773	1.15447	0.681175	1.00955	1.65215	0.252982	1.0748	1.92416	2.09876	0.898888	2.24321	2.18687	1.49933	1.28996	2.64121		1.08074	0.91214	0.538145	0.481664	0.809938	1.91207	1.61245	1.0748	0	1.52315	0.233238	1.4176	0.987927	0.407922	0.04	1.24964	2.24571	1.44056	0.690507	1.27122		0.82365	0.45607
111.75	velocity(447)	0.0894427	0.555698	0.4	1.51789	0.815843	0.39598	1.61839	0.565685	1.15447	0.72111	1.04995	1.72418	0.144222	1.16276	1.91416	2.13354	1.0198	2.23786	2.23893	2.07885	1.29553	2.14849		1.21655	0.815843	0.521536	0.51225	0.877268	1.84391	1.58493	1.0198	0	1.56205	0.2	1.37928	0.950789	0.44	0	1.22442	2.20145	1.24258	0.690507	1.19867		0.913893	0.447214
112	velocity(448)	0.164924	0.488262	0.401995	1.5142	0.769415	0.393954	1.58493	0.632456	1.18457	0.665733	1.01823	1.65215	0.08	1.26491	1.78885	2.21775	1.0198	2.32551	2.20907	1.41421	1.32966	2.27438		1.24579	0.873613	0.576888	0.417612	0.933809	1.69186	1.601	0.993579	0	1.52315	0.226274	1.59399	0.894427	0.48	0	1.16276	2.20036	1.36059	0.69857	1.12712		0.974064	0.407922
112.25	velocity(449)	0.32249	0.357771	0.401995	1.47513	0.77666	0.393954	1.53675	0.611882	1.2825	0.699714	0.865332	1.73666	0.0894427	1.36821	1.80754	2.2926	0.98387	2.48676	2.06649	1.30231	1.30231	1.95387		1.24451	1.11427	0.69857	0.45607	0.850412	0.843801	1.61047	1.08812	0	1.43611	0.233238	1.5824	0.843801	0.526118	0.04	1.07629	2.12038	1.52053	0.659697	1.12712		0.936376	0.329848
112.5	velocity(450)	0.203961	0.377359	0.401995	1.46697	0.729932	0.379473	1.53675	0.582409	1.32242	0.744043	0.809938	1.76409	0.08	1.33147	1.8124	2.12339	0.987927	2.48966	2.15035	1.86118	1.28996	2.07576		1.18794	1.14543	0.590593	0.379473	0.906863	0.898888	1.50572	1.0748	0.04	1.40684	0.226274	1.49452	0.920869	0.521536	0	1.0198	2.12603	1.48054	0.611882	1.14612		0.861626	0.407922
112.75	velocity(451)	0.164924	0.411825	0.44	1.40684	0.729932	0.407922	1.55332	0.582409	1.28062	0.820731	0.930376	1.76726	0.08	1.298	1.79778	2.12038	0.913893	2.39733	2.26274	1.84261	1.28561	2.0036		1.19331	1.07703	0.572713	0.268328	0.933809	0.877268	1.3914	1.08812	0.08	1.5331	0.256125	1.37928	1.00319	0.48	0	0.990353	2.18358	1.44499	0.651153	1.23548		0.804984	0.401995
113	velocity(452)	0.2	0.4	0.521536	1.30231	0.724431	0.31241	1.46479	0.611882	1.16069	0.968297	1.05679	1.76045	0.16	1.31027	1.61245	2.12038	0.950789	2.54024	2.1496	1.66373	1.28996	1.95059		0.72111	1.10923	0.609262	0.252982	0.905097	0.877268	1.36704	0.961665	0.04	1.601	0.233238	1.27812	1.13137	0.494773	0.04	1.07629	2.15741	1.44056	0.644981	1.27624		0.744043	0.447214
113.25	velocity(453)	0.215407	0.368782	0.565685	1.16619	0.641249	0.344093	1.40911	0.572713	1.04307	1.0245	1.05679	1.84043	0.113137	1.25539	1.52315	2.16333	1.07703	2.59538	2.03725	1.65602	1.24579	2.04		0.72111	1.05603	0.72111	0.2	0.93723	0.954149	1.36704	0.963328	0.04	1.601	0.256125	1.38159	1.13137	0.670522	0.04	1.13278	2.18358	1.6005	0.601332	1.30599		0.788923	0.401995
113.5	velocity(454)	0.0894427	0.377359	0.60531	1.12071	0.425206	0.32249	1.38679	0.60531	1.00319	1.09836	0.87818	1.84391	0.0894427	1.19867	1.48647	2.0036	1.09836	2.54244	2.00838	1.09252	1.12641	2.13354		0.761052	1.23548	0.69857	0.24	0.905097	0.734302	1.29244	0.898888	0.04	1.57175	0.256125	1.48	1.09179	0.758947	0.0565685	1.18794	2.18358	1.65747	0.60531	1.30599		1.0024	0.32249
113.75	velocity(455)	0.144222	0.344093	0.56	1.12641	0.441814	0.34176	1.43388	0.544059	1.92042	1.12712	0.809938	1.80044	0.113137	1.16619	1.46697	1.96041	1.14612	2.45308	1.9799	1.55641	1.00319	2.05718		0.724431	1.28996	0.715542	0.08	0.820731	0.32	2.31206	0.888144	0.04	1.49452	0.226274	1.3914	1.05224	0.835225	0	1.16276	2.17807	1.56205	0.60531	1.27122		1.09179	0.417612
114	velocity(456)	0.243311	0.368782	0.565685	1.04	0.494773	0.282843	1.48862	0.505964	1.65747	1.08812	0.848528	1.8868	0.2	1.14543	1.32484	1.8868	1.14543	2.38025	1.81108	1.43388	1.00717	1.95059		0.769415	1.27059	0.609262	0.08	0.824621	0.169706	2.26345	0.880909	0.04	1.46751	0.233238	1.24064	0.967471	0.804984	0	1.08812	2.17329	1.40456	0.644981	1.18186		1.07331	0.45607
114.25	velocity(457)	0.34176	0.447214	0.526118	0.883629	0.576888	0.282843	1.34164	0.447214	1.56051	1.27624	0.967471	1.96367	0.126491	1.11427	1.22115	1.76409	1.18929	2.56312	1.67093	1.31027	0.960833	1.96774		0.80399	1.298	0.565685	0.32249	0.850412	0.447214	2.32	0.91214	0.04	1.49345	0.215407	1.30782	1.08074	1.02215	0	1.11212	2.13354	1.5331	0.651153	1.16276		1.02528	0.561427
114.5	velocity(458)	0.538145	0.466476	0.486621	0.883629	0.576888	0.31241	1.25539	0.4	1.42773	1.23548	0.927793	1.92	0.226274	1.01193	1.16619	1.60449	1.22703	2.47386	1.66901	0.466476	0.880909	2.00479		0.764199	1.38679	0.561427	0.233238	0.809938	0.568507	2.26345	0.990353	0.04	1.55589	0.169706	1.39714	1.20266	1.0024	0	1.10635	2.0195	1.36821	0.681175	1.14612		1.04	0.486621
114.75	velocity(459)	0.656049	0.432666	0.441814	0.920869	0.521536	0.282843	1.24064	0.36	1.40228	1.21852	0.888144	1.84174	0.233238	0.989545	1.15378	1.6179	1.22703	2.25211	1.61443	1.24258	0.800999	2.0036		0.769415	1.54402	0.544059	0.368782	0.72111	0.288444	2.2926	0.93723	0.04	1.57175	0.169706	1.43388	1.25603	1.09179	0.04	1.11212	1.92208	1.16482	0.68469	1.23548		1.04	0.572713
115	velocity(460)	0.651153	0.339411	0.36	0.920869	0.544059	0.288444	1.23483	0.4	0.60531	1.26491	0.68469	1.92	0.144222	0.923472	2.31206	1.57277	1.17644	2.19126	1.44278	0.164924	0.72	1.91708		0.708802	1.64146	0.544059	0.576888	0.847585	0.226274	2.13016	0.788923	0.04	1.51789	0.144222	1.42941	1.20266	1.05603	0	1.10635	1.96977	0.98387	0.708802	1.32424		1.03769	0.582409
115.25	velocity(461)	0.707672	0.288444	0.329848	0.967471	0.576888	0.282843	1.23483	0.441814	0.494773	1.25284	0.651153	1.8817	0.169706	0.824621	0.913017	1.40911	1.19331	2.20109	1.38622	1.07629	0.72111	1.95387		0.769415	1.67475	0.582409	0.68	0.843801	0.362215	2.01792	0.8	0	1.42941	0.113137	1.40456	1.21655	1.13137	0.04	1.13701	1.97909	0.948262	0.572713	1.36		1.0198	0.670522
115.5	velocity(462)	0.737564	0.4	0.329848	0.923472	0.609262	0.288444	1.14543	0.441814	0.430813	1.18457	0.861626	1.0024	0.178885	0.800999	0.788923	1.28996	1.84	2.13804	1.32966	1.18794	0.69857	2.05718		0.80399	1.77629	0.659697	0.809938	0.894427	0.538145	1.98313	0.8	0	1.45602	0.0565685	1.31575	1.21655	1.21655	0.04	1.16276	1.88298	0.967471	0.526118	1.23548		0.967471	0.729932
115.75	velocity(463)	0.768375	0.521536	0.401995	0.923472	0.662118	0.31241	1.11427	0.44	0.544059	1.23483	0.847585	1.04995	0.2	0.843801	0.751532	1.40228	1.6819	1.98917	1.24451	1.16	0.769415	2.09571		0.880909	1.68808	0.769415	0.858836	0.976524	0.468188	1.31027	0.77666	0	1.54506	0.08	1.39714	1.24193	1.30231	0	1.07629	1.72696	0.990353	0.481664	1.14612		1.02215	0.659697
116	velocity(464)	0.824621	0.644981	0.36	0.920869	0.699714	0.344093	1.11427	0.45607	0.6	1.17644	0.898888	1.15447	0.113137	0.950789	0.751532	1.48054	1.602	2.07461	1.0469	0.164924	0.77666	1.98635		0.920869	1.56818	0.769415	0.820731	1.04	0.536656	1.31027	0.754718	0	1.61988	0.08	1.47078	1.25284	1.23223	0	1.0469	1.63169	1.13137	0.45607	1.09179		1.0198	0.670522
116.25	velocity(465)	0.764199	0.52	0.368782	1.0008	0.699714	0.339411	1.08812	0.430813	0.6	1.11427	0.747262	1.24579	0.178885	0.941488	0.632456	1.40513	1.28996	2.06495	1.0198	1.16825	0.764199	2.11092		0.963328	1.48486	0.708802	1.00955	1.06283	0.861626	1.20333	0.865332	0.04	1.54506	0.0894427	1.50785	1.26301	1.2	0	1.10345	1.59248	1.16276	0.632456	1.09179		1.0198	0.815843
116.5	velocity(466)	0.71218	0.521536	0.36	0.898888	0.590593	0.344093	0.936376	0.393954	0.536656	0.950789	0.751532	1.36059	0.0565685	0.941488	0.641249	1.24579	1.26301	1.9992	0.933809	1.34402	0.690507	2.27192		1.00717	1.53883	0.64622	1.11212	1.02528	0.751532	1.04995	0.968297	0	1.45602	0.0894427	1.42941	1.30231	1.16276	0	1.08074	1.39714	1.21655	0.793977	1.18119		1.05603	0.873613
116.75	velocity(467)	0.632456	0.526118	0.36	0.877268	0.572713	0.368782	0.873613	0.430813	0.494773	0.961665	0.626099	1.24258	0.0894427	0.855102	0.594643	1.24258	1.36821	2.03843	0.850412	1.30599	0.68469	2.18248		1.0198	1.66517	0.699714	1.16276	1.04995	0.620967	1.06283	0.987927	0	1.45602	0.0565685	1.35351	1.27122	1.18929	0	1.10345	2.08154	1.18929	0.880909	1.27812		1.03769	0.898888
117	velocity(468)	0.6	0.521536	0.362215	0.835225	0.544059	0.368782	0.847585	0.45607	0.60531	0.824621	0.466476	1.05224	0.04	0.758947	0.501199	1.20266	1.39714	2.10219	0.681175	1.41873	0.724431	2.05718		1	1.57429	0.734302	1.10635	1.12641	0.863481	1.16619	0.898888	0.04	1.53935	0.0894427	1.36059	1.35823	1.24579	0	1.07629	2.25175	1.18119	0.824621	1.21852		1.12712	0.873613
117.25	velocity(469)	0.610574	0.565685	0.362215	0.772528	0.557136	0.344093	0.885438	0.377359	0.417612	0.835225	0.411825	1.01272	0.0565685	0.787909	0.45607	1.12	1.32484	2.07461	0.651153	1.55795	0.855102	2.18358		0.980612	1.36059	0.734302	1.16	0.98387	0.936376	1.09252	0.87818	0	1.56	0.0894427	1.5036	1.45602	1.38852	0.04	1.10345	2.0938	1.26491	0.832346	1.11427		1.16276	0.898888
117.5	velocity(470)	0.555698	0.565685	0.401995	0.69857	0.620967	0.339411	0.82365	0.368782	0.44	0.809938	0.368782	1.15447	0.169706	0.82365	0.377359	1.12285	1.37928	1.92416	0.622254	1.42941	0.855102	2.21883		1.05224	1.39714	0.772528	1.27562	0.987927	0.873613	0.932952	0.954149	0.04	1.54506	0.0894427	1.53883	1.46751	1.36821	0	1.11212	1.80178	1.16276	0.768375	1.07703		1.21655	0.974064
117.75	velocity(471)	0.483322	0.544059	0.362215	0.644981	0.796994	0.344093	0.82365	0.288444	0.432666	0.609262	0.432666	1.04	0.04	0.82365	0.28	1.16276	1.38679	1.98595	0.466476	1.40456	0.855102	1.67905		1.0284	1.39714	0.873613	1.30599	0.913893	0.927793	0.754718	0.920869	0.04	1.43388	0.0894427	1.50306	1.25284	1.33147	0	1.09836	1.05679	1.08812	0.707672	1.07703		1.12712	1.09252
118	velocity(472)	0.466476	0.557136	0.362215	0.644981	0.923472	0.31241	0.863481	0.256125	0.544059	0.533667	0.960833	0.92	0.144222	0.734302	0.494773	1.08296	1.36235	2.15035	0.368782	0.632456	0.785875	1.98635		1.07703	1.36059	0.877268	1.41421	0.754718	1.0008	0.906863	0.932952	0.0565685	1.36059	0.0894427	1.48486	1.26491	1.22115	0	1.09836	1.0198	1.12071	0.737564	1.11427		1.03769	1.16276
118.25	velocity(473)	0.51225	0.644981	0.362215	0.609262	0.863481	0.357771	0.855102	0.144222	0.45607	0.468188	1.32061	0.967471	0.0894427	0.594643	0.582409	1.04995	1.27562	2.05056	0.288444	1.54506	0.804984	1.92333		1.04	1.19867	0.930376	1.38622	0.610574	0.920869	0.963328	1.00955	0.0565685	1.39542	0.0894427	1.41421	1.2912	1.25539	0.08	1.08812	0.98387	1.03228	0.8	1.20333		0.967471	1.12712
118.5	velocity(474)	0.62482	0.72111	0.362215	0.644981	0.815843	0.357771	0.809938	0.169706	0.452548	0.430813	1.45602	0.923472	0.16	0.521536	0.670522	0.950789	1.44941	1.87275	0.268328	1.56	0.824621	2.24321		1.00319	1.07703	0.898888	1.44278	0.665733	1.44499	0.906863	1.02215	0.04	1.41365	0.0894427	1.55795	1.32966	1.298	0	1.06508	1.12071	0.87818	0.913017	1.29244		0.954149	1.1114
118.75	velocity(475)	0.565685	0.72	0.36	0.644981	0.815843	0.344093	0.72111	0.169706	0.488262	0.34176	1.34164	0.927793	0.178885	0.494773	0.787909	1.0198	1.39313	2.03686	0.2	0.796994	0.930376	2.05913		1.07703	1.18119	0.930376	1.38622	0.632456	1.56205	0.793977	1	0.0565685	1.50306	0.0894427	1.57785	1.30292	1.28996	0	1.07703	1.39313	0.785875	0.967471	1.30782		0.987927	1.16825
119	velocity(476)	0.521536	0.68	0.32249	0.610574	0.815843	0.32249	0.754718	0.169706	0.536656	0.164924	1.38101	0.927793	0.164924	0.56	0.930376	0.987927	1.42436	2.01157	0.0565685	0.69857	0.98387	2.05913		1.07703	1.27122	0.950789	1.55589	0.565685	1.602	0.793977	1.0198	0.0894427	1.36059	0.0894427	1.61245	1.27812	1.30599	0.04	1.07703	1.23223	0.800999	0.948262	1.24064		0.932952	1.38622
119.25	velocity(477)	0.488262	0.68469	0.252982	0.688186	0.815843	0.339411	0.883629	0.113137	0.501199	0	1.36821	0.923472	0.164924	0.644981	0.98387	1.04995	1.39943	1.82428	0.126491	0.824621	1.05679	2.05913		0.622254	1.29244	0.950789	1.5284	0.651153	1.76182	0.724431	1.07629	0.0565685	1.34462	0.08	1.5985	1.2881	1.25539	0.04	1.02215	1.09836	0.785875	0.913017	1.21852		0.930376	1.38852
119.5	velocity(478)	0.432666	0.690507	0.2	0.769415	0.888144	0.339411	0.724431	0.144222	0.468188	0.08	1.27812	0.920869	0.0894427	0.69857	0.98387	0.944034	1.36821	1.80887	0.32249	0.565685	1.17644	2.06495		0.707672	1.22703	1.0198	1.52735	0.651153	1.68048	0.64	1.07629	0.0894427	1.32484	0.08	1.66469	1.2881	1.07703	0.04	1.0024	0.966644	0.708802	0.865332	1.16619		0.932952	1.32966
119.75	velocity(479)	0.4	0.737564	0.215407	0.751532	1.04077	0.368782	0.659697	0.144222	0.494773	0.0565685	1.44056	0.880909	0.04	0.758947	1.14612	0.963328	1.57175	1.80887	0.34176	1.2	1.22442	1.98595		0.850412	1.07703	1.07331	1.58493	0.651153	1.76726	0.561427	1.12071	0.126491	1.28996	0.04	1.63218	1.30599	0.98387	0	0.930376	0.840952	0.824621	0.754718	1.18929		0.894427	1.30231
120	velocity(480)	0.233238	0.751532	0.215407	0.751532	1.04	0.501199	0.52	0.164924	1.07703	0.0894427	1.36235	0.963328	0.0894427	0.729932	1.33686	1.01823	1.601	1.73297	0.304631	0.644981	1.24964	1.90032		0.877268	1.04995	1.09179	1.44941	0.678823	1.64438	0.843801	1.18727	0.164924	1.37753	0.08	1.63218	1.27122	0.950789	0	1.00319	0.715542	1	0.715542	1.24064		0.843801	1.3121
average speed/time		0.242497	0.908363	0.40542	1.02949	0.97534	0.530263	1.06193	0.503954	1.0033	0.779188	1.14882	1.22382	0.384261	1.03074	1.48376	0.841594	0.926038	1.37908	1.45957	1.21577	0.860125	1.39306	1.45758	0.885401	1.18666	0.586125	0.581909	0.941177	1.35288	1.21899	0.704697	0.127451	1.20596	0.357458	1.08332	0.372977	1.10821	0.0328674	0.648715	1.98295	0.929366	1.00599	0.690763	0.798503	0.617554	0.873413	1.12591	0.829891
		1.31	1.31	1.31	1.31	1.31	1.31	1.31	1.31	1.31	1.31	1.31	1.31	1.31	1.31	1.31	1.31	1.31	1.31	1.31	1.31	1.31	1.31	1.31	1.31	1.31	1.31	1.31	1.31	1.31	1.31	1.31	1.31	1.31	1.31	1.31	1.31	1.31	1.31	1.31	1.31	1.31	1.31	1.31	1.31	1.31	1.31	1.31	1.31
normalized average speed/time		0.185112	0.693407	0.309481	0.785868	0.744534	0.404781	0.810631	0.384698	0.765877	0.5948	0.876962	0.934216	0.293329	0.786825	1.13264	0.642438	0.706899	1.05273	1.11418	0.928071	0.656584	1.0634	1.11265	0.675878	0.905845	0.447423	0.444206	0.718456	1.03274	0.930525	0.537937	0.0972911	0.920578	0.272869	0.82696	0.284715	0.845965	0.0250896	0.495202	1.5137	0.70944	0.76793	0.5273	0.609544	0.471415	0.666727	0.859476	0.633505
[truncated: 15 more columns]

## Sheet: WT 6hr - Body bend
Time	Bending	Video1_230713													Video2_230713						Video1_230803													Video2_230803										Video3_230803
0	bending(0)	148.57	176.987	161.565	205.866	169.778	193.671	187.383	200.854	180	213.528	172.504	165.51	255.426	177.639	165.735	167.266	205.56	164.982	180.145	188.213	203.508	174.936	174.207	176.335	239.621	179.504	218.005	184.674	157.324	163.688			176.1	172.819	238.153	229.563	180.837	177.041	163.836	195.255	186.374	186.436	190.305	180.251	170.451	178.558	184.378	249.121
0.25	bending(1)	150.686	176.634	161.565	193.153	175.415	200.283	187.383	183.366	180	205.295	184.995	177.478	260.455	179.546	157.175	173.66	204.444	174.806	170.424	195.418	94.2608	174.023	190.946	156.464	231.34	173.705	207.834	175.03	159.417	150.552			192.112	184.635	224.116	223.152	187.23	173.833	171.687	192.031	171.422	185.072	197.216	181.655	179.234	187.662	177.207	254.745
0.5	bending(2)	148.218	170.713	162.242	187.512	173.66	187.496	191.229	198.435	175.426	205.025	180	181.332	288.838	173.191	163.836	170.134	199.19	181.79	173.896	188.818	102	172.471	191.809	169.973	254.197	181.017	205.001	165.964	158.199	173.991			186.911	179.049	224.116	190.153	207.88	177.143	170.961	202.121	192.339	178.713	188.297	185.259	182.891	182.121	217.875	194.712
0.75	bending(3)	159.233	187.125	148.891	186.009	181.596	180.515	185.323	207.241	140.265	205.271	184.764	176.717	260.293	189.039	158.997	180.516	194.271	187.983	162.887	185.711	99.2461	179.182	191.158	153.484	86.5467	176.778	202.855	193.392	163.163	175.473			199.693	182.078	219.544	194.859	199.33	173.766	178.091	191.385	180.752	184.337	187.604	192.251	195.781	185.933	236.821	182.337
1	bending(4)	161.061	183.18	151.26	183.462	172.659	175.236	186.716	207.804	153.229	209.314	173.991	179.73	285.871	188.13	153.99	177.818	181.329	171.027	169.767	189.071	96.3966	172.471	183.459	150.576	90	176.292	207.408	179.428	164.539	177.655			187.275	189.162	209.438	211.376	189.189	168.573	176.779	187.125	180.585	178.477	188.13	179.307	210.964	197.289	246.623	265.721
1.25	bending(5)	162.306	185.44	143.502	179.322	151.105	192.073	206.375	207.836	158.07	215.161	176.781	181.207	278.746	179.145	165.964	167.681	185.372	176.594	161.25	186.499	109.654	172.449	120.75	158.218	68.0704	180.63	208.443	181.603	165.79	171.941			195.093	179.758	205.14	201.595	180.764	171.236	174.094	180.785	177.169	187.224	188.13	179.635	213.111	208.217	254.516	283.861
1.5	bending(6)	165.256	185.44	141.189	180.818	169.885	183.237	197.889	162.474	148.707	210.814	183.349	177.809	278.13	192.845	140.961	180.63	190.418	182.726	176.474	189.484	218.693	183.329	77.7352	177.058	74.4488	166.893	211.819	184.065	178.872	185.124			193.276	186.189	201.704	184.018	174.623	171.236	176.582	171.626	175.601	183.417	188.973	183.108	225.73	195.914	252.597	273.066
1.75	bending(7)	147.529	185.194	151.531	185.252	165.964	182.789	164.965	202.335	161.873	214.509	183.212	177.357	297.747	191.07	182.726	167.266	190.72	176.262	171.012	189.462	175.668	198.435	66.656	162.277	89.5559	165.964	222.663	151.38	170.881	180.564	166.917		188.502	180.982	204.643	187.595	179.215	175.849	177.7	175.248	171.254	173.261	200.513	190.12	217.763	192.616	242.12	282.291
2	bending(8)	146.383	175.05	151.056	172.134	173.418	169.916	147.936	204.228	164.745	208.124	180.964	181.477	281.725	188.704	173.07	171.38	196.382	169.216	171.17	193.61	183.796	195.362	67.175	178.554	101.31	216.027	199.712	178.556	162.773	181.444	191.544		193.371	181.909	194.036	183.256	185.372	167.609	177.397	177.776	169.343	133.598	201.801	187.386	202.992	180.273	229.132	298.61
2.25	bending(9)	152.17	182.578	156.371	179.801	159.341	174.161	248.839	191.944	172.718	209.314	172.912	180	274.399	177.026	173.896	174.56	198.95	212.019	180.145	188.243	172.222	178.772	95.5275	155.915	110.126	220.455	211.866	153.869	177.109	183.612	204.146		179.421	183.945	201.003	197.603	192.579	182.071	184.848	167.276	179.178	148.392	204.228	183.979	201.591	161.565	216.87	287.103
2.5	bending(10)	152.17	177.274	156.251	176.927	164.982	171.254	250.163	200.606	174.248	210.814	183.212	181.322	276.994	173.298	161.988	162.773	259.695	201.538	185.906	193.138	151.649	189.268	93.1798	200.215	99.4156	211.684	212.296	173.276	179.877	181.392	195.255		184.721	182.184	184.721	204.071	186.439	184.323	176.582	194.657	168.476	159.368	199.821	182.337	190.945	125.975	210.16	278.746
2.75	bending(11)	156.098	180	159.87	175.389	166.071	177.576	248.499	206.388	168.219	200.903	174.748	178.506	271.868	172.725	171.114	180.41	195.456	210.121	180.579	198.28	177.709	189.828	113.801	171.347	107.65	207.181	218.418	181.005	183.535	181.548	200.513		177.977	173.176	178.668	197.23	186.911	188.797	180.139	185.969	163.921	152.993	189.936	188.915	133.995	96.4556	201.418	169.824
3	bending(12)	161.451	176.634	167.471	176.878	166.394	171.803	243.295	197.969	165.861	212.447	174.6	173.729	283.035	166.542	170.867	180.286	200.459	177.392	172.057	191.427	193.57	181.325	223.995	187.23	112.026	203.27	213.179	141.75	179.877	178.102	198.435		174.936	183.837	193.276	192.189	194.036	192.968	174.685	183.18	165.348	156.275	187.237	186.582	91.0809	96.5198	203.728	276.34
3.25	bending(13)	160.68	183.013	167.633	172.513	171.368	172.508	242.165	196.475	152.18	238.57	174.352	178.044	251.565	172.142	174.089	183.013	195.215	214.216	171.336	193.141	190.657	183.93	217.965	182.54	129.936	208.113	236.634	122.072	143.673	172.304	193.083		172.349	183.945	178.264	193.822	197.241	193.923	184.378	182.862	170.811	150.791	196.825	171.11	91.9306	112.521	186.444	251.162
3.5	bending(14)	166.515	180.354	148.241	182.94	181.054	159.528	236.094	199.035	147.133	225.436	173.272	169.31	258.086	181.202	171.87	182.862	199.942	228.366	182.49	190.059	172.338	190.491	195.861	190.305	133.176	196.444	226.146	202.267	171.726	183.18	198.268		184.123	184.17	179.484	191.976	178.688	187.978	189.071	174.261	175.601	161.387	202.457	169.053	98.7147	110.854	186.984	275.244
3.75	bending(15)	168.69	186.71	150.709	185.648	174.761	154.962	221.84	191.99	156.147	221.964	170.828	181.488	263.723	173.66	176.328	176.987	203.819	213.563	177.397	189.754	199.098	186.143	208.21	189.707	143.007	199.778	232.267	196.39	175.069	168.205	191.608		178.678	180.843	179.307	184.594	182.564	177.976	191.952	173.697	185.528	162.712	204.746	180.902	101.167	122.969	186.93	268.264
4	bending(16)	174.649	185.164	160.829	181.795	172.355	161.829	219.866	175.167	153.435	209.143	201.801	178.825	265.724	174.094	169.261	180	206.131	200.376	177.207	184.399	196.571	176.439	220.236	191.51	141.57	188.13	224.579	185.44	168.554	166.439	188.596		183.18	183.311	179.091	180.226	175.962	177.919	185.218	177.739	199.523	161.565	206.042	178.39	99.2356	119.091	186.435	244.44
4.25	bending(17)	175.05	186.736	161.445	181.146	180	165.964	212.975	180.598	148.355	206.295	196.783	173.387	240.173	170.538	181.548	171.265	215.307	205.671	185.315	184.611	194.886	194.21	210.041	184.635	179.091	179.323	213.465	163.674	166.329	140.777	194.924		189.545	186.34	179.091	167.843	182.951	175.277	198.284	182.862	197.422	164.219	201.418	191.404	115.463	117.846	185.305	237.51
4.5	bending(18)	173.63	180.932	167.969	173.781	169.38	169.261	218.606	180.145	165.964	199.681	194.452	170.226	240.562	168.118	186.009	168.301	205.988	199.654	183.504	182.121	181.975	187.139	208.204	190.251	160.889	182.987	224.903	135.34	182.003	170.538	190.505		178.668	186.34	175.601	164.745	194.931	188.58	203.034	177.757	198.435	165.78	190.317	197.103	128.706	131.6	188.374	225.644
4.75	bending(19)	177.397	181.035	166.394	172.569	160.445	190.251	216.431	106.718	171.291	197.661	198.166	173.167	227.019	171.034	174.806	168.456	194.07	206.497	173.492	170.134	208.105	190.68	204.457	197.057	151.532	184.995	221.736	194.036	209.286	179.888	180.916		174.359	165.964	179.049	145.631	182.726	172.255	189.866	181.27	185.618	164.632	197.953	201.991	128.454	133.968	195.884	226.712
5	bending(20)	180.26	180.354	165.779	182.643	164.79	181.142	211.667	86.8066	171.469	188.986	192.543	191.017	224.068	170.08	197.969	189.462	174.472	206.262	187.125	177.839	195.362	187.765	186.524	176.442	176.02	181.047	205.362	251.764	188.777	225.167	189.942		175.478	167.196	184.721	154.846	191.28	179.552	186.527	173.991	203.948	206.565	199.006	197.055	150.54	134.828	180	229.574
5.25	bending(21)	171.38	174.821	155.313	184.266	162.008	174.161	208.726	185.44	177.572	202.861	185.305	175.426	209.745	179.579	182.88	177.138	162.384	222.879	179.861	170.538	210.964	187.765	202.166	171.626	160.159	185.315	214.695	193.501	199.44	178.58	192.21		178.315	177.049	188.941	174.449	187.696	180.871	194.3	177.302	190.491	253.61	198.296	193.861	184.214	143.007	170.059	226.507
5.5	bending(22)	171.87	185.064	174.588	185.194	168.515	178.668	206.511	188.586	163.428	202.433	187.31	172.763	215.538	211.39	188.499	180	166.961	191.245	175.56	173.082	203.199	187.765	197.592	165.53	170.538	194.47	209.34	187.765	202.896	107.752	189.538		176.634	168.453	183.18	172.405	197.222	174.762	187.696	181.79	193.004	266.878	189.273	199.258	243.239	146.967	144.276	206.03
5.75	bending(23)	171.277	174.452	165.779	175.389	185.239	173.558	203.962	201.701	155.556	193.707	180	167.603	211.806	217.326	187.64	182.726	165.819	179.684	176.379	179.702	200.726	188.973	203.45	172.304	170.958	195.131	203.282	188.13	201.801	79.8457	195.709		180.677	175.581	181.351	165.155	185.474	178.182	180.585	181.821	191.592	258.24	200.082	205.111	251.565	159.747	95.1104	218.605
6	bending(24)	177.739	181.931	179.825	170.668	172.444	164.103	203.622	193.776	168.58	194.676	169.43	172.786	228.16	219.958	180.17	179.546	166.132	188.213	185.147	179.552	210.349	179.73	196.06	138.13	176.85	204.374	189.368	177.064	191.038	215.838	184.274		183.336	170.295	190.946	171.384	189.782	177.041	177.919	186.818	190.908	247.846	198.901	211.993	239.094	160.017	104.744	212.471
6.25	bending(25)	176.717	184.399	171.87	170.447	175.89	178.21	209.516	157.834	152.858	195.255	169.808	172.162	224.613	206.162	182.393	166.759	167.44	175.068	173.25	178.898	192.995	182.603	192.659	152.055	177.614	198.104	175.264	196.661	187.815	63.8791	187.364		197.773	167.471	174.76	170.151	182.351	179.307	165.747	169.055	158.908	237.265	195.255	208.286	242.057	162.35	117.646	193.482
6.5	bending(26)	180.26	187.651	170.507	183.06	186.988	184.254	216.87	191.197	160.179	205.56	166.139	164.982	205.39	202.286	179.502	162.031	179.615	179.485	187.199	181.501	191.63	195.882	186.524	153.338	185.194	194.287	181.352	173.027	177.637	77.6609	190.483		223.226	169.38	176.807	153.435	187.595	177.041	168.959	175.978	112.479	218.66	192.339	207.108	223.152	170.455	116.726	206.565
6.75	bending(27)	171.11	189.904	173.723	185.906	186.096	176.076	215.193	218.639	161.476	212.005	173.565	156.659	210.145	205.299	175.988	167.811	179.727	178.205	191.02	179.519	176.634	199.231	191.952	171.287	188.014	183.713	187.859	171.38	175.601	180	182.02		99.082	166.088	169.64	169.154	187.224	179.307	162.308	185.711	113.349	205.21	190.305	200.821	218.621	165.727	130.635	196.793
7	bending(28)	173.991	179.136	162.784	180.95	173.089	163.686	207.699	195.713	176.365	212.22	175.943	148.031	197.103	209.381	162.492	168.425	180	181.315	184.932	183.465	171.482	191.31	189.462	156.501	182.203	184.865	176.104	136.818	208.152	96.8737	181.774		87.8051	179.524	177.542	177.767	187.595	174.094	165.324	183.614	118.508	194.036	195.884	201.669	214.095	172.875	140.711	200.247
7.25	bending(29)	176.987	181.507	162.784	188.13	178.755	171.203	208.151	199.245	170.228	226.848	173.866	166.139	202.673	195.524	153.99	176.717	175.904	185.922	184.585	182.3	177.343	185.092	190.247	164.086	184.399	186.859	206.565	194.621	201.438	98.9726	189.791		71.5651	171.903	170.838	159.121	193.57	174.094	158.99	170.538	122.447	198.11	189.913	196.526	201.641	170.455	128.4	204.92
7.5	bending(30)	171.38	178.825	178.21	186.34	187.214	171.911	203.351	197.292	156.801	246.801	180.421	166.827	199.938	198.435	164.449	184.775	178.995	179.045	172.533	189.646	165.155	187.983	183.945	162.118	189.279	174.71	162.429	186.973	203.954	102.804	187.125		97.125	172.875	180	165.301	193.57	180.111	142.778	167.471	132.38	188.522	186.444	199.006	192.204	182.905	134.094	185.164
7.75	bending(31)	177.397	177.647	176.269	188.13	170.091	172.68	205.615	202.317	157.4	264.663	177.184	162.775	193.942	196.277	171.806	182.261	180.785	181.79	140.194	183.315	171.87	174.648	177.089	164.638	190.285	174.381	177.363	199.592	186.71	118.496	184.865		103.241	165.343	177.026	184.399	190.901	187.181	160.799	165.964	130.601	189.462	190.305	195.358	196.314	173.66	142.334	182.643
8	bending(32)	180.373	178.354	174.327	186.34	163.836	162.597	204.341	182.32	165.697	268.995	186.34	162.846	203.902	198.789	173.83	179.431	174.596	165.379	154.338	183.504	170.811	182.367	176.6	178.452	180	172.296	158.009	210.508	202.187	124.019	186.724		97.125	171.87	173.182	181.329	195.451	181.046	174.273	165.53	121.945	192.325	192.817	187.431	180.117	169.414	146.109	191.174
8.25	bending(33)	177.51	172.141	164.782	179.485	178.283	160.124	202.409	200.709	181.736	259.495	175.83	154.816	195.667	195.792	164.055	165.249	179.7	175.176	149.036	173.188	178.746	182.603	178.044	164.086	177.709	168.874	145.255	163.89	184.735	128.022	190.235		110.556	172.057	162.499	181.81	213.729	184.035	167.347	174.56	138.691	186.34	191.041	193.1	185.782	172.495	181.219	191.31
8.5	bending(34)	174.806	175.876	169.824	191.437	160.094	157.515	193.904	185.782	181.577	266.149	179.293	163.971	201.176	190.69	180	176.468	178.746	173.815	151.343	188.313	183.857	179.373	175.904	167.471	174.888	162.07	155.772	172.666	200.71	172.614	192.242		116.996	177.963	160.925	160.346	204.775	177.976	176.168	171.469	138.525	182.862	183.394	187.93	184.378	177.447	177.357	185.268
8.75	bending(35)	171.943	173.016	180.818	185.019	170.059	169.092	205.098	171.812	185.194	260.66	189.273	179.604	203.902	189.904	183.066	170.838	200.349	174.628	161.03	175.601	186.915	180	179.735	156.386	164.642	162.284	165.964	144.017	190.722	154.113	189.791		118.214	177.51	164.675	169.099	213.729	179.307	169.93	159.228	153.435	188.453	192.817	190.158	178.401	181.232	186.71	186.009
9	bending(36)	170.797	182.353	182.603	193.799	175.886	168.111	193.251	167.905	182.663	259.509	187.759	182.726	206.565	178.264	196.509	170.198	191.407	171.354	169.759	176.521	191.828	182.705	187.125	171.327	171.903	154.988	173.022	179.293	188.894	150.093	180.955		123.267	182.808	166.096	177.178	210.964	179.049	177.093	177.739	151.314	183.013	194.544	190.204	178.958	176.163	184.764	182.433
9.25	bending(37)	177.138	172.763	183.504	183.614	183.896	171.227	192.782	194.437	180.31	266.448	193.12	172.786	207.391	177.259	193.134	175.978	183.545	167.163	181.157	185.385	180.316	172.235	198.768	172.875	167.164	152.233	167.586	166.969	186.782	175.149	191.895		144.019	180.199	170.156	165.069	196.964	171.787	172.02	177.879	160.723	182.862	196.398	191.813	167.574	180.785	186.34	175.888
9.5	bending(38)	177.138	174.958	163.496	173.491	170.074	175.167	196.853	195.255	158.199	112.782	184.764	161.099	216.924	181.79	200.41	179.157	190.281	166.224	178.781	189.007	175.601	182.603	195.03	190.46	185.44	140.722	171.344	162.667	207.35	174.961	181.494		148.601	180	168.715	182.918	181.414	174.053	171.87	180.63	165.53	183.013	191.99	194.274	176.795	178.264	184.95	175.046
9.75	bending(39)	173.264	172.449	174.806	180.699	145.532	154.199	202.451	188.591	161.704	136.364	184.775	177.064	224.148	188.957	191.31	182.121	184.247	173.272	177.739	188.517	181.129	168.425	196.056	175.982	177.397	159.359	163.286	167.032	192.724	179.251	178.416		162.191	177.709	168.715	157.107	186.728	179.772	175.189	168.69	168.289	182.862	185.378	192.339	172.221	182.575	180.516	171.87
10	bending(40)	170.058	176.511	177.955	173.624	157.846	135.213	191.31	193.014	162.619	150.573	186.694	174.089	220.352	183.329	185.474	169.916	186.34	191.041	185.86	183.366	182.974	174.535	188.624	187.66	174.888	163.768	166.337	177.776	200.431	167.685	186.795		158.385	180	180.764	165.932	193.456	177.52	181.584	171.469	157.834	183.406	187.804	191.813	162.697	174.053	184.022	179.1
10.25	bending(41)	162.35	177.39	184.764	169.71	154.747	139.009	197.622	164.536	150.872	177.51	180.569	179.236	249.197	180.855	187.496	170.186	193.13	194.153	180.314	183.965	193.935	180	190.305	192.339	180.237	148.234	166.759	189.462	180.379	164.277	181.332		162.927	180.34	175.601	165.932	188.344	173.501	183.066	176.987	167.196	172.304	169.932	192.339	161.323	176.671	180.999	170.411
10.5	bending(42)	172.558	168.757	178.052	179.632	166.623	145.27	199.337	175.167	165.482	177.28	175.415	163.248	275.277	188.326	173.624	172.2	204.24	198.673	175.135	195.255	190.154	192.265	187.394	192.961	177.614	157.38	176.262	188.259	183.073	173.593	183.366		164.79	159.985	175.724	167.905	179.7	170.393	185.641	189.067	171.478	129.394	170.867	194.973	169.932	184.97	185.648	185.875
10.75	bending(43)	171.388	176.511	172.942	174.806	136.157	152.422	191.575	190.821	158.033	181.332	174.196	161.811	255.727	182.977	167.72	169.916	201.221	195.632	147.724	184.964	182.526	189.662	191.675	193.847	180.947	170.513	156.991	181.848	190.603	179.288	189.246		163.25	132.709	180.579	169.961	183.349	177.109	186.833	182.726	168.69	105.255	182.557	187.826	165.548	178.295	113.163	176.386
11	bending(44)	166.481	169.783	165.324	167.735	246.701	178.891	194.09	202.471	153.435	181.332	165.256	166.321	159.053	187.551	171.604	156.161	193.173	193.57	156.083	179.621	188.188	189.545	197.526	184.605	177.51	167.471	148.867	168.551	175.446	167.658	177.28		162.615	125.746	185.042	169.21	180.785	180.123	178.781	185.906	178.586	54.0771	182.966	185.615	166.159	181.939	91.9462	173.29
11.25	bending(45)	169.641	182.215	161.162	175.588	169.992	151.493	194.09	195.905	158.432	175.26	154.154	182.726	227.215	191.404	166.662	163.286	188.446	188.344	154.705	178.818	189.162	178.901	192.529	178.948	177.51	168.69	164.281	179.683	186.818	177.852	180.916		169.077	131.186	197.113	156.801	187.125	183.731	178.091	182.726	177.478	45.8999	179.421	182.862	171.8	190.029	81.4547	173.958
11.5	bending(46)	171.937	179.579	166.264	174.094	162.951	133.063	188.509	173.309	162.319	164.501	161.565	178.781	128.991	200.349	183.346	163.723	205.798	179.69	157.62	178.968	195.725	187.364	189.462	178.919	169.796	184.248	154.871	182.862	202.531	182.207	179.731		176.104	142.913	191.596	161.565	176.971	180	184.444	182.603	177.809	58.3512	180.454	192.719	187.688	192.529	70.3462	173.771
11.75	bending(47)	174.395	181.175	177.839	192.095	173.807	230.906	189.149	187.859	144.574	166.151	173.14	173.492	129.094	201.176	146.446	167.905	198.787	178.995	165.495	178.968	201.631	179.484	190.514	171.773	180	175.752	146.01	173.907	162.681	179.67	180.585		204.615	144.851	190.317	172.957	177.576	176.105	192.152	185.906	179.157	56.3546	185.906	186.589	174.622	194.097	70.3462	150.461
12	bending(48)	163.909	178.069	189.909	192.995	171.87	229.295	192.345	188.13	154.299	161.966	167.574	171.687	237.894	202.28	157.6	183.766	197.436	145.763	168.69	178.995	177.243	184.569	189.802	164.298	180	171.682	139.862	174.289	190.283	172.18	181.96		239.036	140.194	190.466	157.756	176.383	170.455	206.565	176.82	190.33	74.782	182.557	193.632	176.409	180.242	63.189	140.959
12.25	bending(49)	175.365	188.01	178.493	181.596	182.261	208.664	194.15	206.565	150.884	153.435	169.787	168.366	159.534	198.856	167.735	183.366	199.053	125.83	164.745	183.935	197.65	171.818	189.286	169.16	180	177.709	134.024	197.499	185.29	175.395	188.677		276.627	144.055	197.77	156.961	196.625	178.781	218.027	185.875		82.875	189.822	186.009	175.44	183.6	69.0755	86.9872
12.5	bending(50)	174.094	185.516	188.673	184.086	182.643	193.482	194.119	186.34	159.651	139.022	167.202	161.172	70.8489	169.783	171.347	185.906	196.699	115.145	178.417	179.774	196.157	175.884	191.889	176.934	186.843	179.709	130.641	193.392	193.109	171.493	187.401		271.818	150.562	194	155.087	192.216	179.045	214.319	175.03		90.9094	192.234	179.185	175.684	180.242	71.5651	115.56
12.75	bending(51)	172.599	179.091	190.204	173.743	174.836	183.366	188.857	185.44	157.338	149.24	166.917	172.296	84.8056	155.376	171.67	194.47	195.068	122.296	163.185	190.359	197.462	176.946	191.889	184.97	184.24	175.635	226.848	186.009	192.815	180.516	188.326		269.772	150.854	190.084	160.811	198.48	183.734	205.001	180.9		102.179	191.041	191.449	184.848	191.936	102.529	110.705
13	bending(52)	177.089	183.896	193.445	173.66	183.999	186.736	185.634	186.303	166.759	153.705	161.378	169.144	102.426	117.53	177.211	182.966	192.529	134.148	168.69	181.42	190.434	181.957	187.282	186.698	174.888	181.743	219.806	179.59	181.245	172.225	188.677		277.125	150.682	188.058	160.811	201.038	175.529	211.293	183.738		120.201	201.947	210.457	176.33	196.091	87.594	124.099
13.25	bending(53)	183.495	173.811	201.801	174.094	173.958	181.79	189.445	182.726	159.642	174.958	169.47	176.795	65.4988	139.275	190.62	192.817	184.214	133.636	177.259	184.735	177.663	176.84	188.973	187.125	183.054	199.594	220.188	185.453	191.205	169.592	189.545		274.764	153.32	195.832	154.648	202.166	173.276	203.575	185.739		130.03	190.016	246.523	171.336	205.323	116.095	117.759
13.5	bending(54)	180.444	178.864	192.707	169.343	177.138	182.191	187.9	209.999	166.759	174.369	187.383	168.574	69.444	146.535	162.138	188.957	191.596	147.031	173.95	173.506	186.911	181.991	191.699	183.066	171.469	208.301	220.352	189.022	188.915	177.274	200.28		253.072	153.706	192.141	153.257	199.876	179.875	195.962	163.595		144.039	187.125	261.333	164.907	204.26	150.945	125.764
13.75	bending(55)	189.135	189.133	190.204	175.914	176.987	178.523	191.409	189.936	164.222	175.721	182.254	163.843	80.2038	155.225	172.569	188.957	190.305	151.585	165.104	186.206	178.968	182.243	190.53	183.097	172.51	212.471	213.465	183.18	177.917	171.236	201.75		247.212	160.78	191.889	158.629	193.57	177.816	193.647	177.809		137.936	189.273	244.579	160.346	198.648	131.82	133.698
14	bending(56)	198.435	180.579	187.556	172.569	173.29	184.71	187.331	173.46	162.597	185.24	181.812	169.144	85.1396	146.221	175.236	184.788	184.133	145.204	170.865	183.915	192.529	183.353	191.575	175.236	174.859	212.651	201.864	197.216	159.064	180.947	201.096		233.13	146.8	200.252	164.932	192.641	176.912	186.86	171.027		148.736	183.225	239.603	167.341	179.421	119.675	140.08
14.25	bending(57)	205.299	183.09	184.544	174.806	176.82	190.466	189.866	175.03	162.637	174.695	181.756	158.673	114.59	143.566	177.211	174.806	185.042	153.435	174.369	190.603	175.622	184.022	191.462	182.121	177.397	206.084	202.537	165.219	192.031	165.489	203.728		229.399	148.333	194.744	159.848	183.366	170.801	152.705	180.9		156.244	186.228	241.33	165.645	129.053	140.097	132.955
14.5	bending(58)	211.819	182.361	185.692	175.914	174.125	183.766	189.493	180.843	155.225	178.172	184.775	160.201	123.789	162.102	177.879	176.91	184.74	162.943	170.865	186.641	178.807	187.094	195.131	178.755	184.17	201.943	201.448	170.538	185.143	162.22	210.677		216.816	155.225	199.231	161.007	185.839	174.053	112.697	188.83		156.244	184.332	247.101	177.259	98.3991	149.378	145.059
14.75	bending(59)	204.52	184.522	180	175.914	177.274	186.984	193.861	182.705	169.552	161.988	186.009	147.255	133.025	178.965	177.51	174.089	171.027	167.642	161.478	178.264	176.468	179.234	183.18	174.696	175.426	195.584	147.91	202.834	188.707	168.554	194.668		209.827	166.732	201.801	172.779	186.483	174.053	118.765	185.906		163.443	195.255	238.548	174.319	90.5787	151.894	150.499
15	bending(60)	211.819	193.955	182.27	178.675	183.18	184.997	194.657	171.177	159.116	151.652	189.462	165.027	136.245	194.036	172.831	171.87	175.561	175.734	199.156	178.781	178.616	177.945	182.603	176.689	184.092	191.163	202.508	177.274	192.022	168.57	194.226		198.435	164.494	196.738	164.745	195.945	170.194	113.716	185.711		156.43	182.557	215.754	197.532	102.254	154.816	157.166
15.25	bending(61)	216.027	186.984	180	187.595	180	184.399	196.763	173.552	159.59	153.435	189.067	159.944	130.772	219.89	186.728	184.276	181.771	155.695	194.22	178.854	198.312	184.17	192.065	168.573	189.866	126.34	168.425	157.687	186.833	168.586	197.103		199.29	168.066	202.094	162.23	194.951	171.787	116.632	194.139		151.526	190.474	200.376	185.906	109.302	170.961	177.064
15.5	bending(62)	214.319	189.593	175.456	173.641	186.042	185.305	194.036	198.517	162.777	145.784	185.739	174.472	142.713	248.725	182.261	189.822	183.417	158.743	192.817	182.778	199.555	189.545	194.105	174.327	186.488	99.9224	156.371	215.923	190.784	171.87	203.728		195.945	175.83	196.793	179.758	186.483	165.881	113.009	185.352		168.147	180.314	214.237	185.793	111.869	167.452	236.505
15.75	bending(63)	212.867	188.886	174.685	175.389	188.62	184.788	193.955	191.017	159.228	140.44	172.235	173.29	137.883	274.574	183.349	180	185.064	155.195	183.09	168.144	197.103	189.772	192.529	171.543	190.305	111.448	153.311	185.268	191.58	178.493	197.661		192.529	179.38	193.797	170.08	188.807	164.932	120.223	188.453		159.989	189.049	216.475	189.611	111.161	174.685	253.072
16	bending(64)	214.798	179.828	169.645	176.927	176.303	168.974	185.404	183.394	183.9	145.109	171.547	181.621	144.273	300.677	180.416	181.582	183.959	165.348	192.44	174.806	191.198	170.801	175.236	170.811	191.547	117.797	126.87	207.142	208.529	183.814	195.255		193.739	180.712	198.836	182.732	183.212	170.48	136.584	185.906		161.992	187.688	215.538	176.892	109.014	163.072	282.894
16.25	bending(65)	210.912	181.914	176.1	174.806	176.522	182.278	188.667	189.282	193.046	153.153	171.469	178.891	144.246	311.6	186.728	175.236	194.923	169.072	204.877	171.384	187.263	178.21	172.906	169.997	193.605	123.648	131.055	182.522	208.072	180	190.72		186.911	164.086	195.895	187.815	182.564	168.147	187.619	185.44		165.964	190.629	215.994	183.853	116.133	168.048	279.728
16.5	bending(66)	202.1	177.099	178.946	174.094	176.522	178.283	191.583	177.099	171.356	160.887	166.608	170.838	158.908	300.615	158.443	165.6	198.741	161.565	193.459	176.961	175.188	190.491	172.318	170.482	188.395	143.954	138.05	166.515	214.824	185.026	188.09		190.53	161.565	196.404	186.724	196.144	169.352	226.332	182.603		174.623	195.255	200.705	179.855	119.294	175.304	294.656
16.75	bending(67)	202.794	180.15	169.267	174.094	176.522	175.988	185.465	175.535	177.084	169.719	150.814	177.103	154.489	297.637	136.528	163.644	206.51	167.44	181.384	168.559	175.684	189.484	166.917	170.821	195.048	143.259	129.472	180.754	168.056	187.275	190.945		195.573	163.25	193.476	179.301	189.103	183.731	271.245	182.726		170.196	198.435	184.124	171.293	125.838	168.404	279.593
17	bending(68)	192.325	184.465	153.879	179.684	192.933	175.365	187.518	170.559	182.121	166.329	157.166	177.103	150.945	278.994	141.009	170.838	206.415	170.134	180.551	163.19	170.293	185.184	176.168	160.038	196.689	162.96	114.883	203.309	127.95	186.009	190.67		244.2	167.053	193.476	173.66	192.529	178.091	294.05	182.862		164.116	196.783	187.859	167.471	125.961	169.763	281.31
17.25	bending(69)	191.544	170.134	169.077	172.513	185.281	172.999	178.354	149.859	170.134	178.059	162.671	179.68	156.187	266.878	138.066	170.538	205.657	179.491	184.185	179.54	168.476	173.134	170.185	159.37	198.529	160.884	161.246	153.789	156.038	195.255	202.951		252.784	172.405	193.476	181.422	180.576	185.261	272.69	180.26		173.375	190.525	191.815	170.605	129.761	153.435	283.881
17.5	bending(70)	197.346	176.682	179.816	182.121	196.074	180.973	194.346	167.661	170.538	173.593	168.465	226.287	171.356	260.918	137.479	172.222	203.575	174.067	172.444	160.983	228.708	166.329	173.276	167.512	191.066	167.293	129.948	197.045	165.099	179.421	190.72		261.66	167.57	193.142	187.431	180.303	179.045	271.685	177.397		180	195.025	189.303	170.096	137.49	155.556	287.43
17.75	bending(71)	191.575	158.749	183.266	167.784	197.354	175.787	197.992	154.44	158.987	167.905	191.143	281.165	170.022	240.722	157.857	177.51	197.209	171.254	186.096	173.359	232.008	170.576	181.756	172.875	193.398	174.859	133.87	153.377	157.286	178.172	190.176		286.849	143.91	177.397	168.98	183.066	179.045	298.072	170.933		173.895	197.461	196.687	174.958	155.128	146.268	284.931
18	bending(72)	196.504	166.623	170.091	163.355	192.73	167.358	191.882	160.065	171.254	172.057	197.346	286.928	167.735	229.699	146.438	173.841	173.239	166.842	153.257	178.979	235.764	176.269	188.531	171.373	177.825	174.104	130.58	169.856	158.814	189.386	188.818		287.301	137.719	177.274	166.159	191.575	186.271	299.715	174.261		166.724	198.916	194.896	168.475	155.659	182.121	273.366
18.25	bending(73)	188.2	157.698	174.308	168.483	178.119	168.631	192.724	168.412	175.005	163.686	188.207	290.472	182.092	220.474	144.98	172.444	133.229	169.846	157.094	178.781	233.381	160.508	148.742	154.861	186.08	167.005	134.676	217.844	164.869	186.137	198.18		287.403	138.913	177.51	171.697	195.324	179.045	295.163	177.397	177.064	176.384	192.061	184.79	178.255	157.479	218.418	270.546
18.5	bending(74)	188.2	151.489	165.779	188.201	184.764	176.055	196.487	178.807	167.534	145.091	180.741	275.412	171.31	217.905	171.506	169.932	137.654	192.907	169.245	172.358	241.357	168.453	126.557	154.252	169.216	178.333	142.765	139.254	161.924	174.611	190.72		281.31	149.891	174.671	163.686	175.33	180.955	293.499	161.485	175.988	171.182	197.824	153.761	168.69	155.63	236.547	254.228
18.75	bending(75)	191.133	156.371	168.317	197.103	170.538	183.366	192.556	181.599	166.205	132.919	183.519	256.109	188.188	210.672	172.875	161.133	134.81	192.595	163.474	168.024	229.301	167.238	115.525	176.031	150.945	156.49	153.435	188.973	159.717	178.36	196.336		251.25	154.29	171.388	171.943	174.623	179.045	289.877	164.469	186.508	165.888	191.575	139.012	175.566	166.369	209.745	235.26
19	bending(76)	185.502	160.71	173.234	195.945	186.906	176.91	184.022	186.509	173.66	118.072	190.784	262.786	172.89	201.801	173.178	162.897	144.216	189.418	157.139	167.754	226.219	170.455	114.341	180.744	169.685	167.983	152.354	137.121	173.729	182.868	192.529		125.077	141.911	182.862	160.04	194.584	178.264	272.037	175.225	190.068	173.389	178.152	112.166	175.561	176.154	212.471	228.614
19.25	bending(77)	188.612	167.202	174.009	204.457	178.497	163.142	191.023	187.07	185.149	118.064	185.194	246.165	172.358	193.519	230.042	161.133	138.556	188.639	160.445	172.515	219.451	190.62	129.289	173.884	155.726	168.111	157.847	158.785	217.773	186.17	189.039		129.005	152.582	179.477	172.168	183.366	179.488	289.877	171.87	191.041	176.186	180.466	97.3155	177.003	162.646	198.132	242.233
19.5	bending(78)	180.286	170.186	178.452	199.935	173.007	220.904	191.174	198.435	190.603	112.303	178.21	248.199	179.662	190.763	178.603	158.689	153.435	178.059	166.88	172.875	216.751	184.155	127.385	184.296	156.699	161.75	139.834	220.344	230.44	167.884	186.702		149.676	155.41	184.764	166.524	192.358	178.091	284.319	171.87	183.853	169.33	184.467	97.6756	175.601	175.126	208.856	226.099
19.75	bending(79)	183.752	174.041	180.796	198.747	168.69	250.323	187.757	190.928	176.634	127.875	166.029	232.765	167.506	185.08	182.361	170.311	141.818	174.094	165.385	175.914	213.014	189.545	130.839	224.786	174.859	178.512	133.598	185.219	227.643	175.331	188.92		156.718	161.063	193.774	177.51	185.252	179.624	269.19	186.11	174.87	182.424	162.031	93.9005	169.906	173.137	196.28	224.289
20	bending(80)	193.935	179.786	175.732	185.262	174.041	245.225	188.522	176.384	204.805	144.324	173.63	212.497	169.476	189.462	188.318	177.293	156.251	183.225	174.472	172.836	215.482	191.31	144.086	266.748	169.641	172.285	151.906	174.911	233.569	164.884	179.604		158.994	162.578	193.647	163.262	184.05	182.023	263.616	189.162	175.815	169.695	163.072	92.0025	175.601	180.846	189.689	220.541
20.25	bending(81)	211.675	138.861	176.6	161.18	176.511	239.18	185.179	190.136	186.896	148.412	170.198	205.408	175.83	194.226	192.817	178.063	167.005	180.466	166.588	179.761	214.077	188.455	147.246	256.759	180.662	173.811	149.216	222.873	235.299	171.312	187.125		162.784	164.844	184.296	157.806	184.588	187.312	255.466	183.752	182.966	169.343	170.407	101.151	163.897	172.67	193.606	212.878
20.5	bending(82)	279.958	105.524	175.89	138.731	169.783	222.447	188.297	168	189.782	154.974	166.203	212.553	168.482	186.277	186.836	179.603	173.157	169.397	165.235	180	186.17	195.845	148.822	257.276	172.309	186.509	136.941	158.074	237.509	168.053	188.818		173.66	165.417	186.795	160.04	183.731	186.833	271.528	177.138	193.766	179.301	179.85	96.542	167.202	170.241	187.341	211.675
20.75	bending(83)	294.075	109.689	182.161	126.787	171.656	220.987	186.818	173.25	185.252	166.342	179.635	197.222	171.924	186.277	185.48	182.375	170.582	178.063	175.601	178.152	118.794	198.951	158.997	246.801	186.222	116.425	126.074	185.757	212.471	168.236	181.583		158.077	167.531	182.243	167.106	177.16	182.175	252.101	185.194	179.215	183.556	192.059	109.722	153.159	166.369	171.347	216.491
21	bending(84)	279.638	107.65	195.188	125.284	177.089	220.601	195.573	179.686	189.605	182.121	181.756	191.592	169.518	186.277	190.739	180.937	173.1	174.6	171.344	187.662	99.494	201.463	149.744	227.583	178.88	59.4263	134.488	205.319	213.182	171.327	179.604		165.677	172.304	196.015	166.304	177.243	184.17	253.406	196.837	186.009	175.914	189.324	116.75	166.159	175.135	178.668	212.114
21.25	bending(85)	277.745	112.011	237.349	116.25	171.333	212.743	197.354	182.426	173.389	174.067	179.234	188.344	164.876	183.495	180.694	185.404	189.664	175.03	175.449	192.616	95.6924	189.007	152.26	219.005	184.185	47.375	131.496	166.264	204.208	162.15	179.604		171.87	178.537	192.804	168.69	183.366	177.98	244.44	180.454	178.04	169.397	192.665	110.63	168.465	174.741	182.637	200.772
21.5	bending(86)	288.307	128.605	240.713	128.29	191.741	200.772	187.757	184.635	181.219	171.685	170.714	187.125	134.091	197.54	166.562	187.496	175.914	172.855	162.031	185.821	96.5819	190.418	152.133	204.19	183.98	74.6556	153.048	202.475	199.654	169.327	173.112		165.256	177.149	187.682	166.201	179.684	181.736	233.82	188.453	191.165	174.616	197.381	109.537	171.547	172.905	179.279	195.682
[truncated: 878 more rows]
[truncated: 14 more columns]

## Sheet: HbOE 6hr - Body bend
Time	Bending	Video1_230713													Video2_230713																Video3_230713												Video1_230803
[truncated: 965 more rows]
[truncated: 14 more columns]
