# Supplementary material for: The Hunchback transcription factor determines interneuron molecular identity, morphology, and presynapse targeting in the Drosophila NB5-2 lineage
Source: PLoS Biol. 2025 Mar 31;23(3):e3002881. doi: 10.1371/journal.pbio.3002881 (PMC12135938; doi:10.1371/journal.pbio.3002881)
Supplement: S6 Data — (XLSX) [file pbio.3002881.s015.xlsx]

## Sheet: WT quantifications
Animal	Stage	hemisegment	Hb+Kr+	Kr+ all	Hb+Pdm+	Pdm+ all	Grh+	Notes
WT_Hb_Kr_Pdm_1	14	A1L	3	9	2	8
		A1R	3	6	3	10
		A2L	2	8	2	9
		A2R	2	6	2	9
WT_Hb_Kr_Pdm_2	14	A1L	2	7	2	6
		A1R	X	X	X	X		Not quantified: poor GFP
		A2L	2	5	2	10
		A2R	3	6	3	6
		A3L	4	10	3	10
WT_Hb_Kr_Pdm_3	14	A1L	2	5	1	4
		A1R	4	5	3	7
		A2L	4	6	3	6
		A2R	2	7	1	7
WT_Grh_1	17	A1L					3
		A1R					4
		A2L					2
		A2R					3
WT_Grh_2	17	A1L					1
		A1R					2
		A2L					2
		A2R					3
WT_Grh_3	17	A1L					2
		A1R					2
		A2L					3
		A3L					2
Average			2.75	6.66667	2.25	7.66667	2.41667
SD			0.866025	1.61433	0.753778	1.96946	0.792961

## Sheet: HbOE quantifications
Animal	Stage	hemisegment	Hb+Kr+	Kr+ all	Hb+Pdm+	Pdm+ all	Grh+
HbOE_Hb_Kr_Pdm_1	14	A1L	13	14	3	9
		A1R	10	15	10	10
		A2L	13	14	10	10
		A2R	21	26	11	12
HbOE_Hb_Kr_Pdm_2	14	A2L	12	19	15	16
		A2R	16	22	10	13
		A3L	13	22	7	9
HbOE_Hb_Kr_Pdm_3	14	A1L	8	8	7	10
		A1R	6	12	4	15
		A2L	6	16	7	8
		A2R	13	24	7	10
HbOE_Grh_1	late stg16	A2L					2
		A2R					1
		A3L					0
		A3R					2
HbOE_Grh_2	stg17	A1L					1
		A1R					2
		A2L					1
		A2R					1
HbOE_Grh_3	stg17	A1L					1
		A1R					0
		A2L					1
		A2R					0
Average			11.9091	17.4545	8.27273	11.0909	1
SD			4.39214	5.57429	3.37908	2.58668	0.738549
